# Supplementary material for: Transcriptomic insights into aerobic exercise-mediated attenuation of high-fat diet–induced muscle wasting
Source: Front Physiol. 2026 Feb 27;17:1796142. doi: 10.3389/fphys.2026.1796142 (PMC12982024; doi:10.3389/fphys.2026.1796142)
Supplement: Supplementary file 1 [file DataSheet4.csv]

term	padj	q_value	p_value	generatio	count
Aldosterone synthesis and secretion - Mus musculus (house mouse)	0.00927246757814343	0.00712444685220394	8.87434020151354e-05	11/259	11
Insulin signaling pathway - Mus musculus (house mouse)	0.00927246757814343	0.00712444685220394	8.91403245586583e-05	13/259	13
Cushing syndrome - Mus musculus (house mouse)	0.00927246757814343	0.00712444685220394	0.000104800478641126	14/259	14
Mucin type O-glycan biosynthesis - Mus musculus (house mouse)	0.00927246757814343	0.00712444685220394	0.000170894683863841	6/259	6
Renin secretion - Mus musculus (house mouse)	0.00927246757814343	0.00712444685220394	0.000176483362199912	9/259	9
FoxO signaling pathway - Mus musculus (house mouse)	0.00927246757814343	0.00712444685220394	0.000203046735287812	12/259	12
PI3K-Akt signaling pathway - Mus musculus (house mouse)	0.0121706135417127	0.00935122054684036	0.000316650431901831	22/259	22
MAPK signaling pathway - Mus musculus (house mouse)	0.0121706135417127	0.00935122054684036	0.00039744054073039	19/259	19
Glucagon signaling pathway - Mus musculus (house mouse)	0.0121706135417127	0.00935122054684036	0.000438054489367231	10/259	10
Calcium signaling pathway - Mus musculus (house mouse)	0.0121706135417127	0.00935122054684036	0.000444182975974917	17/259	17
Ras signaling pathway - Mus musculus (house mouse)	0.0133983980336175	0.010294581662403	0.000566669906152375	16/259	16
Rap1 signaling pathway - Mus musculus (house mouse)	0.0133983980336175	0.010294581662403	0.000594266804222827	15/259	15
Gastric cancer - Mus musculus (house mouse)	0.0133983980336175	0.010294581662403	0.000657103303181289	12/259	12
Insulin resistance - Mus musculus (house mouse)	0.0133983980336175	0.010294581662403	0.000684589680549799	10/259	10
Prolactin signaling pathway - Mus musculus (house mouse)	0.0137276457837485	0.0105475572675747	0.0007515134553147	8/259	8
Nitrogen metabolism - Mus musculus (house mouse)	0.0152650649968788	0.011728824430948	0.000891390656752048	4/259	4
Signaling pathways regulating pluripotency of stem cells - Mus musculus (house mouse)	0.0204545157166531	0.0157161088871711	0.00126907579263906	11/259	11
AGE-RAGE signaling pathway in diabetic complications - Mus musculus (house mouse)	0.0221091939042899	0.0169874713056396	0.00145242879663218	9/259	9
Type II diabetes mellitus - Mus musculus (house mouse)	0.0233763864536905	0.01796111137433	0.00162099030153328	6/259	6
Breast cancer - Mus musculus (house mouse)	0.0247167112637073	0.0189909421926295	0.00188035217092853	11/259	11
Chemokine signaling pathway - Mus musculus (house mouse)	0.0247167112637073	0.0189909421926295	0.00195038983358078	13/259	13
Fluid shear stress and atherosclerosis - Mus musculus (house mouse)	0.0247167112637073	0.0189909421926295	0.00198455345912979	11/259	11
Cytokine-cytokine receptor interaction - Mus musculus (house mouse)	0.0265145922428007	0.0203723336479452	0.00222567745103801	17/259	17
Cortisol synthesis and secretion - Mus musculus (house mouse)	0.0334462831977168	0.0256982583155718	0.00296113968267714	7/259	7
Estrogen signaling pathway - Mus musculus (house mouse)	0.0334462831977168	0.0256982583155718	0.00305166817497416	10/259	10
Viral protein interaction with cytokine and cytokine receptor - Mus musculus (house mouse)	0.0378435485102516	0.0290768716943923	0.00375587864993373	8/259	8
Apelin signaling pathway - Mus musculus (house mouse)	0.0378435485102516	0.0290768716943923	0.00397163054273709	10/259	10
Growth hormone synthesis	secretion and action - Mus musculus (house mouse)	0.0378435485102516	0.0290768716943923	0.00397754029332399	9/259	9
Phosphatidylinositol signaling system - Mus musculus (house mouse)	0.0378435485102516	0.0290768716943923	0.00400533907590254	8/259	8
EGFR tyrosine kinase inhibitor resistance - Mus musculus (house mouse)	0.0480876394182597	0.0369478597143755	0.00533691958560374	7/259	7
Other types of O-glycan biosynthesis - Mus musculus (house mouse)	0.0480876394182597	0.0369478597143755	0.00544057234294179	5/259	5
AMPK signaling pathway - Mus musculus (house mouse)	0.0581333966027261	0.0446664591645993	0.0067893017930191	9/259	9
Gap junction - Mus musculus (house mouse)	0.0655425686727029	0.0503592536862873	0.00789381301532553	7/259	7
Proteoglycans in cancer - Mus musculus (house mouse)	0.0677744915444051	0.0520741387202498	0.00840997340332035	12/259	12
TGF-beta signaling pathway - Mus musculus (house mouse)	0.0705601002797495	0.0542144450862463	0.00901315149558844	8/259	8
PPAR signaling pathway - Mus musculus (house mouse)	0.071405316781875	0.0548638622987899	0.00946713828519738	7/259	7
Virion - Ebolavirus	Lyssavirus and Morbillivirus - Mus musculus (house mouse)	0.071405316781875	0.0548638622987899	0.00964232379901232	3/259	3
Cholinergic synapse - Mus musculus (house mouse)	0.0758560031246588	0.0582835214173329	0.0105201756158286	8/259	8
Amino sugar and nucleotide sugar metabolism - Mus musculus (house mouse)	0.0796327353024246	0.061185351749846	0.0121101241174469	5/259	5
Melanoma - Mus musculus (house mouse)	0.0796327353024246	0.061185351749846	0.0121639918875259	6/259	6
Circadian rhythm - Mus musculus (house mouse)	0.0796327353024246	0.061185351749846	0.0121889204689024	4/259	4
Parathyroid hormone synthesis	secretion and action - Mus musculus (house mouse)	0.0796327353024246	0.061185351749846	0.0122064776740943	8/259	8
Glioma - Mus musculus (house mouse)	0.0879696497344277	0.0675909717513851	0.0138054559802204	6/259	6
Metabolism of xenobiotics by cytochrome P450 - Mus musculus (house mouse)	0.097118555215844	0.0746204803809788	0.0155956803996246	6/259	6
Circadian entrainment - Mus musculus (house mouse)	0.0997042549441064	0.0766071878172158	0.0163747863959299	7/259	7
Melanogenesis - Mus musculus (house mouse)	0.100042396184493	0.0768669966842048	0.0172209156477354	7/259	7
Prostate cancer - Mus musculus (house mouse)	0.100042396184493	0.0768669966842048	0.0172209156477354	7/259	7
Biosynthesis of nucleotide sugars - Mus musculus (house mouse)	0.100042396184493	0.0768669966842048	0.0178642350150046	4/259	4
Platelet activation - Mus musculus (house mouse)	0.100042396184493	0.0768669966842048	0.0184564840536402	8/259	8
Wnt signaling pathway - Mus musculus (house mouse)	0.100042396184493	0.0768669966842048	0.0186210299467486	10/259	10
Hepatocellular carcinoma - Mus musculus (house mouse)	0.100042396184493	0.0768669966842048	0.0186210299467486	10/259	10
Proximal tubule bicarbonate reclamation - Mus musculus (house mouse)	0.104357292750654	0.080182322512988	0.019805033660708	3/259	3
Oxytocin signaling pathway - Mus musculus (house mouse)	0.109178049788711	0.0838863233105729	0.0211183818934367	9/259	9
Relaxin signaling pathway - Mus musculus (house mouse)	0.110768449234958	0.0851082975297409	0.0227821961146665	8/259	8
Longevity regulating pathway - multiple species - Mus musculus (house mouse)	0.110768449234958	0.0851082975297409	0.0228825449437033	5/259	5
Axon guidance - Mus musculus (house mouse)	0.110768449234958	0.0851082975297409	0.0229457918833157	10/259	10
Bladder cancer - Mus musculus (house mouse)	0.110768449234958	0.0851082975297409	0.0230430715561773	4/259	4
Cellular senescence - Mus musculus (house mouse)	0.112112695889781	0.0861411416748217	0.0237318845314134	10/259	10
GnRH secretion - Mus musculus (house mouse)	0.118331267026158	0.0909191448529838	0.0259119562831004	5/259	5
Basal cell carcinoma - Mus musculus (house mouse)	0.118331267026158	0.0909191448529838	0.0259119562831004	5/259	5
Virion - Human immunodeficiency virus - Mus musculus (house mouse)	0.124148190314403	0.095388544229276	0.0276388306904327	2/259	2
C-type lectin receptor signaling pathway - Mus musculus (house mouse)	0.13208852359579	0.101489453396689	0.0298886440253248	7/259	7
GnRH signaling pathway - Mus musculus (house mouse)	0.142483442769278	0.109476329442396	0.032760791585637	6/259	6
Pancreatic secretion - Mus musculus (house mouse)	0.144856203916684	0.111299426751198	0.0338350257323641	7/259	7
Alcoholic liver disease - Mus musculus (house mouse)	0.146353803924966	0.112450099058752	0.0347189680843897	8/259	8
TNF signaling pathway - Mus musculus (house mouse)	0.157837291055868	0.121273370000667	0.0381142982822841	7/259	7
Vascular smooth muscle contraction - Mus musculus (house mouse)	0.157837291055868	0.121273370000667	0.0385952500027121	8/259	8
Thyroid hormone signaling pathway - Mus musculus (house mouse)	0.16492100238488	0.12671609864378	0.0411563554191255	7/259	7
Drug metabolism - cytochrome P450 - Mus musculus (house mouse)	0.16492100238488	0.12671609864378	0.0426472906762981	5/259	5
Non-small cell lung cancer - Mus musculus (house mouse)	0.16492100238488	0.12671609864378	0.0426472906762981	5/259	5
Neurotrophin signaling pathway - Mus musculus (house mouse)	0.16492100238488	0.12671609864378	0.042735004267615	7/259	7
Cholesterol metabolism - Mus musculus (house mouse)	0.165930649157925	0.127491854904283	0.0436022143772649	4/259	4
Phospholipase D signaling pathway - Mus musculus (house mouse)	0.171462595431325	0.131742293838897	0.0456816403886376	8/259	8
Gastric acid secretion - Mus musculus (house mouse)	0.182883342708264	0.140517358976768	0.049391851680334	5/259	5
Human papillomavirus infection - Mus musculus (house mouse)	0.207148130695085	0.159161068532528	0.056701130664713	15/259	15
Glycosphingolipid biosynthesis - ganglio series - Mus musculus (house mouse)	0.213141163536434	0.163765780665719	0.0591194468203246	2/259	2
Hippo signaling pathway - Mus musculus (house mouse)	0.215221922493126	0.165364519779582	0.060482073109382	8/259	8
MicroRNAs in cancer - Mus musculus (house mouse)	0.21683721577245	0.166605621031464	0.0617273825921574	13/259	13
Endometrial cancer - Mus musculus (house mouse)	0.236947437937496	0.182057193958891	0.0683169620330737	4/259	4
Insulin secretion - Mus musculus (house mouse)	0.271232589994153	0.208399992312065	0.0791919970785848	5/259	5
Transcriptional misregulation in cancer - Mus musculus (house mouse)	0.271374045118235	0.20850867853879	0.0802237140677994	10/259	10
Salivary secretion - Mus musculus (house mouse)	0.272897792234051	0.209679440825241	0.0822917767317867	5/259	5
Spinocerebellar ataxia - Mus musculus (house mouse)	0.272897792234051	0.209679440825241	0.0826661195453512	7/259	7
Alanine	aspartate and glutamate metabolism - Mus musculus (house mouse)	0.276505066420514	0.212451069089907	0.084767976566873	3/259	3
Glutamatergic synapse - Mus musculus (house mouse)	0.276925160096868	0.21277384563724	0.0865672093889536	6/259	6
ECM-receptor interaction - Mus musculus (house mouse)	0.276925160096868	0.21277384563724	0.0886820112660825	5/259	5
cGMP-PKG signaling pathway - Mus musculus (house mouse)	0.276925160096868	0.21277384563724	0.0889133595981376	8/259	8
Tyrosine metabolism - Mus musculus (house mouse)	0.276925160096868	0.21277384563724	0.0899199978404721	3/259	3
Focal adhesion - Mus musculus (house mouse)	0.276925160096868	0.21277384563724	0.0908880236824689	9/259	9
Cytoskeleton in muscle cells - Mus musculus (house mouse)	0.276925160096868	0.21277384563724	0.0915979286266034	10/259	10
Longevity regulating pathway - Mus musculus (house mouse)	0.276925160096868	0.21277384563724	0.0919714947766971	5/259	5
Steroid biosynthesis - Mus musculus (house mouse)	0.290901043617211	0.223512134934469	0.0981680445743267	2/259	2
Taste transduction - Mus musculus (house mouse)	0.290901043617211	0.223512134934469	0.0987364856073015	5/259	5
Endocrine resistance - Mus musculus (house mouse)	0.294105261703091	0.225974077374638	0.102210801761564	5/259	5
Glycolysis / Gluconeogenesis - Mus musculus (house mouse)	0.294105261703091	0.225974077374638	0.103044179282835	4/259	4
Long-term potentiation - Mus musculus (house mouse)	0.294105261703091	0.225974077374638	0.103044179282835	4/259	4
Small cell lung cancer - Mus musculus (house mouse)	0.296723192435977	0.227985549316924	0.105745480298162	5/259	5
Intestinal immune network for IgA production - Mus musculus (house mouse)	0.296723192435977	0.227985549316924	0.106127273207028	3/259	3
Central carbon metabolism in cancer - Mus musculus (house mouse)	0.306242344679867	0.235299534905776	0.111682696736966	4/259	4
Pyruvate metabolism - Mus musculus (house mouse)	0.306242344679867	0.235299534905776	0.111767279080243	3/259	3
Acute myeloid leukemia - Mus musculus (house mouse)	0.315016713098035	0.242041270148317	0.116119299353655	4/259	4
Adipocytokine signaling pathway - Mus musculus (house mouse)	0.336373708446619	0.258450794042734	0.125219409713705	4/259	4
Glycosaminoglycan biosynthesis - heparan sulfate / heparin - Mus musculus (house mouse)	0.351271175554916	0.269897176761365	0.133226001169906	2/259	2
Inflammatory mediator regulation of TRP channels - Mus musculus (house mouse)	0.351271175554916	0.269897176761365	0.133575064398743	6/259	6
Thyroid hormone synthesis - Mus musculus (house mouse)	0.351271175554916	0.269897176761365	0.134611216909731	4/259	4
Human cytomegalovirus infection - Mus musculus (house mouse)	0.364716573992706	0.280227870912567	0.141094733004478	10/259	10
cAMP signaling pathway - Mus musculus (house mouse)	0.369440082084286	0.2838571510444	0.144270397018316	9/259	9
Apoptosis - Mus musculus (house mouse)	0.384338469260966	0.295304240692252	0.151491075475125	6/259	6
Dopaminergic synapse - Mus musculus (house mouse)	0.387142724960485	0.297458874345359	0.155198224810027	6/259	6
Alzheimer disease - Mus musculus (house mouse)	0.387142724960485	0.297458874345359	0.156301980742905	14/259	14
Chemical carcinogenesis - reactive oxygen species - Mus musculus (house mouse)	0.387142724960485	0.297458874345359	0.1582500488571	9/259	9
Tryptophan metabolism - Mus musculus (house mouse)	0.387142724960485	0.297458874345359	0.160591271068157	3/259	3
Butanoate metabolism - Mus musculus (house mouse)	0.387142724960485	0.297458874345359	0.161073980458012	2/259	2
Hippo signaling pathway - multiple species - Mus musculus (house mouse)	0.387142724960485	0.297458874345359	0.161073980458012	2/259	2
Regulation of actin cytoskeleton - Mus musculus (house mouse)	0.397761974617606	0.305618113421134	0.166943894456295	9/259	9
Platinum drug resistance - Mus musculus (house mouse)	0.400561244408876	0.307768916180466	0.169580672815437	4/259	4
JAK-STAT signaling pathway - Mus musculus (house mouse)	0.402737088472784	0.309440713386695	0.171971676464656	7/259	7
ErbB signaling pathway - Mus musculus (house mouse)	0.430640333342028	0.33088001025127	0.185458245745837	4/259	4
Measles - Mus musculus (house mouse)	0.438121330905287	0.336627991475442	0.190278972181493	6/259	6
Valine	leucine and isoleucine degradation - Mus musculus (house mouse)	0.442602775803387	0.340071283752122	0.19384063173871	3/259	3
Propanoate metabolism - Mus musculus (house mouse)	0.451971987527407	0.347270063409456	0.199593468944585	2/259	2
Galactose metabolism - Mus musculus (house mouse)	0.470279289996503	0.361336373412603	0.209394428392603	2/259	2
Long-term depression - Mus musculus (house mouse)	0.477934023499723	0.367217843641739	0.214547025147686	3/259	3
Chemical carcinogenesis - DNA adducts - Mus musculus (house mouse)	0.482918062242642	0.371047300993194	0.218546860284991	4/259	4
Morphine addiction - Mus musculus (house mouse)	0.501553854916982	0.385366004546279	0.229915763776867	4/259	4
Oocyte meiosis - Mus musculus (house mouse)	0.501553854916982	0.385366004546279	0.230641553720948	5/259	5
IL-17 signaling pathway - Mus musculus (house mouse)	0.502917032238558	0.386413393959706	0.235655312631487	4/259	4
Notch signaling pathway - Mus musculus (house mouse)	0.502917032238558	0.386413393959706	0.235696233007859	3/259	3
Virion - Flavivirus - Mus musculus (house mouse)	0.502917032238558	0.386413393959706	0.23677480714881	1/259	1
Kaposi sarcoma-associated herpesvirus infection - Mus musculus (house mouse)	0.509856784860002	0.391745512762199	0.244370789883715	8/259	8
Sphingolipid signaling pathway - Mus musculus (house mouse)	0.509856784860002	0.391745512762199	0.245492827563372	5/259	5
mTOR signaling pathway - Mus musculus (house mouse)	0.509856784860002	0.391745512762199	0.245624436501899	6/259	6
Fructose and mannose metabolism - Mus musculus (house mouse)	0.512943962583608	0.394117527916718	0.248983748261386	2/259	2
Thyroid cancer - Mus musculus (house mouse)	0.526301796399045	0.404380942296615	0.258933568925313	2/259	2
Chemical carcinogenesis - receptor activation - Mus musculus (house mouse)	0.526301796399045	0.404380942296615	0.259309279247705	8/259	8
Choline metabolism in cancer - Mus musculus (house mouse)	0.533552786341233	0.409952198494993	0.264829120227765	4/259	4
Aldosterone-regulated sodium reabsorption - Mus musculus (house mouse)	0.537776712215734	0.413197627518812	0.268888356107867	2/259	2
Amphetamine addiction - Mus musculus (house mouse)	0.553835702214208	0.425536459634428	0.278939149290367	3/259	3
Bile secretion - Mus musculus (house mouse)	0.556526465490952	0.427603892040685	0.282647985865624	4/259	4
Purine metabolism - Mus musculus (house mouse)	0.556526465490952	0.427603892040685	0.286203628078063	5/259	5
Hepatitis C - Mus musculus (house mouse)	0.556526465490952	0.427603892040685	0.286387706694249	6/259	6
Osteoclast differentiation - Mus musculus (house mouse)	0.572279572309608	0.439707700583641	0.296582844043666	5/259	5
Inositol phosphate metabolism - Mus musculus (house mouse)	0.576460453265079	0.4429200562928	0.300853448236884	3/259	3
Prion disease - Mus musculus (house mouse)	0.579396531114797	0.445175974732844	0.304500366717265	9/259	9
Glutathione metabolism - Mus musculus (house mouse)	0.58235562290119	0.447449575798071	0.308180895330922	3/259	3
Glycosaminoglycan biosynthesis - keratan sulfate - Mus musculus (house mouse)	0.59119723177607	0.454242974856758	0.315017503063162	1/259	1
Nicotinate and nicotinamide metabolism - Mus musculus (house mouse)	0.59365612158901	0.456132248627745	0.318494342604323	2/259	2
Protein digestion and absorption - Mus musculus (house mouse)	0.596495121504322	0.458313577798173	0.32483178521035	4/259	4
Vasopressin-regulated water reabsorption - Mus musculus (house mouse)	0.596495121504322	0.458313577798173	0.328338488486422	2/259	2
Pancreatic cancer - Mus musculus (house mouse)	0.596495121504322	0.458313577798173	0.330190973129266	3/259	3
Chronic myeloid leukemia - Mus musculus (house mouse)	0.596495121504322	0.458313577798173	0.330190973129266	3/259	3
Toxoplasmosis - Mus musculus (house mouse)	0.596495121504322	0.458313577798173	0.330902403170281	4/259	4
Diabetic cardiomyopathy - Mus musculus (house mouse)	0.636641494173732	0.489159811120809	0.357820401834871	7/259	7
Lipid and atherosclerosis - Mus musculus (house mouse)	0.636641494173732	0.489159811120809	0.357820401834871	7/259	7
Cocaine addiction - Mus musculus (house mouse)	0.647075441169741	0.497176673968299	0.367281157456792	2/259	2
Selenocompound metabolism - Mus musculus (house mouse)	0.647075441169741	0.497176673968299	0.36840791541051	1/259	1
HIF-1 signaling pathway - Mus musculus (house mouse)	0.651811890190865	0.500815897188525	0.373483455328342	4/259	4
Carbohydrate digestion and absorption - Mus musculus (house mouse)	0.65358684578706	0.50217967405844	0.37688584538086	2/259	2
Ubiquitin mediated proteolysis - Mus musculus (house mouse)	0.675100119565783	0.518709273581086	0.391755178872115	5/259	5
Fatty acid degradation - Mus musculus (house mouse)	0.679639759283986	0.522197279511322	0.405323011402289	2/259	2
ABC transporters - Mus musculus (house mouse)	0.679639759283986	0.522197279511322	0.405323011402289	2/259	2
Fanconi anemia pathway - Mus musculus (house mouse)	0.679639759283986	0.522197279511322	0.405323011402289	2/259	2
Pathways of neurodegeneration - multiple diseases - Mus musculus (house mouse)	0.679639759283986	0.522197279511322	0.405916481610732	14/259	14
Natural killer cell mediated cytotoxicity - Mus musculus (house mouse)	0.679639759283986	0.522197279511322	0.409835627356583	4/259	4
T cell receptor signaling pathway - Mus musculus (house mouse)	0.679639759283986	0.522197279511322	0.409835627356583	4/259	4
Colorectal cancer - Mus musculus (house mouse)	0.679639759283986	0.522197279511322	0.41742751446795	3/259	3
Efferocytosis - Mus musculus (house mouse)	0.679639759283986	0.522197279511322	0.428813004154666	5/259	5
Endocytosis - Mus musculus (house mouse)	0.679639759283986	0.522197279511322	0.430966667190054	8/259	8
GABAergic synapse - Mus musculus (house mouse)	0.679639759283986	0.522197279511322	0.431665404042222	3/259	3
Sphingolipid metabolism - Mus musculus (house mouse)	0.679639759283986	0.522197279511322	0.433126444483039	2/259	2
Arginine biosynthesis - Mus musculus (house mouse)	0.679639759283986	0.522197279511322	0.433200967983121	1/259	1
Phenylalanine metabolism - Mus musculus (house mouse)	0.679639759283986	0.522197279511322	0.433200967983121	1/259	1
Glycosaminoglycan degradation - Mus musculus (house mouse)	0.679639759283986	0.522197279511322	0.433200967983121	1/259	1
Glycosaminoglycan biosynthesis - chondroitin sulfate / dermatan sulfate - Mus musculus (house mouse)	0.679639759283986	0.522197279511322	0.433200967983121	1/259	1
Non-alcoholic fatty liver disease - Mus musculus (house mouse)	0.679639759283986	0.522197279511322	0.434076488593787	5/259	5
Taurine and hypotaurine metabolism - Mus musculus (house mouse)	0.692862329425022	0.53235676482906	0.448336646846135	1/259	1
Regulation of lipolysis in adipocytes - Mus musculus (house mouse)	0.692862329425022	0.53235676482906	0.451272938855561	2/259	2
Progesterone-mediated oocyte maturation - Mus musculus (house mouse)	0.692862329425022	0.53235676482906	0.452780652192759	3/259	3
Hematopoietic cell lineage - Mus musculus (house mouse)	0.692862329425022	0.53235676482906	0.459748286343374	3/259	3
Fc gamma R-mediated phagocytosis - Mus musculus (house mouse)	0.692862329425022	0.53235676482906	0.459748286343374	3/259	3
Hedgehog signaling pathway - Mus musculus (house mouse)	0.692862329425022	0.53235676482906	0.460222423194722	2/259	2
VEGF signaling pathway - Mus musculus (house mouse)	0.692862329425022	0.53235676482906	0.460222423194722	2/259	2
Terpenoid backbone biosynthesis - Mus musculus (house mouse)	0.693339279590689	0.532723226731225	0.463069664836117	1/259	1
Drug metabolism - other enzymes - Mus musculus (house mouse)	0.694944503560055	0.533956591287019	0.466678060784855	3/259	3
Alcoholism - Mus musculus (house mouse)	0.704816730569211	0.541541859830358	0.475879909325927	6/259	6
Endocrine and other factor-regulated calcium reabsorption - Mus musculus (house mouse)	0.713231043200059	0.548006948290479	0.48655244621981	2/259	2
Serotonergic synapse - Mus musculus (house mouse)	0.713231043200059	0.548006948290479	0.486767171819018	4/259	4
Viral life cycle - HIV-1 - Mus musculus (house mouse)	0.721655877506108	0.554480121018907	0.495150748069884	2/259	2
Protein processing in endoplasmic reticulum - Mus musculus (house mouse)	0.726748874168807	0.558393295558054	0.501297581087243	5/259	5
Folate biosynthesis - Mus musculus (house mouse)	0.728202689771453	0.55951032637069	0.504958069549548	1/259	1
Ovarian steroidogenesis - Mus musculus (house mouse)	0.731868661356475	0.562327054442163	0.512071324992156	2/259	2
NOD-like receptor signaling pathway - Mus musculus (house mouse)	0.731868661356475	0.562327054442163	0.51738842153114	6/259	6
Phototransduction - Mus musculus (house mouse)	0.731868661356475	0.562327054442163	0.518184380668453	1/259	1
Maturity onset diabetes of the young - Mus musculus (house mouse)	0.731868661356475	0.562327054442163	0.518184380668453	1/259	1
Antifolate resistance - Mus musculus (house mouse)	0.763813919310164	0.586872008690099	0.543590198049205	1/259	1
Amoebiasis - Mus musculus (house mouse)	0.772742235639547	0.593732028920129	0.55276451892464	3/259	3
Viral carcinogenesis - Mus musculus (house mouse)	0.793529041643915	0.609703451128632	0.570648521133057	6/259	6
Citrate cycle (TCA cycle) - Mus musculus (house mouse)	0.793529041643915	0.609703451128632	0.579218278572201	1/259	1
beta-Alanine metabolism - Mus musculus (house mouse)	0.793529041643915	0.609703451128632	0.579218278572201	1/259	1
Glyoxylate and dicarboxylate metabolism - Mus musculus (house mouse)	0.793529041643915	0.609703451128632	0.579218278572201	1/259	1
Retrograde endocannabinoid signaling - Mus musculus (house mouse)	0.798560052630134	0.613568999331644	0.585805002111887	4/259	4
Neuroactive ligand-receptor interaction - Mus musculus (house mouse)	0.808031482194223	0.620846317475392	0.595702041617639	10/259	10
Cell cycle - Mus musculus (house mouse)	0.810951608914572	0.623089979957412	0.606274868416449	4/259	4
Starch and sucrose metabolism - Mus musculus (house mouse)	0.810951608914572	0.623089979957412	0.612075072101948	1/259	1
Synaptic vesicle cycle - Mus musculus (house mouse)	0.810951608914572	0.623089979957412	0.612653222793125	2/259	2
Bacterial invasion of epithelial cells - Mus musculus (house mouse)	0.810951608914572	0.623089979957412	0.612653222793125	2/259	2
Pertussis - Mus musculus (house mouse)	0.810951608914572	0.623089979957412	0.612653222793125	2/259	2
Leukocyte transendothelial migration - Mus musculus (house mouse)	0.815190397111088	0.626346828360421	0.618830666420096	3/259	3
Human immunodeficiency virus 1 infection - Mus musculus (house mouse)	0.819310971148227	0.629512847597562	0.62494887945248	6/259	6
Human T-cell leukemia virus 1 infection - Mus musculus (house mouse)	0.84614571425355	0.650131167309681	0.648648075070152	6/259	6
African trypanosomiasis - Mus musculus (house mouse)	0.84614571425355	0.650131167309681	0.651942068415025	1/259	1
Autophagy - animal - Mus musculus (house mouse)	0.84614571425355	0.650131167309681	0.654682085480849	4/259	4
Polycomb repressive complex - Mus musculus (house mouse)	0.856531627651138	0.658111123819545	0.678720930899424	2/259	2
Peroxisome - Mus musculus (house mouse)	0.856531627651138	0.658111123819545	0.678720930899424	2/259	2
Rheumatoid arthritis - Mus musculus (house mouse)	0.856531627651138	0.658111123819545	0.678720930899424	2/259	2
Protein export - Mus musculus (house mouse)	0.856531627651138	0.658111123819545	0.679139338768468	1/259	1
Influenza A - Mus musculus (house mouse)	0.856531627651138	0.658111123819545	0.681754078499291	4/259	4
PD-L1 expression and PD-1 checkpoint pathway in cancer - Mus musculus (house mouse)	0.856531627651138	0.658111123819545	0.684797521979226	2/259	2
Various types of N-glycan biosynthesis - Mus musculus (house mouse)	0.856531627651138	0.658111123819545	0.687726124391424	1/259	1
Fat digestion and absorption - Mus musculus (house mouse)	0.856531627651138	0.658111123819545	0.687726124391424	1/259	1
Basal transcription factors - Mus musculus (house mouse)	0.862392867007101	0.662614573190243	0.696083976389215	1/259	1
Lysosome - Mus musculus (house mouse)	0.862392867007101	0.662614573190243	0.702548040868113	3/259	3
Yersinia infection - Mus musculus (house mouse)	0.862392867007101	0.662614573190243	0.707285282392956	3/259	3
Cell adhesion molecules - Mus musculus (house mouse)	0.862392867007101	0.662614573190243	0.707314832809027	4/259	4
Adherens junction - Mus musculus (house mouse)	0.862392867007101	0.662614573190243	0.708169325097072	2/259	2
Huntington disease - Mus musculus (house mouse)	0.868235678220717	0.667103863404316	0.718804064519977	7/259	7
Viral myocarditis - Mus musculus (house mouse)	0.868235678220717	0.667103863404316	0.719304740715704	2/259	2
Phagosome - Mus musculus (house mouse)	0.869485231410943	0.668063950373372	0.723513258254362	4/259	4
Ether lipid metabolism - Mus musculus (house mouse)	0.870273382447621	0.668669521665479	0.727345272191625	1/259	1
Parkinson disease - Mus musculus (house mouse)	0.885763431312842	0.680571211150858	0.743524048182313	6/259	6
Hypertrophic cardiomyopathy - Mus musculus (house mouse)	0.890306553624226	0.68406189291143	0.750586911997067	2/259	2
Mitophagy - animal - Mus musculus (house mouse)	0.891697329579148	0.68513048757522	0.755500024357434	2/259	2
Retinol metabolism - Mus musculus (house mouse)	0.891697329579148	0.68513048757522	0.760329686848019	2/259	2
N-Glycan biosynthesis - Mus musculus (house mouse)	0.891697329579148	0.68513048757522	0.761954745511529	1/259	1
Chagas disease - Mus musculus (house mouse)	0.891697329579148	0.68513048757522	0.7650768379185	2/259	2
Arginine and proline metabolism - Mus musculus (house mouse)	0.891697329579148	0.68513048757522	0.768332496717954	1/259	1
Th17 cell differentiation - Mus musculus (house mouse)	0.891697329579148	0.68513048757522	0.774327405412908	2/259	2
Cysteine and methionine metabolism - Mus musculus (house mouse)	0.891697329579148	0.68513048757522	0.774540016203786	1/259	1
Adrenergic signaling in cardiomyocytes - Mus musculus (house mouse)	0.90597623066899	0.696101598669988	0.790249339890104	3/259	3
Legionellosis - Mus musculus (house mouse)	0.909383850969507	0.698719824025745	0.803178437717594	1/259	1
Allograft rejection - Mus musculus (house mouse)	0.909383850969507	0.698719824025745	0.803178437717594	1/259	1
Graft-versus-host disease - Mus musculus (house mouse)	0.909383850969507	0.698719824025745	0.803178437717594	1/259	1
Inflammatory bowel disease - Mus musculus (house mouse)	0.917383213072122	0.704866087646656	0.813591681666152	1/259	1
Hepatitis B - Mus musculus (house mouse)	0.918033577190981	0.705365791157111	0.817518951951092	3/259	3
Fc epsilon RI signaling pathway - Mus musculus (house mouse)	0.927806202459993	0.712874531279288	0.832800241392442	1/259	1
Tight junction - Mus musculus (house mouse)	0.927806202459993	0.712874531279288	0.832993889799848	3/259	3
Type I diabetes mellitus - Mus musculus (house mouse)	0.928811101102044	0.713646639340794	0.837285919606587	1/259	1
Renal cell carcinoma - Mus musculus (house mouse)	0.939153002760294	0.721592779685205	0.850036294469171	1/259	1
p53 signaling pathway - Mus musculus (house mouse)	0.956373384629763	0.734823960529976	0.869113039316829	1/259	1
Autoimmune thyroid disease - Mus musculus (house mouse)	0.956400052439857	0.734844450587673	0.872627785072862	1/259	1
Biosynthesis of amino acids - Mus musculus (house mouse)	0.96349514218659	0.740295921772255	0.882617812732971	1/259	1
Nucleotide metabolism - Mus musculus (house mouse)	0.969279156976686	0.744740036094265	0.897563085880366	1/259	1
B cell receptor signaling pathway - Mus musculus (house mouse)	0.969279156976686	0.744740036094265	0.897563085880366	1/259	1
Motor proteins - Mus musculus (house mouse)	0.969279156976686	0.744740036094265	0.902215083453619	3/259	3
Arrhythmogenic right ventricular cardiomyopathy - Mus musculus (house mouse)	0.969279156976686	0.744740036094265	0.902996033856245	1/259	1
Antigen processing and presentation - Mus musculus (house mouse)	0.969279156976686	0.744740036094265	0.905603883890626	1/259	1
Biosynthesis of cofactors - Mus musculus (house mouse)	0.977059974081177	0.750718381929448	0.916563764160175	2/259	2
Neutrophil extracellular trap formation - Mus musculus (house mouse)	0.977059974081177	0.750718381929448	0.920855796354614	3/259	3
Steroid hormone biosynthesis - Mus musculus (house mouse)	0.977059974081177	0.750718381929448	0.930066890007163	1/259	1
Glycerophospholipid metabolism - Mus musculus (house mouse)	0.977059974081177	0.750718381929448	0.930066890007163	1/259	1
Herpes simplex virus 1 infection - Mus musculus (house mouse)	0.977059974081177	0.750718381929448	0.930703113997033	8/259	8
Dilated cardiomyopathy - Mus musculus (house mouse)	0.977710591545309	0.75121828009628	0.938987515986215	1/259	1
Toll-like receptor signaling pathway - Mus musculus (house mouse)	0.977710591545309	0.75121828009628	0.940630672205366	1/259	1
NF-kappa B signaling pathway - Mus musculus (house mouse)	0.977710591545309	0.75121828009628	0.943785903992224	1/259	1
Epstein-Barr virus infection - Mus musculus (house mouse)	0.977710591545309	0.75121828009628	0.945596010071193	3/259	3
Tuberculosis - Mus musculus (house mouse)	0.984214533053165	0.756215545949416	0.955478342307087	2/259	2
Carbon metabolism - Mus musculus (house mouse)	0.988271449491253	0.759332654238381	0.96369806507865	1/259	1
Salmonella infection - Mus musculus (house mouse)	0.988271449491253	0.759332654238381	0.966630468845459	3/259	3
Systemic lupus erythematosus - Mus musculus (house mouse)	0.999190046370865	0.767721895021794	0.983142074029456	1/259	1
Thermogenesis - Mus musculus (house mouse)	0.999190046370865	0.767721895021794	0.988547859074449	2/259	2
Necroptosis - Mus musculus (house mouse)	0.999190046370865	0.767721895021794	0.991971420170057	1/259	1
Amyotrophic lateral sclerosis - Mus musculus (house mouse)	0.999190046370865	0.767721895021794	0.997767893510136	3/259	3
Coronavirus disease - COVID-19 - Mus musculus (house mouse)	0.999190046370865	0.767721895021794	0.998920963534066	2/259	2
Spliceosome - Mus musculus (house mouse)	0.999190046370865	0.767721895021794	0.999190046370865	1/259	1
