# Supplementary material for: Transcriptomic insights into aerobic exercise-mediated attenuation of high-fat diet–induced muscle wasting
Source: Front Physiol. 2026 Feb 27;17:1796142. doi: 10.3389/fphys.2026.1796142 (PMC12982024; doi:10.3389/fphys.2026.1796142)
Supplement: Supplementary file 2 [file DataSheet6.csv]

	baseMean	log2FoldChange	lfcSE	stat	pvalue	padj	HM1	HM2	HM3	HM4	HM5	HM6	C1	C2	C3	C4	C5	C6	H1	H2	H3	H4	H5	H6	genenames
ENSMUSG00000038393	35223.79975	-0.775911558	0.072829067	-10.65387201	1.67E-26	2.38E-22	25691.55069	22726.14554	24804.18462	20525.79395	25141.61015	27675.73993	42848.58586	34367.8164	43335.36688	37940.26834	39065.23373	38947.15021	42492.78418	42273.55493	39698.3729	40606.68952	41328.74542	44558.80233	Txnip
ENSMUSG00000028989	3767.976996	-1.356329305	0.128065376	-10.59091335	3.28E-26	2.38E-22	1776.982728	2044.065498	1844.733328	2341.765208	2302.116499	1884.698407	3568.882994	3435.831728	3401.867954	5739.001322	4166.04623	4092.124019	6259.669898	4402.876097	5450.164408	4333.429316	6189.549576	4589.780718	Angptl7
ENSMUSG00000026991	2745.066404	-1.247676064	0.122933049	-10.14923227	3.34E-24	1.61E-20	1898.444295	1669.281836	1472.968621	1743.165023	1383.35155	1544.263221	2208.765559	1900.773925	2927.657082	3576.671343	2875.353643	3155.94648	3748.983929	4151.443836	3735.705049	3880.745385	4232.245371	3305.429124	Pkp4
ENSMUSG00000022358	13279.62058	-1.13592395	0.113066993	-10.04646817	9.52E-24	3.44E-20	9056.17445	8359.055252	8121.378866	7640.408919	6850.523409	6038.622914	13237.11897	11704.81575	16533.29797	16270.02793	16271.68408	17720.27151	16244.36856	15196.79073	14987.12147	20383.32241	15331.08301	19087.10429	Fbxo32
ENSMUSG00000091712	828.684666	1.12674147	0.113993849	9.884230386	4.87E-23	1.41E-19	1240.122601	1103.657412	1210.673988	1466.570454	1256.560095	1154.608491	676.8009512	696.2855008	586.8130674	588.7986776	753.2433077	774.9168996	642.1827964	403.2555739	630.1856428	514.3660371	587.676945	629.6055474	Sec14l5
ENSMUSG00000055639	450.6647204	1.080155944	0.111161241	9.717019494	2.55E-22	6.15E-19	603.663989	705.8808864	627.5561675	557.3174141	613.1407692	755.7250956	436.5406858	334.3690263	462.3098269	405.1179809	370.5142757	415.5978903	274.5630894	370.3203577	261.3775249	309.4559898	316.6655935	291.8484048	Dach1
ENSMUSG00000074971	1151.212526	-0.968921346	0.101748672	-9.522692774	1.69E-21	3.49E-18	680.1847763	746.1183962	852.9994885	962.9206432	794.8121083	741.369395	904.0301515	912.8654384	1086.656959	1253.11053	1162.844804	1266.274822	1505.490229	1480.478133	1605.921234	1682.144215	1648.409547	1435.19459	Fibin
ENSMUSG00000074207	2653.206746	-1.153438608	0.128886621	-8.949250118	3.58E-19	6.47E-16	1553.493444	2002.678345	1637.715663	1482.051494	1495.003727	1583.228694	2797.60682	1674.694868	2539.499921	3560.34417	2699.461152	3037.977287	3760.040161	3829.321356	3341.423698	2973.286604	3894.209707	3895.684325	Adh1
ENSMUSG00000021903	2867.604588	-1.355575035	0.154810146	-8.756370778	2.02E-18	2.74E-15	1548.634982	1419.809275	1387.343514	1689.49742	1232.904973	1588.35573	2808.194561	1798.183429	3419.261789	4463.440928	3600.91017	3973.07254	3815.32132	3732.925601	3004.734005	4183.928618	4724.728365	3225.635365	Galnt15
ENSMUSG00000060548	430.7701362	1.14784133	0.131094378	8.755839472	2.03E-18	2.74E-15	685.043239	663.3440903	643.8140993	627.4981255	570.5615492	571.1518022	509.0259862	466.4067952	292.9488012	343.8910821	337.127275	344.1670029	260.7427997	262.6784316	331.1520337	255.0920997	261.297683	327.919556	Tnfrsf19
ENSMUSG00000042292	1078.156449	1.182950367	0.135151116	8.752797616	2.08E-18	2.74E-15	2265.258228	1209.424581	1436.117309	2185.922746	1470.4024	1366.867778	898.3290604	943.2626226	725.963748	882.6877922	896.5631155	752.18889	834.7455001	739.0341195	674.4869182	723.457922	700.3554998	701.7478497	Mrtfa
ENSMUSG00000003477	1556.873415	-1.036426749	0.11931836	-8.686230236	3.75E-18	4.52E-15	751.847101	854.1848511	927.7859748	784.3726568	882.8091631	997.7211913	2032.031737	1638.598211	2182.468569	2409.278471	1752.410377	2144.008908	1476.006944	1784.12476	1336.790986	1958.145503	1927.191833	2183.944243	Inmt
ENSMUSG00000090698	332.0337505	1.645677196	0.194006284	8.482597369	2.20E-17	2.45E-14	694.7601644	634.6030119	745.6971386	516.0346427	527.0361242	653.184377	170.2182898	212.7802895	120.8413805	221.4372843	85.50329439	188.317794	137.2815447	177.5288483	183.850293	199.6827502	238.9562454	268.8940359	Apold1
ENSMUSG00000020653	569.0098192	-0.793432185	0.094921004	-8.358868456	6.33E-17	6.54E-14	330.3754628	435.7147491	447.6350556	387.025982	386.0515954	467.5856765	634.4499892	587.9955321	627.0935276	613.2894371	526.0488398	542.2253725	675.3514918	735.0176297	691.0998965	661.775816	678.0140622	815.4266291	Klf11
ENSMUSG00000024066	4551.533296	-1.110451173	0.137136846	-8.097394711	5.61E-16	5.42E-13	3051.114568	3068.397534	2364.987146	3164.324429	2637.073031	2749.116664	3962.258277	2667.352915	4769.57267	5941.050088	4980.363319	5794.560168	6221.894439	6910.772315	5742.552826	5823.208997	6608.208689	5470.791258	Xdh
NewGene_7957	2762.763798	-0.952273385	0.119648528	-7.958922679	1.74E-15	1.53E-12	1775.768112	1802.640439	1635.547939	2088.908233	1775.080375	2714.252819	2207.136676	1857.077973	2978.007657	2729.699242	2647.344858	2699.221715	3526.937941	4066.294253	3525.273991	4192.292294	3830.099495	3678.164353	no_name
ENSMUSG00000070803	693.5210761	1.293296673	0.162579105	7.954876313	1.79E-15	1.53E-12	886.6694406	917.4152237	884.43149	1182.751401	1095.705264	821.3511554	1087.279507	903.3663183	649.0646877	625.5348169	521.1629373	545.472231	316.0239586	376.7467413	352.1951395	441.1838773	389.5181074	487.5070732	Cited4
ENSMUSG00000019577	57051.33412	-1.305624156	0.165232475	-7.901740607	2.75E-15	2.21E-12	39487.1555	42354.00283	27225.53259	29264.32458	36349.40708	31505.63577	32993.84276	29893.73085	51657.85923	67658.78461	60461.41526	68401.5684	75958.1551	83654.64583	90692.4635	101926.0212	81523.90573	75915.56333	Pdk4
ENSMUSG00000028036	284.8558587	-1.066715668	0.138002271	-7.72969648	1.08E-14	8.21E-12	139.6808023	188.5414745	154.9922832	153.7783235	158.0162168	186.6241077	412.1074384	295.4226341	330.4828664	340.8297371	315.1407136	397.1990254	393.4175812	407.2720637	279.0980351	293.7740984	287.524588	393.5034671	Ptgfr
ENSMUSG00000008318	489.3510207	0.95281342	0.125677911	7.581391286	3.42E-14	2.47E-11	607.307836	685.1873099	601.5434766	736.8974697	713.4384877	509.6273711	460.1594915	569.947204	525.4769122	427.5678439	514.6484005	466.4653404	289.3047318	375.9434434	303.4637366	431.7747425	328.3219957	261.2425796	Relt
ENSMUSG00000046818	5468.672082	1.077754226	0.144297902	7.46895287	8.08E-14	5.57E-11	8054.116521	8323.416315	7945.793202	6912.800073	8004.893376	7688.503075	6573.357975	6384.358596	4892.24498	3239.923399	4254.806792	3926.534234	3408.083449	3494.346108	3736.812581	3717.653715	2855.818543	5022.634532	Ddit4l
ENSMUSG00000017707	19277.9358	-0.524890173	0.0705699	-7.437876121	1.02E-13	6.73E-11	14104.11718	16213.41717	16079.09455	15104.33399	15030.46469	16592.11367	18260.59462	17524.92661	22098.40973	19943.64186	19728.46013	22335.13975	20570.11924	23578.4016	21142.78369	21428.78183	24319.14049	22948.90359	Serinc3
ENSMUSG00000027074	3769.510445	-0.868515451	0.118499239	-7.329291386	2.31E-13	1.46E-10	2746.246034	2540.711334	2379.077354	2765.945685	2674.921226	2847.555754	3107.909061	2701.549747	3847.699411	5023.667053	3596.024267	4491.487617	4567.145081	5713.858361	4669.354429	4217.38332	4645.076283	5315.576002	Slc43a3
ENSMUSG00000058297	1017.381626	-1.164333709	0.158992949	-7.323178284	2.42E-13	1.46E-10	649.8193845	555.2776354	530.0085767	610.9850169	640.5807111	550.6436585	810.36937	720.983213	1273.41182	1327.603257	1369.681344	1347.446285	1515.625108	1434.690149	1198.3495	1324.597091	1596.927103	855.870041	Spock2
ENSMUSG00000028967	3783.153457	1.123973227	0.15496369	7.253139274	4.07E-13	2.35E-10	6268.631483	7808.376189	6188.852705	5407.010986	4802.936026	7321.407303	1386.994007	1556.905779	1924.307438	2695.003999	2377.805901	3016.331563	2459.09022	2952.119988	3292.692295	2637.694129	3195.796941	2804.805269	Errfi1
ENSMUSG00000021281	1365.059528	1.039796518	0.143455997	7.248191372	4.22E-13	2.35E-10	2103.714344	2160.179455	1548.83897	2077.555471	1942.558641	1658.083419	1947.329813	1388.771354	1202.00555	1015.346073	912.0351402	1026.007292	965.5775762	960.7443553	977.9506548	815.4583514	891.7147695	977.2002767	Tnfaip2
ENSMUSG00000039943	1567.263289	-0.635102624	0.088426879	-7.182234978	6.86E-13	3.68E-10	1275.346456	1189.880647	1038.339911	1086.768957	1142.069303	1078.728359	1744.53386	1435.317042	1833.676403	1904.156555	1821.627329	2087.730027	1795.716313	1821.879764	1477.447535	1745.91724	1911.649963	1819.953536	Plcb4
ENSMUSG00000026836	906.6165037	0.599459423	0.083772975	7.15576141	8.32E-13	4.30E-10	1110.158724	1249.66209	1239.938265	1100.185858	1224.389129	1238.69188	732.1829785	921.4146464	682.0214278	685.7412675	694.6124773	709.9797293	810.7903312	755.9033765	843.9392966	745.41257	723.6683042	850.4047151	Acvr1
ENSMUSG00000040170	2508.659005	-0.971673811	0.136059159	-7.141553858	9.23E-13	4.60E-10	1712.608098	1809.538298	1329.898821	1529.526681	1611.386929	1819.072347	2577.707594	1758.287124	2823.294072	2826.641832	2925.026985	3193.826496	3503.904124	3346.539284	2359.042916	2918.922714	4281.78508	2828.852703	Fmo2
ENSMUSG00000030110	531.2391379	0.810938499	0.114069929	7.1091348	1.17E-12	5.63E-10	671.6824666	678.2894511	597.2080281	765.7954097	832.6603039	769.055389	540.7892077	522.4516036	423.8602968	454.0995	428.3307891	421.0093212	445.0133295	512.5040959	398.7114787	341.8652319	372.033504	386.945076	Ret
ENSMUSG00000036452	397.9513984	-1.225140338	0.173806211	-7.04888699	1.80E-12	8.42E-10	183.4069665	195.4393334	189.675871	219.8307578	199.649232	190.7257365	310.3022412	369.5157706	558.4336523	710.232027	660.4111595	619.0676908	478.1820249	397.6324882	376.560841	562.4571706	528.4235671	413.1786405	Arhgap26
ENSMUSG00000049119	164.4321887	1.012300668	0.14412786	7.023629345	2.16E-12	9.78E-10	244.1377501	228.7789843	209.1853892	245.6324899	247.9056814	217.3863233	175.9193808	172.8839852	124.5032405	125.5151427	162.8634179	114.7223343	117.0117864	118.0847995	130.6887625	126.5005904	111.7071879	86.35214973	Fam110b
ENSMUSG00000053702	107.5789824	-1.407337438	0.201502378	-6.984222464	2.86E-12	1.26E-09	53.44308957	75.87644707	54.193106	48.50725641	81.37362061	52.29576645	119.722912	70.29348849	100.7011504	88.77900338	125.4048318	95.2411832	111.4836705	192.7915094	146.1942089	149.5006978	200.1015714	170.5181691	Nebl
ENSMUSG00000035606	5549.079561	1.657281356	0.237659892	6.973332101	3.10E-12	1.32E-09	10016.93545	7387.606801	7469.977731	9070.856949	8692.784332	6345.219663	8595.616413	8895.925942	4988.368806	4133.836123	4927.432708	3828.046193	2326.415439	1991.375633	2773.259841	2894.877148	1833.940615	3710.956308	Ky
ENSMUSG00000027281	267.2625557	-0.777216979	0.111739354	-6.95562439	3.51E-12	1.45E-09	160.3292687	190.8407608	178.8372498	178.5479864	193.0257977	170.2175928	264.6935128	291.622986	328.6519364	324.5025641	332.2413725	357.154437	305.8890795	269.1048152	281.3130989	363.8198799	304.0378244	315.8958389	Slx4ip
ENSMUSG00000028086	852.0958182	0.598366433	0.086499743	6.917551565	4.60E-12	1.85E-09	1111.37334	1149.643137	1063.26874	1090.897235	1047.448814	987.4671194	750.1006933	956.5613907	698.4997979	691.8639574	768.7153324	764.0940379	806.1835679	698.0659237	635.7233022	677.4577073	700.3554998	740.0051313	Fbxw7
ENSMUSG00000002289	1075.709908	-1.741788232	0.25331769	-6.875904461	6.16E-12	2.41E-09	762.778642	675.9901648	475.8154707	633.6905412	531.7671486	642.9303052	504.1393367	176.6836332	619.7698076	737.7841315	647.3820861	504.3453565	1555.243272	2096.607665	2170.762495	2700.421695	2343.908212	1582.75839	Angptl4
ENSMUSG00000068742	2227.760383	-0.517999398	0.076063065	-6.810130506	9.75E-12	3.69E-09	1628.799616	1646.288973	1767.779118	2028.016146	1625.580002	1732.938143	2187.590078	2525.816026	2328.94297	2507.241509	2667.702785	2520.644496	2854.350507	2552.077606	2344.645001	2365.874679	2544.009783	2271.389458	Cry2
ENSMUSG00000032942	11099.67139	-1.556376057	0.228634843	-6.807256659	9.95E-12	3.69E-09	6911.163174	4742.277942	3937.671082	4755.775267	6301.724573	4557.934939	8091.477077	5872.356025	12933.68957	17970.09482	15520.06941	16417.19895	13129.27525	13870.54581	17589.8214	19634.77346	15312.62704	12245.60928	Ucp3
ENSMUSG00000028584	1449.157367	0.824341896	0.122749672	6.715634201	1.87E-11	6.77E-09	1993.184318	1781.946863	2125.453617	2293.257952	2081.65076	1791.386353	1436.674943	1518.909299	1154.40137	902.0763102	1115.614413	1074.710169	1139.713227	1221.012893	1182.844054	1078.914126	843.1464269	1349.935505	Lrrc38
ENSMUSG00000032238	3844.17999	-0.664395187	0.099840309	-6.654578617	2.84E-11	1.00E-08	2629.64293	2525.765973	2523.231015	2844.38295	2779.003764	2490.714053	4002.165914	4094.120748	4808.937665	4594.058313	5540.613477	5331.341687	3971.95127	3982.751266	3237.315701	5126.93302	4410.005505	4302.304574	Rora
ENSMUSG00000008845	1544.147868	-1.107495915	0.166810893	-6.639230161	3.15E-11	1.09E-08	575.7278285	800.1516236	805.3095552	1150.757253	778.7266251	1041.8137	1546.624556	1084.799512	1927.053833	2225.597774	2232.857459	2520.644496	1791.10955	2094.197771	1530.609066	1829.553994	1914.564064	1944.562967	Cd163
ENSMUSG00000022357	1854.022023	-1.169783118	0.176281643	-6.635875974	3.23E-11	1.09E-08	1366.442631	1015.13489	991.7338398	1110.506551	859.1540408	792.6397542	1827.606901	1049.652767	2325.28111	2903.175455	2527.640246	2804.203473	2733.65331	2435.599402	1873.94395	2284.328843	2033.07082	2438.628431	Klhl38
ENSMUSG00000022032	2363.217081	-0.573018316	0.088599311	-6.467525628	9.96E-11	3.24E-08	1518.26959	1655.486118	1761.275945	1784.447794	1632.203437	1989.289939	3134.785633	2166.749287	2767.450706	2685.819964	2980.400547	3078.021875	2534.641138	2868.577001	2388.946277	2563.46651	2486.699139	2541.376559	Scara5
ENSMUSG00000038065	1174.656313	-0.67008039	0.103635108	-6.465766325	1.01E-10	3.24E-08	702.0478584	865.6812825	654.6527205	1026.908939	924.4421783	760.8521315	1543.36679	1225.386489	1412.562501	1235.762909	1410.397199	1527.10579	1352.545689	1316.60535	1159.585884	1279.642336	1426.937905	1319.32968	Mturn
ENSMUSG00000028834	12568.07173	-1.287894339	0.201310709	-6.3975451	1.58E-10	4.97E-08	7031.410125	6726.561997	7915.445063	7494.88715	6608.294957	6415.972758	6781.855019	7365.617699	14433.22125	15662.86118	16787.96112	19979.00275	15044.76741	16370.40904	15060.21858	17623.30953	19407.90969	19515.58584	Trim63
ENSMUSG00000021466	709.9840975	-0.677067824	0.106718658	-6.344418455	2.23E-10	6.87E-08	570.8693658	421.9190314	444.3834692	533.5798205	406.868103	446.0521256	980.5876598	793.1765255	986.8712741	821.4608933	900.6347009	962.1524075	726.0258875	705.2956053	673.3793863	875.0495386	863.5451308	667.862829	Ptch1
ENSMUSG00000024481	949.680565	-1.108203596	0.175957812	-6.298121024	3.01E-10	9.08E-08	510.1385822	427.6672471	563.6083024	639.8829569	562.99191	677.7941495	618.9755992	661.1387566	1133.345675	1430.668537	1271.963294	1303.072552	1026.386851	1337.491097	1095.349035	1050.686722	1342.428988	1440.659916	Lvrn
ENSMUSG00000027435	2567.916261	0.619034936	0.098494413	6.284975101	3.28E-10	9.68E-08	3144.639975	3565.043369	3038.065522	3206.639269	3720.477631	3271.048921	2343.962861	2729.097195	2413.16575	2234.781809	1784.98306	1783.607613	1998.413896	2338.40035	1961.438969	2303.147113	2074.839594	2310.739804	Cd93
ENSMUSG00000041261	564.2297538	0.930243623	0.148100609	6.281160006	3.36E-10	9.73E-08	853.8748174	756.4651844	771.7098295	678.0695204	943.3662761	762.9029459	634.4499892	660.1888446	395.4808816	418.383809	372.957227	408.0218871	410.0019288	481.9787736	321.1842468	420.2746888	383.6899063	483.1348124	Car8
ENSMUSG00000044749	458.9428794	-0.918529618	0.146577064	-6.26653033	3.69E-10	1.04E-07	318.2293061	235.6768432	200.5144922	254.9211135	274.3994183	355.8162933	605.1300924	482.5552994	476.957267	703.0888888	596.8944266	658.029993	449.6200928	558.2920794	469.5935194	677.4577073	502.1966621	441.5983353	Abca6
ENSMUSG00000027654	121.2139415	1.846424108	0.294743828	6.264504747	3.74E-10	1.04E-07	262.3569852	155.2018236	197.2629058	194.0290256	178.8327244	165.0905568	133.5684188	203.2811694	86.96917536	50.00196742	155.5345641	77.92460443	43.30357451	36.95170597	62.02178558	50.1820524	32.05510609	97.2828016	Fam83d
ENSMUSG00000008348	37856.98878	-0.707655265	0.113156674	-6.253765171	4.01E-10	1.09E-07	32903.93855	29345.79073	29970.95534	29440.80843	25516.30729	23742.27797	27938.60389	30200.55243	42562.71442	43707.84222	41412.9099	45546.93129	41135.63172	43326.67855	50380.51793	46421.53484	45595.96	52275.84254	Ubc
NewGene_1514	1498.152547	-0.845164139	0.136287961	-6.201311799	5.60E-10	1.50E-07	969.2633063	1000.18953	863.8381097	1220.937965	928.2269979	1433.519245	1532.77905	1028.754703	1622.203987	1552.101887	1460.884858	1826.899059	1734.907038	2078.93511	1552.759703	2362.7383	1863.081621	1934.72538	no_name
ENSMUSG00000041794	297.7198853	-1.252469995	0.204356838	-6.128838206	8.85E-10	2.33E-07	204.0554329	146.0046785	111.6377984	176.4838478	158.0162168	132.2775269	272.8379286	188.0825773	434.8458768	400.0157394	414.4873985	510.8390735	440.4065663	410.4852555	359.9478627	329.3197188	416.7163792	252.4980581	Myrip
ENSMUSG00000057280	1246.457903	-1.401064413	0.230722639	-6.072505141	1.26E-09	3.25E-07	638.8878435	510.441553	492.0734025	846.296814	633.9572768	468.6110837	1088.093948	1088.59916	1460.166681	2133.757426	1645.734838	1948.115111	1782.817376	1603.38272	1065.445674	2290.6016	1762.059468	977.2002767	Musk
ENSMUSG00000024529	1261.512938	-0.651789575	0.107734624	-6.049954539	1.45E-09	3.68E-07	1012.98947	839.2394903	991.7338398	910.2851096	937.6890468	1355.588299	1096.238364	1106.647488	1122.360095	1312.296533	1341.180246	1179.691928	1468.636123	1715.041136	1519.533747	1796.099292	1671.722351	1330.260332	Lox
ENSMUSG00000002688	370.1966277	-0.794389409	0.131484818	-6.041681631	1.53E-09	3.81E-07	184.6215821	323.0497216	318.6554633	249.760767	271.5608037	239.9452814	377.0864506	310.6212262	380.8334416	389.8112562	399.8296909	465.3830542	489.2382567	520.5370755	384.3135642	443.2747962	478.8838577	436.1330094	Prkd1
ENSMUSG00000069094	3846.852316	-0.615461841	0.101926674	-6.038280456	1.56E-09	3.82E-07	3068.119187	2448.739883	3049.988006	3269.595496	2595.440015	2470.205909	3658.471568	3612.515361	4470.215613	4669.571488	4924.989757	5110.555307	4306.402282	3977.12818	3856.426025	4463.066285	4276.928246	5014.983076	Pde7a
ENSMUSG00000018648	185.1942589	0.858900303	0.14264499	6.021244098	1.73E-09	4.17E-07	252.6400598	255.2207765	286.1395997	177.5159171	211.9498955	288.1394191	188.9504461	180.4832813	176.6847457	166.3330753	175.8924913	162.3429259	137.2815447	137.3639505	170.5599103	104.5459425	129.1917912	132.2608876	Dusp14
ENSMUSG00000022351	99.70289169	1.149097627	0.192353265	5.973891965	2.32E-09	5.50E-07	132.3931082	97.71966668	113.8055226	176.4838478	164.639651	139.4553772	132.7539772	94.04128865	100.7011504	79.59496855	104.2325875	86.58289381	61.73062749	62.65724056	44.30127541	74.22761917	58.28201108	71.04923712	Sqle
NewGene_744	211.7021166	0.842384195	0.141075483	5.971159377	2.36E-09	5.50E-07	234.4208247	219.5818392	208.101527	286.9152613	290.4849015	204.0560299	264.6935128	304.9217541	296.6106612	227.5599742	247.5523952	218.6218069	126.2253129	126.921077	125.151103	135.9097252	122.3922233	170.5181691	no_name
ENSMUSG00000032411	1712.090048	-0.652488353	0.11026437	-5.917490398	3.27E-09	7.51E-07	1361.584168	1138.146706	1169.487228	1111.53862	1295.354496	1098.211095	1659.017494	1763.036684	2035.994168	2220.495533	2349.304803	2338.820419	1776.367907	1667.646557	1593.738383	2315.692626	2188.489516	1734.694451	Tfdp2
ENSMUSG00000027016	210.5703056	1.251546291	0.212916478	5.878109122	4.15E-09	9.38E-07	483.4170375	371.3347334	341.4165678	312.7169934	279.1304428	254.300982	232.9302913	179.5333692	107.1094054	140.8218674	96.90373365	133.1211992	172.2929454	127.724375	122.9360393	129.6369687	104.9076199	200.0309291	Zfp385b
ENSMUSG00000024948	736.0786455	-0.818419014	0.139801255	-5.854160726	4.79E-09	1.07E-06	455.480877	528.8358432	573.3630615	478.8801484	540.2829926	566.0247663	584.7690529	470.2064433	808.3555983	896.9740686	877.0195053	926.4369638	888.1839537	970.3839308	911.4987417	794.5491629	1092.787708	885.3828011	Map4k2
ENSMUSG00000022389	9802.014829	-0.3644467	0.062333449	-5.846727625	5.01E-09	1.10E-06	7703.092592	7508.31933	8033.586034	8898.501378	8876.348081	7267.060722	11536.56495	10703.60849	11068.88736	9921.818964	11127.64303	11619.42435	10594.63411	9696.609626	10222.5193	10833.05056	10499.5043	10325.09375	Tef
ENSMUSG00000033684	1147.576933	-0.665136535	0.113838233	-5.842822043	5.13E-09	1.11E-06	980.1948473	963.4009492	768.4582431	913.3813175	779.67283	818.2749339	1070.990675	1068.651007	1128.76835	1336.787292	1216.589732	1335.541137	1517.467813	1503.773774	1211.639883	1328.778929	1701.834723	1012.178363	Qsox1
ENSMUSG00000038068	2589.033326	-0.870956326	0.14998224	-5.807063055	6.36E-09	1.35E-06	1733.256564	1373.823549	1509.819933	1683.305004	1730.608745	1496.069083	2181.888987	2077.457558	3302.997734	3946.073633	3729.57227	4414.645298	3355.566348	2695.064642	2629.280696	2802.876718	3467.779659	2472.513452	Rnf144b
ENSMUSG00000063972	153.7123545	-0.980186019	0.169273206	-5.790556228	7.02E-09	1.47E-06	115.3884888	67.82894511	68.28331356	90.82209711	70.01916192	79.98176045	215.0125766	158.6353051	207.8105559	280.6232865	205.2079065	238.102958	141.888308	174.3156564	170.5599103	152.637076	142.7909271	186.9141469	Nr6a1
ENSMUSG00000016918	1305.202711	-0.659076894	0.114378288	-5.762255273	8.30E-09	1.72E-06	944.9709928	726.5744629	797.7225204	1049.614463	1027.578511	1152.557676	1330.797538	1212.08772	1429.040871	1569.449508	1549.645421	1703.518436	1656.592063	1623.465169	1370.016942	1324.597091	1685.321487	1340.097919	Sulf1
NewGene_3451	229.8357195	-1.097390209	0.19066628	-5.755554729	8.64E-09	1.76E-06	167.6169627	134.5082471	88.87669384	132.1048685	140.9845287	127.150491	228.0436418	191.8822253	251.752876	254.0916304	425.0735207	301.9578422	230.3381623	256.2520479	237.0118235	303.1832332	274.8968189	391.3173368	no_name
ENSMUSG00000063060	682.2408162	-0.837505227	0.145743388	-5.746437223	9.11E-09	1.83E-06	429.9739479	512.7408393	597.2080281	454.1104855	411.5991275	371.1974011	899.9579436	1026.854879	750.6813031	687.7821641	612.3664513	567.1179545	854.0939057	1014.565318	778.5949154	675.3667885	769.3225462	866.8006929	Sox7
ENSMUSG00000042099	1455.593009	-0.620248788	0.10833213	-5.725437037	1.03E-08	2.04E-06	953.4733025	1211.723867	1106.623225	1270.47729	1000.13857	1262.276245	1362.56076	1103.797752	1617.626662	1647.00358	1539.873616	1666.720706	1780.974671	1983.342653	1728.857273	1432.279412	1848.511118	1684.413452	Kank3
ENSMUSG00000020315	17014.52104	-0.577129674	0.101060518	-5.710733407	1.12E-08	2.17E-06	14893.61737	13647.41368	11672.11117	15253.98404	12259.03057	12256.69209	15152.68556	14422.514	17923.88931	20995.72407	18613.66003	19851.29298	20032.0493	22282.682	18728.36418	20312.23117	21731.4192	16232.01802	Sptbn1
ENSMUSG00000035828	3097.802852	-0.731160366	0.128033077	-5.710714633	1.13E-08	2.17E-06	1879.010445	2517.718471	2723.745508	2541.98665	2067.457686	2134.89776	2530.469983	2401.377553	2989.908702	3604.223448	3251.568138	4104.029167	4084.356293	4392.433223	4223.019079	2916.831795	3676.623532	3720.793895	Pim3
ENSMUSG00000022003	1191.265666	-1.001949894	0.176327297	-5.682330016	1.33E-08	2.53E-06	722.6963248	612.7597922	661.1558932	981.4978903	844.0147626	639.8540836	798.9671879	824.5236217	1374.112971	1742.925722	1436.455346	1866.943648	1676.861821	1515.823243	1250.403499	1549.370868	1668.80825	1275.607073	Slc25a30
ENSMUSG00000044337	1952.551704	0.610272326	0.107450172	5.679584429	1.35E-08	2.54E-06	2599.277538	2465.98453	2773.603165	2456.324899	2381.59771	2465.078873	1779.554848	1843.779205	1775.086642	1489.854539	1316.750734	1883.17794	1669.491	2043.59	1478.555067	1411.370224	1371.569994	1941.283771	Ackr3
ENSMUSG00000045817	1942.29555	-0.538311331	0.095047946	-5.663576701	1.48E-08	2.75E-06	1455.109575	1504.882867	1367.833996	1380.908704	1518.65885	1742.166808	2695.801623	2021.41275	2210.847984	2112.328011	1943.774893	1983.830555	2164.257373	2499.863239	1785.341399	2043.873176	2244.828793	2285.599305	Zfp36l2
ENSMUSG00000040339	1498.703228	-0.669387626	0.11846713	-5.65040805	1.60E-08	2.93E-06	952.2586868	989.8427413	965.721149	1198.23244	1062.588092	1400.706215	1558.026739	1137.044672	1662.484447	1751.089308	1887.587013	1961.102545	1804.92984	1821.076466	1587.093192	1584.916488	1805.770977	1846.1871	Fam102b
ENSMUSG00000024413	4054.647812	-0.809597024	0.143726471	-5.632901272	1.77E-08	3.21E-06	3164.073826	2624.635283	2562.250052	2695.764973	2275.622762	2236.413071	3961.443835	3048.267629	5988.972055	6130.853475	5141.598103	5885.472207	4037.367308	3910.45445	4019.233212	5791.845214	4905.402599	4603.990566	Npc1
ENSMUSG00000002831	11793.91561	-1.146460334	0.203611516	-5.630626186	1.80E-08	3.21E-06	7605.923338	6302.343679	6438.140993	8403.108121	5993.261778	5799.70304	8955.599591	6600.938534	14737.15563	16998.62803	16774.93204	17933.48188	17221.00236	15765.52568	14253.93536	17923.35638	14654.04032	9929.404154	Plin4
ENSMUSG00000047731	4974.694249	-0.883875925	0.157774021	-5.602163907	2.12E-08	3.74E-06	3536.960837	3006.316804	3338.29533	3986.883649	3544.483521	3015.722532	3241.47748	3108.112086	5039.634846	6323.718206	6756.388891	6948.277229	6596.884967	5842.386034	6452.480764	6994.123553	6380.908846	5431.440912	Wbp1l
ENSMUSG00000026342	1828.163421	-0.405295124	0.072459262	-5.593420552	2.23E-08	3.84E-06	1654.306545	1680.778267	1924.939125	1672.984311	1739.124589	1685.769413	1283.559927	1625.299443	1439.110986	1508.222609	1529.287494	1447.016613	2312.595149	2374.548758	2165.224836	1976.963772	2415.789359	2471.420387	Slc35f5
ENSMUSG00000034714	352.5312562	1.01662775	0.181764125	5.593115534	2.23E-08	3.84E-06	631.6001494	449.5104667	397.7773981	628.5301948	502.434797	366.0703651	449.571751	318.2205222	339.6375164	227.5599742	273.6105421	290.0526943	235.8662782	225.7267256	223.7214408	372.1835553	215.643441	197.8447988	Ttyh2
ENSMUSG00000005483	575.0243205	0.550164876	0.098520171	5.584286671	2.35E-08	3.95E-06	903.67406	879.4770001	610.2143736	739.9936776	663.2896284	762.9029459	438.9840105	453.1080272	443.0850618	441.8541203	447.8743992	457.807051	545.4407683	571.1448467	457.4106687	533.1843067	525.5094665	475.4833561	Dnajb1
ENSMUSG00000029086	226.669813	-1.158146918	0.207394736	-5.584263809	2.35E-08	3.95E-06	106.8861791	142.555749	139.8182135	107.3352057	110.7059722	189.7003293	197.9093034	204.2310814	234.359041	179.5989034	281.753713	405.8573148	267.1922682	253.0388561	280.205567	395.1836626	366.2053029	217.5199721	Prom1
ENSMUSG00000074063	674.0456043	-0.765107955	0.137274185	-5.573574899	2.50E-08	4.15E-06	603.663989	367.885804	391.2742253	422.1163377	588.5394421	368.1211795	778.6061485	780.8276694	682.0214278	981.6712787	788.2589426	722.9671633	798.8127468	946.2849921	667.8417269	681.639545	739.2101738	823.0780854	Osgin1
NewGene_3467	320.4364395	-1.097841075	0.198246993	-5.537743901	3.06E-08	5.04E-06	136.0369553	139.1068196	212.4369755	277.6266377	216.68092	194.8273652	206.8681608	233.6783536	351.5385615	412.2611191	370.5142757	493.5224947	413.6873394	383.173125	390.9587555	476.7294978	356.4916344	501.7169206	no_name
ENSMUSG00000021895	1069.512358	-0.414541919	0.074887334	-5.535541147	3.10E-08	5.04E-06	829.582504	989.8427413	854.0833506	939.1830496	898.8946463	954.6540895	1150.80595	1074.350479	1050.953824	1180.6587	1017.896362	1024.925006	1106.544532	1303.752583	1085.381248	1191.823744	1285.118344	1312.771289	Arhgef3
ENSMUSG00000055435	7227.846614	0.495760561	0.089685468	5.527769126	3.24E-08	5.19E-06	8918.922879	7392.205374	8043.340793	8675.574412	8729.686323	7854.619039	7431.779398	7358.018403	8063.415753	7558.460667	7721.354642	7160.405318	4835.258702	4704.11283	6697.245311	5856.663698	6091.441524	7008.733976	Maf
ENSMUSG00000032193	370.0396437	0.805462802	0.145742263	5.52662478	3.26E-08	5.19E-06	415.3985598	398.9261687	481.2347813	500.5536034	537.444378	367.0957723	418.622971	320.1203462	454.9861069	470.4266731	295.5971035	456.7247649	247.8438626	343.0082272	223.7214408	250.910262	223.4143758	254.6841885	Ldlr
ENSMUSG00000015053	645.4746862	-0.634130669	0.115038179	-5.512349687	3.54E-08	5.57E-06	589.0886009	532.2847726	508.3313343	624.4019176	439.9852742	454.2553831	623.0478071	549.0491398	584.9821374	725.5387517	559.4358405	547.6368034	903.8469487	949.4981839	860.5522749	637.7302492	779.0362147	749.8427179	Gata2
ENSMUSG00000027695	470.5059658	-0.78772472	0.143144247	-5.503013456	3.73E-08	5.75E-06	343.7362352	262.1186353	265.5462194	332.3263099	272.5070085	384.5276945	417.8085295	474.0060913	601.4605075	631.6575068	526.0488398	746.7774591	569.3959371	547.849206	443.0127541	534.2297661	644.9875892	471.1110954	Pld1
ENSMUSG00000052544	143.4793059	0.833740103	0.151510974	5.50283641	3.74E-08	5.75E-06	225.918515	179.3443294	172.3340771	202.2855799	183.5637488	224.5641736	119.722912	78.84269655	143.7280056	133.6787292	113.1900754	139.6149163	117.0117864	120.4946934	118.5059117	108.7277802	96.16531828	104.9342579	St6galnac3
ENSMUSG00000030403	1069.615785	0.505259987	0.091981023	5.493089418	3.95E-08	6.02E-06	1187.894127	1338.184612	1355.911512	1476.891147	1354.965404	1334.054748	1069.361792	817.8742377	1068.347659	844.9312046	890.8628959	840.9363562	872.5209587	849.0859394	902.6384866	947.186239	1120.957346	980.4794723	Vasp
ENSMUSG00000046318	319.8903969	-0.858430176	0.156366195	-5.489870578	4.02E-08	6.06E-06	171.2608098	221.8811255	194.0113195	246.6645592	211.9498955	199.9544011	376.272009	247.9270337	342.3839114	479.6107079	382.729032	424.2561797	425.6649239	335.7785456	295.7110134	427.5929048	467.2274555	307.1513174	Ccbe1
ENSMUSG00000031145	1380.303572	-0.88334152	0.160987397	-5.487022819	4.09E-08	6.10E-06	1104.085646	945.006659	812.89659	949.5037425	802.3817474	1014.127706	820.142669	1071.500743	1372.282041	2209.270601	1600.133081	1764.126461	1850.076119	1653.990491	1858.438504	1551.461787	1710.577025	1755.46269	Prickle3
ENSMUSG00000028082	957.9159683	-0.540508574	0.098592424	-5.482252639	4.20E-08	6.20E-06	900.0302129	675.9901648	661.1558932	699.7429754	627.3338426	783.4110896	1055.516285	1017.355759	1038.137314	1182.699597	1109.914193	1175.362784	1038.364436	1195.307358	851.6920198	1157.323583	1076.274471	996.8754501	Sh3d19
ENSMUSG00000048249	1124.782236	-0.506658042	0.092645748	-5.468767347	4.53E-08	6.62E-06	821.0801943	857.6337805	835.6576946	827.7195668	861.0464506	881.8501794	1182.569171	1080.999864	1330.170651	1469.445573	1328.151173	1546.586941	1175.64598	1278.047048	966.8753359	1207.505636	1289.975178	1305.119833	Crebrf
ENSMUSG00000101389	152.0369039	-1.300176309	0.238618208	-5.448772405	5.07E-08	7.34E-06	44.94077986	58.63180001	88.87669384	75.34105783	65.28813747	173.2938143	175.9193808	142.486801	131.8269605	152.0467989	188.1072477	190.4823664	246.92251	209.6607665	145.086677	216.410101	212.7293404	218.6130373	Ms4a4a
ENSMUSG00000044499	238.0658714	1.049667359	0.193287683	5.430596219	5.62E-08	8.05E-06	230.7769777	349.4915138	472.5638843	324.0697556	297.1083357	255.3263891	257.3635386	214.6801135	212.3878809	191.8442832	283.3823471	262.99554	185.1918825	127.724375	148.4092726	116.0459962	117.535389	238.2882107	Hs3st5
ENSMUSG00000023032	437.504252	-1.013840935	0.186793633	-5.427599005	5.71E-08	8.10E-06	314.585459	269.0164942	269.8816679	294.1397463	215.7347151	210.208473	413.7363216	248.8769457	606.9532975	635.7393001	530.1204252	692.6631505	580.4521689	641.8350668	446.3353498	506.0023617	569.2209748	429.5746183	Slc4a8
ENSMUSG00000034158	3744.644184	-0.653104059	0.120486603	-5.420553354	5.94E-08	8.35E-06	2709.807564	2794.782467	2732.416405	2926.948493	2638.019236	3028.027418	3112.795711	2697.750099	4018.891367	4494.054378	4191.290059	5593.25494	4340.49233	4563.535688	4079.039934	4449.475312	4607.192976	4425.82094	Lrrc58
ENSMUSG00000024042	949.0044413	0.826219063	0.152510546	5.417455288	6.05E-08	8.41E-06	1596.004993	1561.215381	1198.751505	1436.640445	1202.626416	1699.099706	494.3660378	442.6589951	495.266567	769.4180293	497.5477417	784.6574752	957.2854024	625.7691077	878.2727851	926.2770505	880.0583672	636.1639385	Sik1
ENSMUSG00000050592	550.7686827	0.675490068	0.124735804	5.41536629	6.12E-08	8.43E-06	807.7194219	623.1065805	634.0593402	801.9178347	802.3817474	571.1518022	579.8824035	553.7986999	473.295407	460.2221899	464.9750581	484.8642054	446.8560348	344.6148231	363.2704584	501.820524	525.5094665	474.3902909	Fam78a
ENSMUSG00000038594	3998.484924	-1.296905004	0.240410143	-5.394551952	6.87E-08	9.38E-06	1831.640433	1714.117918	1652.889733	1941.322326	1762.779712	1794.462574	3756.204557	2294.037496	5874.538929	7797.245573	6245.812076	9025.184394	5168.788361	4888.068062	3348.068889	4237.247049	4286.641915	4353.678638	Cep85l
ENSMUSG00000060961	749.6202385	0.567539161	0.10554946	5.376997311	7.57E-08	1.02E-05	699.6186271	766.8119727	805.3095552	881.3871697	844.9609675	779.3094608	738.6985112	725.732773	1012.504294	992.8962102	971.4802877	1049.817587	527.0137153	518.9304795	465.1633919	570.820846	598.3619804	544.3464629	Slc4a4
ENSMUSG00000019132	3929.935656	-0.29540758	0.054948218	-5.376108501	7.61E-08	1.02E-05	3347.480792	3604.131236	3477.029681	3219.024101	3449.863032	3467.927101	3994.83594	4078.922156	4308.178308	3981.789324	4279.236305	4286.93553	4199.525375	3743.368475	4064.642019	4268.610832	4477.029817	4490.311786	BC005537
ENSMUSG00000038914	797.6086203	-0.597845219	0.112153121	-5.330615976	9.79E-08	1.30E-05	669.2532353	636.9022981	472.5638843	661.5564119	632.0648671	598.8377962	753.3584596	704.8347089	879.7618686	862.2788259	930.7644332	1001.11471	951.7572865	980.8268042	847.2618923	1096.686937	939.3117452	737.8190009	Dido1
ENSMUSG00000024222	4826.134754	-1.765013721	0.331658609	-5.321778699	1.03E-07	1.35E-05	1959.175079	1864.721169	2039.82851	2716.406359	1771.295556	2186.168119	2123.249194	1532.208067	5857.145094	6672.71153	7078.044142	8456.984153	7660.125924	6746.096234	6751.514373	7559.717101	9125.991568	4769.043409	Fkbp5
ENSMUSG00000033416	2386.720194	-0.444332235	0.083766685	-5.304402748	1.13E-07	1.47E-05	2152.298971	2098.098726	2113.531134	1971.252335	2076.919735	1809.843682	2095.55818	1905.523485	2376.54715	2535.814062	2472.266684	2726.278869	2909.631666	2703.097622	2742.248948	2845.740555	2981.124867	2445.186822	Gucd1
ENSMUSG00000073758	94.36368738	-0.985550488	0.186025411	-5.297934757	1.17E-07	1.51E-05	69.2330933	62.08072942	63.94786508	69.14864212	57.71849834	68.70228141	89.58857357	75.99296053	105.2784754	108.1675214	75.73148932	80.08917678	105.9555546	154.2332075	166.1297828	88.86405112	141.8195603	115.8649098	Sh3d21
ENSMUSG00000028410	3050.120804	0.447768007	0.084553644	5.295667798	1.19E-07	1.52E-05	3930.496315	4638.810059	4126.263091	3784.598069	3631.534371	4067.790304	2163.971273	2661.653443	2091.837534	1860.277278	2207.61363	2009.805423	2610.192055	3088.680641	3222.917786	2931.468227	2825.70617	3048.558805	Dnaja1
ENSMUSG00000039384	1086.333635	1.272907744	0.24063318	5.289826377	1.22E-07	1.55E-05	1640.945773	1804.939726	1274.621853	1178.623124	1256.560095	1650.905568	1635.398688	2033.761606	840.3968735	1095.96149	724.7422096	772.7523273	574.0027004	585.6042099	482.883902	593.8209533	582.8201108	825.2642158	Dusp10
ENSMUSG00000034040	516.1289151	-0.697274972	0.131858959	-5.288036376	1.24E-07	1.56E-05	421.4716382	351.7908001	345.7520163	406.6352984	381.320571	422.4677603	509.8404278	376.1651546	543.7862122	660.2300596	483.7043511	611.4916876	651.3963229	628.9822995	543.7981557	745.41257	720.7542036	485.3209428	Galnt17
ENSMUSG00000066687	3699.72693	-1.781064471	0.338021758	-5.269082323	1.37E-07	1.71E-05	1625.155769	1188.731004	966.8050111	2699.89325	1216.81949	1000.797413	1811.318069	1971.067414	5173.292736	6485.969488	5915.199338	6646.319386	6122.388353	4465.533337	4330.449672	6136.846824	5845.685711	2992.812481	Zbtb16
ENSMUSG00000020682	292.6276042	-1.213087418	0.230809744	-5.255789449	1.47E-07	1.82E-05	115.3884888	182.7932588	117.057109	309.6207856	205.3264613	104.5915329	321.7044233	159.5852171	325.9055413	380.6272214	324.0982016	320.3567071	449.6200928	478.7655817	359.9478627	373.2290147	438.0864499	300.5929263	Mmp28
ENSMUSG00000033361	561.6257235	-0.55414721	0.105674002	-5.243931312	1.57E-07	1.91E-05	462.768571	413.8715295	432.4609859	435.5332384	443.7700938	493.2208561	548.9336235	456.9076752	586.8130674	559.2056765	669.3686475	671.0174271	638.4973858	755.9033765	718.7881936	613.6846824	666.35766	542.1603325	Prrg3
ENSMUSG00000029287	2869.7797	-0.456521422	0.087062359	-5.243614225	1.57E-07	1.91E-05	2534.902907	2317.680565	1953.11954	2108.51755	2029.609491	2526.603305	3126.641218	2734.796667	3220.605883	3616.468827	3333.814164	3674.361556	3135.363065	3232.470975	2671.366908	3314.106377	3079.232919	3046.372675	Tgfbr3
ENSMUSG00000021708	502.0981776	0.607443308	0.115972487	5.237822535	1.62E-07	1.96E-05	636.4586121	596.6647883	593.9564418	704.9033219	638.6883013	576.2788381	647.4810544	432.209963	439.4232018	443.8950169	438.1025941	430.7498967	421.9795133	386.3863168	351.0876077	480.9113355	454.5996864	363.9907071	Rasgrf2
ENSMUSG00000037458	2065.230471	0.528973052	0.101071917	5.233630338	1.66E-07	1.98E-05	1930.024303	2480.929891	2565.501638	2304.610714	2691.006709	2745.015035	2098.815946	2640.755378	1938.039413	1627.615062	2003.22004	1947.032825	1593.01873	1773.681887	1692.308721	1800.28113	1668.80825	1673.482801	Azin1
ENSMUSG00000021260	299.9245839	-0.978141858	0.186915798	-5.233061464	1.67E-07	1.98E-05	187.0508135	148.3039647	186.4242846	231.1835199	196.8106173	200.9798083	254.9202139	202.3312574	321.3282163	425.5269472	363.999739	414.5156041	431.1930398	539.0129284	322.2917786	327.2288	378.833072	266.7079055	Hhipl1
ENSMUSG00000020520	718.6733615	-0.616458263	0.117916938	-5.227902577	1.71E-07	2.02E-05	549.0062837	657.5958746	480.1509192	572.7984533	546.9064269	553.7198801	659.6976781	568.997292	739.6957231	871.4628608	749.9860394	837.6894976	1004.274387	853.9057272	822.8961908	836.3675399	976.2236855	654.7460467	Galnt10
ENSMUSG00000069833	12747.44495	-0.573483127	0.110348594	-5.197013447	2.03E-07	2.36E-05	9766.724619	8803.967146	7814.645886	11716.05053	9256.722447	9639.852949	12712.61859	10874.59265	15724.02691	15083.24654	15979.34425	17264.62903	15059.50905	15417.69767	13125.36037	15010.70642	14751.177	11453.13702	Ahnak
ENSMUSG00000026473	20128.1738	-1.219151042	0.234841936	-5.191368561	2.09E-07	2.42E-05	11061.50492	9277.620119	10863.55003	13414.83657	8117.491758	12223.87906	10638.23589	11690.56707	23924.76241	36090.19555	30450.57324	33323.59126	23759.84211	26428.50275	25149.83405	27420.3098	24482.33012	23989.50165	Glul
ENSMUSG00000024411	1120.290387	0.809116952	0.155965477	5.187795191	2.13E-07	2.44E-05	1585.073452	1434.754636	1388.427376	1437.672514	1399.437033	904.4091374	1549.882323	1156.992824	790.0462983	1504.140816	980.4377757	1382.079443	659.6884967	800.8880621	858.3372112	858.3221878	592.5337793	882.1036055	Aqp4
ENSMUSG00000027875	271.4578169	-1.058250243	0.204356448	-5.178452904	2.24E-07	2.55E-05	212.5577426	191.9904039	178.8372498	156.8745314	124.8990456	187.6495149	365.6842685	132.9876809	309.4271713	254.0916304	327.35547	253.2549644	322.4734272	320.5158844	495.0667528	420.2746888	388.5467405	243.7535366	Hmgcs2
ENSMUSG00000048200	521.827059	-0.532745378	0.102947906	-5.174902495	2.28E-07	2.58E-05	406.8962501	461.0068981	405.3644329	442.7577234	407.8143079	364.0195508	557.0780393	432.209963	566.6728373	657.1687147	535.0063278	560.6242374	543.598063	657.9010259	548.2282833	564.5480894	681.8995296	600.0927874	Cracr2b
ENSMUSG00000041235	1007.429662	-0.942812764	0.182266924	-5.17270355	2.31E-07	2.59E-05	784.6417241	578.2704981	550.601957	817.398874	639.6345062	580.3804669	628.7488981	777.9779334	1259.679845	1419.443606	1152.258682	1349.610857	1253.039603	939.8586085	1346.758773	1706.189781	1437.62294	911.6163655	Chd7
ENSMUSG00000051510	2441.680365	-0.407878518	0.078891946	-5.17009072	2.34E-07	2.60E-05	1981.038161	1908.407608	1957.454989	2228.237587	2070.296301	2053.890592	2041.805036	2727.197371	2620.976306	2870.521109	2587.89971	2715.456007	2817.496401	2532.798455	2550.645932	2843.649636	2939.356092	2503.119277	Mafg
ENSMUSG00000029174	3667.563257	-0.646515193	0.125581697	-5.148164165	2.63E-07	2.91E-05	2995.242247	2990.2218	2880.905515	2883.601583	3583.277921	2147.202646	2927.103031	3498.52592	3463.204109	3863.417319	3335.442798	4084.548016	4572.673197	4204.461501	3565.145139	5775.117863	5532.905585	3713.142439	Tbc1d1
ENSMUSG00000001053	292.5578538	-0.675275271	0.131239755	-5.145356072	2.67E-07	2.93E-05	214.9869739	237.9761294	251.4560119	213.6383421	170.3168803	208.1576586	323.3333064	216.5799375	349.7076314	342.8706337	333.0556896	337.6732859	403.5524603	370.3203577	325.6143743	343.9561508	315.6942267	307.1513174	N4bp3
ENSMUSG00000032715	117.8700842	-1.056962703	0.205563208	-5.141789286	2.72E-07	2.96E-05	89.88155973	63.23037256	82.37352112	56.76381069	58.66470323	41.01628741	153.9294582	138.687153	190.4167208	141.8423157	109.9328071	182.9063632	136.3601921	126.921077	109.6456567	123.3642121	193.3020034	122.4233009	Trib3
ENSMUSG00000019841	1071.007729	-0.716107758	0.139373981	-5.138030461	2.78E-07	3.00E-05	669.2532353	700.1326707	641.6463751	731.7371233	965.1289886	648.0573411	1167.094781	1151.293352	1453.758426	1270.458152	1386.782003	1334.458851	1345.174868	987.2531879	883.8104445	1621.507568	1378.369562	942.2221908	Rev3l
ENSMUSG00000030711	1756.570372	-0.840602144	0.163690592	-5.135311294	2.82E-07	3.02E-05	1100.441799	1200.227435	1337.485856	1228.16245	993.5151353	1209.980479	1373.962942	988.8583989	2251.128444	2459.280438	2368.034096	2447.049036	1774.525202	2160.871502	2043.396328	2191.282955	2409.961158	2080.10305	Sult1a1
ENSMUSG00000042567	6.850438433	-6.130631057	1.194025067	-5.13442408	2.83E-07	NA	0	0	0	0	0	0	0	0	10.98558005	4.081793259	4.885902537	20.56343728	15.66299503	16.86925707	9.967786968	21.95464792	10.68503536	7.651456306	Nek10
ENSMUSG00000037885	453.5613607	-0.506609815	0.098888558	-5.123037766	3.01E-07	3.20E-05	400.8231718	309.254004	347.9197405	319.9414784	371.8585221	310.6983771	561.9646888	511.0526596	478.788197	589.8191259	531.7490594	507.592215	520.5642467	540.6195244	466.2709237	499.7296051	495.3970941	400.0618583	Stk35
ENSMUSG00000090066	4499.038621	0.655201017	0.12801203	5.118276907	3.08E-07	3.26E-05	7041.127051	4687.095071	5484.342327	6351.354382	5517.320718	4971.174034	4260.343894	5479.092454	4121.423447	3579.732688	4123.701741	3742.545585	3608.938326	2811.542846	3502.015822	4627.203415	4183.677028	2890.064353	1110002E22Rik
ENSMUSG00000041695	2294.96774	-0.63922156	0.124955816	-5.115580673	3.13E-07	3.27E-05	1251.054142	2040.616569	1531.497176	1362.331457	1188.433343	1494.018269	3511.057642	3441.5312	2806.815702	2826.641832	3034.145475	3014.166991	2280.347806	2843.674764	1845.148121	2305.238032	1903.879028	2628.821774	Kcnj2
ENSMUSG00000025422	298.8568872	-1.349867372	0.263918908	-5.11470505	3.14E-07	3.27E-05	190.6946605	134.5082471	144.153662	191.9648871	211.9498955	67.67687423	219.0847845	148.186273	373.5097215	538.7967102	345.2704459	415.5978903	414.6086921	432.9775983	440.7976904	406.6837163	478.8838577	224.0783632	Agap2
ENSMUSG00000043487	308.3273881	-0.693179885	0.135557339	-5.113554826	3.16E-07	3.27E-05	312.1562277	247.1732745	275.3009785	185.7724714	250.7442961	223.5387664	320.0755401	262.1757138	248.091016	218.3759393	267.0960053	324.6858518	429.3503345	327.745566	395.3888831	456.8657687	438.0864499	367.2699027	Acot6
ENSMUSG00000029710	1583.317804	-0.433862351	0.084953779	-5.107040046	3.27E-07	3.36E-05	1385.876482	1355.429259	1245.357576	1570.809452	1543.260177	1105.388946	1618.295415	1421.068362	1538.896671	1655.167166	1508.929567	1467.58005	1952.346263	1985.752547	1847.363185	1712.462538	1924.277732	1661.459083	Ephb4
ENSMUSG00000067780	161.292944	1.235599207	0.242017847	5.105405337	3.30E-07	3.36E-05	191.9092762	151.7528941	157.1600074	190.9328178	200.5954368	388.6293232	179.9915887	90.24164063	241.682761	141.8423157	210.0938091	213.210376	78.31497517	80.3297956	106.323061	99.31864537	73.8238807	107.1203883	Pi15
ENSMUSG00000032531	1761.765235	-0.468294697	0.091754018	-5.103805902	3.33E-07	3.37E-05	1281.419534	1603.752177	1325.563373	1211.649341	1502.573367	1478.637161	1749.420509	1774.435628	1819.028963	2227.638671	2043.935895	2070.413448	1901.671868	2147.215436	1797.52425	1944.55453	2180.718581	1651.621497	Amotl2
ENSMUSG00000015243	1867.843989	-0.714048126	0.140112606	-5.096244681	3.46E-07	3.48E-05	1507.338049	1279.552812	1010.159496	1682.272935	1143.015508	1668.33749	1736.389444	1312.778393	1905.082673	2209.270601	2169.340726	2398.346159	2415.786646	2081.345004	1991.34233	2635.60321	2476.014104	1999.216226	Abca1
ENSMUSG00000037679	831.9337027	-0.663863013	0.130482908	-5.087739266	3.62E-07	3.62E-05	695.9747801	644.9498001	425.9578132	714.1919454	622.6028181	611.1426824	812.8126948	755.1800453	877.0154736	1125.554491	930.7644332	876.6517999	1047.577962	1127.83033	958.0150808	980.6409406	1069.474903	698.4686542	Inf2
ENSMUSG00000033769	922.6085238	-0.384894516	0.075724313	-5.082839354	3.72E-07	3.67E-05	861.1625114	756.4651844	817.2320385	883.4513082	764.5335518	707.5309579	821.7715521	963.2107747	877.9309386	969.425899	947.8650921	981.6335586	1067.84772	997.6960613	1043.295036	1132.232557	957.7677153	1055.90097	Exoc6b
ENSMUSG00000044951	58640.57153	-0.372226958	0.073242228	-5.082135925	3.73E-07	3.67E-05	48596.77304	45048.76634	42547.00752	51200.95724	53118.05016	40697.38578	63905.15841	66003.68587	71128.8844	68501.67492	66174.66396	74619.30246	58563.93843	55402.65672	56634.75049	64892.71196	61789.61678	66704.30301	Mylk4
ENSMUSG00000020009	2990.004691	-0.483374307	0.095166009	-5.079274768	3.79E-07	3.70E-05	2325.989012	2408.502373	2644.623573	2633.840816	2233.043542	2893.699077	2765.029157	2195.246647	2855.335347	3394.011095	3170.950746	3135.383042	3481.791661	3893.585192	3558.499948	3064.241574	3610.570586	3555.741052	Ifngr1
ENSMUSG00000052997	1918.780048	0.347299102	0.068399391	5.077517476	3.82E-07	3.71E-05	2079.42203	2223.409828	2358.483973	2184.890677	2131.799619	2043.63652	2115.919219	2065.108702	1787.903152	1601.083406	1823.255963	1886.424799	1690.682111	1646.76081	1697.84638	1705.144322	1757.202634	1739.066712	Uba2
ENSMUSG00000035863	1128.908946	-0.528073763	0.1040836	-5.073553967	3.90E-07	3.77E-05	834.4409667	1028.930608	790.1354855	1022.780662	921.6035636	947.4762392	1251.796705	1034.454175	1174.5416	1221.476633	1087.113314	1010.855285	1394.927911	1599.36623	1413.210686	1010.959264	1204.494896	1371.796809	Palm
ENSMUSG00000027630	1308.085033	-0.412162094	0.081304693	-5.069351839	3.99E-07	3.83E-05	1166.031045	940.4080864	1140.22295	1065.095502	1156.262377	1212.031293	1212.70351	1328.926897	1255.10252	1366.380293	1476.356883	1334.458851	1450.20907	1395.328549	1362.264219	1755.326374	1517.275022	1411.147156	Tbl1xr1
ENSMUSG00000025612	1608.638195	-0.569299779	0.112690906	-5.051869736	4.38E-07	4.16E-05	1219.474135	1043.875969	1149.977709	1407.742505	1265.075939	1096.160281	1432.602736	1503.710706	1931.631158	2027.630801	1889.215648	2330.16213	1680.547232	1788.944548	1798.631782	2028.191284	1878.62349	1483.289458	Bach1
ENSMUSG00000037434	655.3804988	-0.398413808	0.078900819	-5.049552224	4.43E-07	4.19E-05	449.4077986	533.4344158	485.5702298	551.1249984	513.7892557	512.7035926	861.6791894	735.2318931	815.6793184	694.9253023	825.7175287	800.8917678	615.4635696	714.1318828	658.9814718	695.2305176	659.558092	673.3281549	Slc30a1
ENSMUSG00000024210	2349.140337	-0.720054556	0.142673261	-5.046878092	4.49E-07	4.22E-05	1880.22506	1961.291192	1988.88699	2049.689601	2161.131971	1881.622185	986.2887509	1499.911058	1765.931992	2203.147911	2041.492943	2224.098085	3701.073591	2809.132952	3290.477231	3294.242648	3825.24266	2720.639249	Ip6k3
ENSMUSG00000050164	188.2512459	1.17367634	0.232706604	5.043588444	4.57E-07	4.27E-05	248.9962128	334.546153	295.8943588	173.3876399	199.649232	275.8345328	222.3425508	158.6353051	197.7404408	171.4353169	176.7068084	257.5841091	202.6975828	105.2320322	107.4305929	100.3641048	109.7644542	50.28099858	Mchr1
ENSMUSG00000022091	3935.334005	-0.538352447	0.106847344	-5.038519681	4.69E-07	4.35E-05	3923.208621	2620.03671	3326.372846	3070.406124	2895.386966	2842.428718	3372.602574	3424.432784	4320.079353	5370.61948	4182.332571	4365.942421	4419.728658	4561.929092	4332.664736	4424.384286	4872.376126	4511.080025	Sorbs3
ENSMUSG00000017491	165.6410446	0.947079364	0.188130237	5.034168764	4.80E-07	4.42E-05	263.5716008	228.7789843	148.4891104	245.6324899	251.690501	141.5061916	181.6204719	183.3330173	140.0661456	208.1714562	132.7336856	193.7292249	102.270144	147.8068239	93.03267837	107.6823208	92.27985087	119.1441053	Rarb
ENSMUSG00000035342	1413.193701	-0.47207369	0.093793051	-5.033141426	4.83E-07	4.42E-05	1161.172582	1148.493494	1195.499918	1413.934921	1290.623471	1262.276245	1290.075459	1025.904967	1255.10252	1450.057055	1356.652271	1222.983375	2016.840949	1716.647732	1724.427146	1506.507031	1895.136727	1505.150762	Lzts2
ENSMUSG00000002032	346.4801803	0.679661934	0.135186582	5.027584293	4.97E-07	4.52E-05	455.480877	570.2229962	454.1382283	365.352527	438.0928644	413.2390957	287.497877	383.7644507	247.175551	320.4207708	270.3532737	350.6607199	309.5744901	343.0082272	258.0549293	239.4102083	243.8130797	286.3830789	Tmem25
ENSMUSG00000025212	779.5552275	0.439583835	0.087452662	5.026534635	4.99E-07	4.52E-05	858.7332801	825.4437727	864.9219718	1011.4279	855.3692213	923.8918739	784.3072395	750.4304852	895.3247737	704.1093371	839.5609192	781.4106167	548.2048262	755.9033765	676.701982	649.2303029	639.1593881	667.862829	Sfxn3
ENSMUSG00000026971	1064.010599	0.731991683	0.145684096	5.024513317	5.05E-07	4.54E-05	1518.26959	1554.317522	1625.79318	1422.191475	1433.50041	1479.662568	910.5456841	1047.752943	573.9965574	669.4140944	701.9413311	777.081472	1098.252358	1032.237873	902.6384866	645.0484652	656.6439915	1102.902773	Itgb6
ENSMUSG00000020692	224.0815601	0.69088513	0.137599508	5.020985471	5.14E-07	4.59E-05	337.6631568	300.0568589	262.2946331	323.0376863	300.8931553	199.9544011	212.5692518	213.7302015	232.528111	193.8851798	214.1653945	176.4126461	170.4502401	188.7750196	188.2804205	187.1372371	197.1874708	134.4470179	Nle1
ENSMUSG00000060716	58.10909105	-1.789162172	0.357490298	-5.004785246	5.59E-07	4.96E-05	21.8630821	37.93822353	29.26427724	26.83380142	18.92409782	21.53355089	37.46431258	20.89806415	46.68871519	57.14510562	102.6039533	85.50060764	109.6409652	92.37926493	76.41970009	154.7279949	42.74014146	63.39778082	Plekhh1
ENSMUSG00000052974	103.9576931	-1.407264815	0.282286183	-4.985241581	6.19E-07	5.42E-05	29.15077613	16.09500392	19.50951816	26.83380142	56.77229345	46.14332334	257.3635386	186.1827533	227.0353209	130.6173843	144.1341248	213.210376	110.5623179	98.80564858	55.37659427	82.59129457	110.735821	60.11858526	Cyp2f2
ENSMUSG00000049225	2899.566184	0.478052949	0.095898846	4.984970797	6.20E-07	5.42E-05	2922.365307	2953.43322	3313.366501	2847.479158	3357.134953	3449.469771	3765.163415	3667.610258	3281.026574	2874.602903	3021.116402	3207.896216	2105.290803	2138.379159	1855.115908	2484.011594	2160.319877	2788.409291	Pdp1
ENSMUSG00000015468	1472.155603	-0.76920211	0.15432155	-4.984411522	6.22E-07	5.42E-05	1118.661034	1055.3724	979.8113565	1183.78347	994.4613402	971.0606045	1179.311405	957.5113027	1693.610257	2081.714562	1714.95179	1829.063632	2122.796503	1977.719568	1579.340469	1674.825999	2123.407937	1261.397225	Notch4
ENSMUSG00000031840	1205.598979	0.514470661	0.103358499	4.977536134	6.44E-07	5.56E-05	1835.28428	1509.481439	1393.846686	1295.246953	1424.038361	1380.198071	1285.18881	1241.534993	1014.335224	1244.946944	939.7219212	952.411832	1103.780474	1070.796175	1023.359462	966.0045086	902.3998048	1118.205686	Rab3a
ENSMUSG00000025930	87.96200499	-1.152553792	0.231601185	-4.976458965	6.48E-07	5.56E-05	46.15539554	43.68643922	28.18041512	52.63553355	50.14885921	78.95635327	55.3820273	105.4402327	115.3485905	107.147073	105.8612216	126.6274822	82.92173842	125.3144811	111.8607204	118.136915	122.3922233	107.1203883	Msc
ENSMUSG00000051864	906.8918339	-0.543764288	0.109278942	-4.975929274	6.49E-07	5.56E-05	836.870198	758.7644707	695.8394811	806.0461118	670.8592676	681.8957782	824.2148768	712.434005	931.0279089	1115.350008	930.7644332	875.5695137	1150.769459	988.0564858	1088.703843	1160.459962	1239.464102	856.9631062	Tbc1d22a
NewGene_2191	400.2444194	-0.688186427	0.138420937	-4.971693177	6.64E-07	5.65E-05	267.2154478	240.2754157	335.9972572	361.2242499	270.6145988	313.7745987	469.1183489	280.2240419	402.8046017	425.5269472	421.0019352	532.484797	537.1485944	442.6171737	448.5504136	549.9116575	473.0556566	432.8538139	no_name
ENSMUSG00000042129	425.1142729	-0.707780682	0.142811726	-4.956040402	7.19E-07	6.09E-05	308.5123807	248.3229177	319.7393254	391.1542591	257.3677303	365.044958	458.5306084	336.2688503	437.5922718	385.729463	490.2188879	567.1179545	556.497	566.3250589	567.0563253	509.1387399	507.0534964	380.3866849	Rassf4
ENSMUSG00000024764	481.1371849	0.601594312	0.1214125	4.954961899	7.23E-07	6.09E-05	519.8555076	597.8144315	688.2524462	678.0695204	603.6787203	604.9902393	438.1695689	552.8487878	385.4107666	411.2406708	408.7871789	336.5909997	369.4624123	437.797386	503.9270078	338.7288537	383.6899063	401.1549234	Naa40
ENSMUSG00000031824	1276.435018	-0.920480778	0.185841042	-4.953054325	7.31E-07	6.11E-05	944.9709928	789.8048354	726.1876204	1181.719332	751.2866833	1102.312724	884.4835536	1217.787192	985.9558091	1390.871053	1289.063953	1309.566269	2553.068191	1499.757284	1404.350431	1999.96388	2059.297725	885.3828011	6430548M08Rik
NewGene_6127	100.5033984	-0.826164376	0.167358515	-4.93649443	7.95E-07	6.61E-05	80.16463435	44.83608236	65.0317272	65.02036497	60.55711301	67.67687423	129.4962109	109.2398808	106.1939404	145.924109	135.1766368	119.051479	110.5623179	93.18256289	122.9360393	111.8641585	108.7930873	133.3539528	no_name
ENSMUSG00000025817	259.3564688	0.757699872	0.153595822	4.933076055	8.09E-07	6.69E-05	320.6585374	431.1161765	359.8422239	241.5042128	333.0641216	366.0703651	210.1259271	202.3312574	287.4560112	231.6417674	197.0647356	275.982974	199.9335249	265.8916234	194.9256118	174.591724	164.1609979	212.0546462	Nudt5
ENSMUSG00000032705	1220.294246	0.523645394	0.106381505	4.922334908	8.55E-07	7.03E-05	1470.899579	1334.735683	1647.470422	1449.025277	1372.943297	1490.942047	1319.395356	1417.268714	1226.723105	1017.38697	986.1379953	1132.071337	1002.431682	904.5134984	929.2192518	1005.731967	932.5121772	1325.888071	Exd2
ENSMUSG00000029298	459.3216604	0.651735913	0.132603291	4.914930151	8.88E-07	7.23E-05	602.4493733	636.9022981	444.3834692	488.1687719	558.2608856	620.3713471	466.6750241	478.7556513	448.5778519	420.4247057	368.8856415	603.9156844	322.4734272	436.1907901	282.4206308	403.547338	339.9783979	345.4085989	Gbp9
ENSMUSG00000019927	5842.23314	0.589002847	0.119848991	4.914541581	8.90E-07	7.23E-05	8742.803607	6444.899428	7540.428769	5804.357661	6298.885958	6905.091986	7117.404949	7200.33301	5524.831298	5808.391807	5336.219887	4688.4637	3906.535232	4151.443836	4890.860806	4734.885735	4218.646235	5845.712617	Ube2d1
ENSMUSG00000032946	654.4612236	-0.678711764	0.138324544	-4.90666187	9.26E-07	7.49E-05	528.3578173	562.1754942	477.9831949	534.6118898	520.4126899	447.0775328	522.0570514	440.7591711	651.8110827	728.6000967	706.8272336	746.7774591	704.8347765	947.891588	878.2727851	635.6393303	1033.53433	712.6785016	Rasgrp2
ENSMUSG00000051022	129.9233093	0.82945137	0.169342652	4.898065301	9.68E-07	7.78E-05	213.7723583	148.3039647	151.7406968	122.816245	168.4244706	196.8781796	153.1150166	133.9375929	141.8970756	132.6582809	128.6621001	83.3360353	92.13526491	96.39575471	84.17242329	87.81859169	101.9935194	100.5619972	Hs3st1
ENSMUSG00000019951	1168.496971	-0.46056317	0.094248795	-4.886674356	1.03E-06	8.20E-05	1011.774855	1042.726326	978.7274944	951.5678811	1154.369967	1018.229335	940.6800225	1036.353999	964.900114	1230.660668	1028.482484	1202.419938	1564.456798	1380.065888	1238.220648	1546.234489	1565.843364	1177.231206	Uhrf1bp1l
ENSMUSG00000054435	494.7573951	0.647816566	0.132608788	4.885170698	1.03E-06	8.22E-05	631.6001494	574.8215687	628.6400296	516.0346427	649.0965551	875.6977362	535.0881167	521.5016916	393.6499516	354.0955652	386.8006175	364.7304402	425.6649239	416.9116391	404.2491382	354.410745	441.9719173	430.6676835	Gimap4
ENSMUSG00000035235	271.5891401	0.640700007	0.131330797	4.878520648	1.07E-06	8.45E-05	336.4485411	332.2468667	380.4356041	252.8569749	340.6337607	390.6801376	302.1578254	257.4261538	288.3714762	194.9056281	236.1519559	272.7361155	193.4840563	248.2190684	207.1084626	231.0465329	195.2447371	228.450624	Trim13
ENSMUSG00000045667	16376.1845	0.331244362	0.067962097	4.873957373	1.09E-06	8.60E-05	19331.82304	18053.99583	18363.8759	17900.20968	18052.64311	15855.87131	18022.77768	17220.00486	17560.4497	17431.29811	15449.22382	16032.98736	13050.03892	13707.47632	14958.32564	13778.10976	13394.17751	16608.03244	Smtnl2
ENSMUSG00000056492	11653.0278	-0.561093575	0.115294987	-4.866591265	1.14E-06	8.88E-05	11340.86653	9473.059452	7748.530296	9764.407508	9082.620747	8522.159117	9899.53738	8607.152692	12385.32604	14967.93588	11900.42995	13546.97602	13928.088	15537.38906	12443.12073	13722.70041	14751.177	12133.02357	Adgrf5
ENSMUSG00000044080	2724.650808	0.454367834	0.093553267	4.856782126	1.19E-06	9.28E-05	3324.403094	3868.549157	3961.516049	2755.624992	3237.913136	3547.908861	2290.209717	2530.565586	1981.981733	2505.200613	1999.962772	1936.209963	2597.293118	2451.665362	2519.635039	2256.101439	2569.265322	2709.708597	S100a1
ENSMUSG00000019961	3397.968065	-0.481131504	0.099158689	-4.852136613	1.22E-06	9.45E-05	2383.075948	2518.868114	2825.628547	2717.438428	2452.563077	2725.532299	3456.490057	3174.605926	4617.605479	4070.568327	4030.869593	4377.847568	3009.137752	3335.293113	3723.522199	3767.835767	3503.720233	4472.822743	Tmpo
ENSMUSG00000032014	544.473871	0.758878378	0.157144881	4.829163852	1.37E-06	0.000105529	580.5862912	850.7359217	807.4772794	724.5126383	761.6949371	844.9355207	624.6766903	524.3514276	389.0726266	368.3818416	296.4114206	326.8504241	469.889851	480.3721777	447.4428817	358.5925827	417.687746	526.8574199	Oaf
ENSMUSG00000057147	162.3951789	0.804065981	0.166762776	4.821615477	1.42E-06	0.000108392	185.8361978	220.7314824	222.1917346	187.8366099	225.196764	241.9960957	154.7438998	163.3848651	158.3754457	132.6582809	147.3913932	149.3554918	140.9669553	168.6925707	108.5381248	78.40945687	90.33711717	146.470735	Dph6
ENSMUSG00000023034	8313.505731	0.694904767	0.14414378	4.820913991	1.43E-06	0.000108392	12491.10757	9198.294743	11981.01188	11979.22819	10290.92439	9683.945458	5512.140599	5936.950041	7522.375936	7965.619545	6839.449234	9700.530966	6513.041876	6039.194033	8456.005945	4675.294548	5924.366426	8933.621769	Nr4a1
ENSMUSG00000027858	765.1350164	0.621248664	0.128879933	4.820367676	1.43E-06	0.000108392	1014.204086	1092.160981	1004.740185	837.0081904	968.9138082	888.0026225	798.1527464	972.7098948	603.2914375	607.1667472	689.7265748	524.9087937	593.351106	767.9528459	602.4973456	555.1389546	585.7342113	666.7697638	Tspan2
ENSMUSG00000027496	304.9395149	0.64577417	0.133988279	4.819631788	1.44E-06	0.000108392	494.3485785	351.7908001	447.6350556	439.6615155	338.7413509	295.3172694	258.1779802	262.1757138	300.2725212	220.416836	306.9975427	259.7486814	228.495457	217.6937461	256.9473974	250.910262	271.0113515	288.5692092	Aurka
ENSMUSG00000030256	2077.632101	0.74476022	0.154802251	4.811042564	1.50E-06	0.00011257	2945.443005	2141.785165	2272.858866	2163.217222	2651.266104	2482.510796	3600.646216	2770.893323	2274.930534	1861.297726	1698.665449	1785.772185	1242.904724	1348.737268	1322.393071	1722.917132	1306.488415	1804.650623	Bhlhe41
NewGene_524	807.7129047	0.536355229	0.111509965	4.809930913	1.51E-06	0.000112614	844.157892	762.2134001	919.1150778	928.8623568	843.0685577	858.2658141	977.3298935	1038.253823	945.6753489	910.2398967	861.5474806	1090.944462	491.080962	551.8656957	664.5191312	502.8659834	541.0513362	807.7751728	no_name
ENSMUSG00000059173	227.2399849	-0.673286099	0.140148038	-4.804106503	1.55E-06	0.000115347	157.9000374	186.2421883	144.153662	151.7141849	146.6617581	197.9035868	218.2703429	202.3312574	287.4560112	245.9280438	293.9684693	290.0526943	257.0573891	309.269713	231.474164	304.2286926	235.070778	230.6367544	Pde1a
ENSMUSG00000021701	494.3903941	-0.662903798	0.138097631	-4.800254669	1.58E-06	0.000116988	317.0146904	316.1518628	353.3390511	390.1221898	322.6558678	325.0540777	770.4617327	765.6290773	640.8255027	558.1852281	445.4314479	489.19335	507.6653096	567.1283569	412.0018614	629.3665738	531.3376676	557.4632451	Plk2
NewGene_3476	46.91696038	-1.872275486	0.39211978	-4.774754001	1.80E-06	0.00013216	19.43385075	9.197145099	6.50317272	25.80173213	24.60132716	18.45732934	18.73215629	22.79788816	77.81452532	85.71765843	80.61739186	72.51317357	58.04521689	59.44404874	44.30127541	90.95496997	65.08157903	64.490846	no_name
ENSMUSG00000074121	123.4628826	0.933578274	0.197627277	4.723934309	2.31E-06	0.000169054	151.826959	166.6982549	182.0888362	196.0931642	194.9182075	140.4807844	93.66078146	117.7890888	113.5176605	119.3924528	116.4473438	88.74746616	58.04521689	98.00235063	75.3121682	58.54572779	127.2490575	123.5163661	Ntf5
ENSMUSG00000055148	2826.305919	0.738661843	0.156483795	4.720372767	2.35E-06	0.000171177	3776.240124	5534.382064	3830.368732	3069.374054	3359.973567	4847.099765	1809.689186	2372.880193	1816.282568	2103.143977	1585.475373	2137.515191	2173.470899	3194.715971	2730.066097	1449.006763	2486.699139	2597.122883	Klf2
ENSMUSG00000068732	921.1896696	-0.32980635	0.069990183	-4.712180158	2.45E-06	0.000177316	676.5409293	818.5459138	761.9550704	813.2705968	855.3692213	816.2241195	956.1544125	1019.255583	945.6753489	976.5690372	915.2924085	1060.640449	1065.083662	952.7113758	975.735591	995.2773725	952.9108811	1024.20208	Tmem167b
ENSMUSG00000029580	11423.07034	0.377260316	0.080118258	4.708793269	2.49E-06	0.00017939	14586.31961	13015.10996	14001.33087	11865.70057	12615.74981	14026.54489	11987.76559	11568.97833	10384.11954	10613.68292	9507.966336	9767.632708	9278.942529	11718.51058	11221.51306	9215.72483	9593.219023	10646.45492	Actb
ENSMUSG00000046062	1467.333799	-0.367846764	0.0781621	-4.706203675	2.52E-06	0.000180526	1159.957967	1287.600314	1109.874811	1326.209032	1117.467976	1261.250838	1562.913388	1391.62109	1586.500852	1706.189582	1666.092765	1866.943648	1589.33332	1607.39921	1584.878128	1619.416649	1599.841204	1368.517614	Ppp1r15b
ENSMUSG00000046345	1579.269027	0.445351195	0.094645075	4.705487285	2.53E-06	0.000180526	1897.22968	1631.343612	1991.054715	1662.663619	1690.86814	1650.905568	1772.224874	1616.750235	1622.203987	1656.187615	1697.036814	1806.335622	1104.701826	1221.816191	1286.952051	1225.278446	1169.525689	1723.763799	Smco1
ENSMUSG00000026255	449.7970594	0.689428218	0.146577503	4.703506355	2.56E-06	0.000181394	586.6593696	435.7147491	453.0543662	431.4049613	585.7008274	619.3459399	592.0990271	457.8575872	535.5470272	409.1997742	491.847522	566.0356683	247.8438626	338.1884395	395.3888831	303.1832332	242.8417128	404.434119	Efhd1
ENSMUSG00000059810	773.0357813	-0.521400703	0.110931764	-4.700193039	2.60E-06	0.000183462	689.9017017	702.431957	512.6667828	641.9470955	605.5711301	521.9322573	888.5557615	701.9849729	857.7907085	872.4833091	915.2924085	737.0368836	866.0714901	1114.174265	805.1756807	845.7766747	884.9152015	750.9357831	Rgs3
ENSMUSG00000036432	586.2981455	0.468999448	0.099887009	4.695299758	2.66E-06	0.000186997	744.5594069	827.7430589	765.2066568	764.7633404	691.6757752	819.300341	495.1804794	550.9489638	393.6499516	355.1160135	422.6305694	389.6230222	530.6991259	568.7349528	560.411134	562.4571706	513.8530643	596.8135918	Siah2
ENSMUSG00000036257	6238.395011	-0.304482817	0.064897558	-4.691745394	2.71E-06	0.000189357	5183.979688	5714.876036	5595.980126	5640.258644	5506.912464	5248.033974	6215.818123	6328.313788	6558.391287	6366.577035	6433.105007	6876.846341	6474.345065	6098.638082	5931.940778	7372.579864	7510.608494	7233.905404	Pnpla8
ENSMUSG00000062232	1157.992164	-0.405965543	0.086565249	-4.689705726	2.74E-06	0.000190335	966.8340749	985.2441688	856.2510748	1104.314135	931.0656125	941.3237961	1230.621224	1038.253823	1156.2323	1388.830156	1294.764172	1289.002832	1254.882308	1448.346215	1274.7692	1230.505743	1345.343089	1107.275034	Rapgef2
ENSMUSG00000070304	184.0629178	-1.008447991	0.215340666	-4.683035537	2.83E-06	0.000195696	87.45232838	110.3657412	110.5539362	156.8745314	169.3706755	98.43908979	154.7438998	131.0878569	177.6002107	229.6008708	177.5211255	233.7738133	297.5969057	294.0070519	222.613909	222.6828575	309.8660256	128.981692	Scn2b
ENSMUSG00000090659	99.29716982	0.829957476	0.177522196	4.675232147	2.94E-06	0.000202319	195.5531232	106.9168118	123.5602817	157.9066007	118.2756113	123.0488622	84.7019241	69.34357648	81.47638534	70.41093371	105.0469045	87.66517999	83.84309107	76.31330582	81.95735952	67.95486262	75.7666144	77.60762824	Zfp493
ENSMUSG00000018387	44.90097667	-1.311918557	0.281148685	-4.666280254	3.07E-06	0.00021033	32.79462314	33.33965099	19.50951816	22.70552428	25.54753205	6.152443112	49.68093625	40.84621628	59.50522525	53.06331236	57.00219626	62.77259801	44.22492716	68.28032626	58.69918992	49.13659297	67.02431274	57.93245488	Shroom1
ENSMUSG00000036707	9053.887844	-0.302523298	0.06499973	-4.654223921	3.25E-06	0.000221967	7887.714174	8516.556362	7946.877064	7843.726568	8139.254471	7085.56365	8765.834703	9970.276421	8815.012521	9848.346685	9760.404634	9908.329911	10138.56455	8978.461254	8923.3844	10968.96029	10043.93324	9428.780299	Cab39
ENSMUSG00000071847	270.3417857	-0.837728874	0.180132576	-4.650623959	3.31E-06	0.000224816	214.9869739	134.5082471	132.2311786	249.760767	125.8452505	148.6840419	409.6641137	224.1792336	400.9736717	344.9115304	372.957227	311.6984177	287.4620265	326.9422681	256.9473974	352.3198262	310.8373924	261.2425796	Apcdd1
ENSMUSG00000018899	527.7161835	-0.537595403	0.115633331	-4.649138773	3.33E-06	0.000225383	307.297765	382.8311648	360.926086	508.8101577	439.0390693	360.9433292	759.0595506	593.6950041	597.7986475	562.2670214	606.6662316	590.9282503	608.0927484	604.0800629	524.9701137	516.4569559	541.0513362	633.9778082	Irf1
ENSMUSG00000039782	974.5785779	0.609465005	0.13119917	4.645341936	3.40E-06	0.000228501	1289.921844	980.6455962	1168.403365	1412.902852	1034.201946	1270.479503	987.1031924	1315.628129	927.3660488	729.620545	957.6368972	778.1637582	749.0597037	726.9846501	662.3040674	836.3675399	963.5959165	752.0288483	Cpeb2
ENSMUSG00000039959	1827.556564	-0.558674311	0.120357503	-4.641790479	3.45E-06	0.000231388	1752.690415	1311.74282	1379.756479	1542.943582	1311.439979	1259.200024	1809.689186	1413.469066	1980.150803	2193.963877	2190.512971	2150.502625	2055.53776	2282.972791	1908.277438	2378.420192	2396.362022	1578.386129	Hip1
ENSMUSG00000048371	409.0106923	-0.844781706	0.182348048	-4.6327982	3.61E-06	0.00024056	369.2431643	285.1114981	201.5983543	335.4225177	219.5195347	260.4534251	437.3551273	438.8593471	365.2705365	706.1502338	435.6596429	308.4515592	446.8560348	592.8338915	568.1638572	560.3662517	373.9762377	456.901248	Pdp2
ENSMUSG00000071347	1973.127963	-0.503235295	0.108752507	-4.627344309	3.70E-06	0.000245847	1671.311165	1767.001502	1477.30407	1561.520829	1563.13048	1582.203287	1670.419676	1544.556923	2160.497409	2535.814062	2060.222236	2286.870683	2011.312833	2504.683027	2011.277904	2210.101224	2669.316107	2228.759915	C1qtnf9
ENSMUSG00000030787	1142.48358	-0.645818174	0.139697419	-4.622978558	3.78E-06	0.000249934	688.687086	721.9758903	922.3666642	1172.430708	760.7487322	1029.508814	926.8345157	924.2643824	1221.230315	1340.869086	1151.444364	1417.794886	1315.691583	1616.235487	1090.918907	1295.324227	1521.160489	1447.218307	Lyve1
ENSMUSG00000030852	21166.89502	-0.651676777	0.141331923	-4.610966606	4.01E-06	0.000263618	23485.80863	17428.58996	14911.77505	19750.70991	14088.99082	12514.06929	17025.08674	16696.60334	18857.66361	24247.89285	20751.24239	20725.78021	28872.42796	22613.64076	25128.79095	35607.30255	27573.21944	20724.51594	Tacc2
ENSMUSG00000020262	1067.700756	-0.679618019	0.147506709	-4.607370227	4.08E-06	0.000267003	794.3586495	627.705153	625.3884433	921.6378718	773.0493958	697.276886	1009.093115	786.5271415	1332.917046	1584.756233	1437.269663	1518.4475	1228.163081	1247.521726	1160.693416	1202.278339	1359.913592	911.6163655	Adarb1
ENSMUSG00000019790	690.3430434	-0.367735341	0.079831242	-4.606408885	4.10E-06	0.000267032	665.6093883	587.4676432	595.0403039	608.9208783	497.7037726	591.6599459	704.4919649	645.9401645	735.118398	666.3527495	742.6571856	813.8792018	748.1383511	753.4934827	733.1861081	787.2309469	773.2080136	776.0762824	Stxbp5
ENSMUSG00000036180	1238.758123	0.351106669	0.076269925	4.603474663	4.15E-06	0.000269609	1594.790377	1565.813953	1548.83897	1303.503507	1452.424507	1323.800676	1225.734575	1015.455935	1098.558005	1190.863183	1083.041729	1007.608427	1233.691197	1127.83033	1134.112651	1038.141209	1168.554322	1184.882662	Gatad2a
ENSMUSG00000089774	558.8407324	-0.505446345	0.109940719	-4.597444427	4.28E-06	0.00027629	494.3485785	564.4747805	480.1509192	511.9063655	554.476066	528.0847004	388.4886327	374.2653306	444.0005268	333.6865989	473.118229	464.3007681	678.1155497	751.0835888	761.9819371	750.6398671	917.9416744	588.0690703	Slc5a3
ENSMUSG00000023805	1847.305272	-0.634642219	0.138145275	-4.594020448	4.35E-06	0.000279616	1520.698821	1502.583581	1210.673988	1413.934921	1560.291865	967.9843829	1820.276927	1504.660618	1775.086642	2637.858893	2087.0947	2558.524512	2277.583749	2140.789053	1869.513822	2486.102512	2205.002752	1712.833147	Synj2
ENSMUSG00000056481	1168.28628	0.72257369	0.157349375	4.592161159	4.39E-06	0.000280871	1474.543426	1414.061059	1109.874811	1598.675323	1451.478302	1584.254101	1758.379367	1412.519154	1112.28998	958.2009675	978.8091415	945.9181149	923.1953544	1139.879799	817.3585314	665.9576537	668.3003937	1015.457558	Cd248
ENSMUSG00000018417	1283.577571	-0.431745559	0.094049672	-4.590612052	4.42E-06	0.000281718	1144.167963	959.9520197	1071.939637	963.9527125	1135.445869	1187.421521	1154.063716	1102.84784	1420.801686	1405.157329	1421.797638	1423.206317	1452.051775	1766.452205	1368.90941	1381.0519	1418.195603	1326.981136	Myo1b
ENSMUSG00000045160	2631.577347	0.385939532	0.084240435	4.58140477	4.62E-06	0.000293121	3295.252318	3486.867636	3500.874648	2608.039084	3176.409818	3307.96358	2234.82769	2352.93204	2076.274629	2528.670924	1953.546698	2019.545998	2323.651381	2525.568774	2683.549758	2191.282955	2480.870938	2622.263382	Bola3
ENSMUSG00000029084	677.9289105	0.58263899	0.127200193	4.580488262	4.64E-06	0.000293123	812.5778846	1005.937745	910.4441808	748.2502318	983.1068815	878.7739578	671.0998602	654.4893726	550.1944673	516.3468472	419.3733011	485.9464915	492.0023146	600.8668711	507.2496035	751.6853265	558.5359395	655.8391119	Cd38
ENSMUSG00000001741	301.3373899	-0.625766249	0.136666102	-4.578796337	4.68E-06	0.000294219	197.9823545	235.6768432	248.2044255	165.1310856	152.3389874	246.0977245	426.7673868	323.9199943	365.2705365	331.6457023	429.9594232	383.1293051	289.3047318	378.3533373	317.8616511	319.910584	328.3219957	284.1969485	Il16
ENSMUSG00000053716	1288.651909	-0.508453787	0.111259847	-4.569966615	4.88E-06	0.000305562	1208.542594	1119.752416	1109.874811	1174.494847	1206.411236	932.0951314	1184.198054	765.6290773	1166.302415	1446.99571	1126.200535	1151.552488	1718.322691	1523.856222	1609.243829	1466.779573	1546.416027	1739.066712	Dusp7
ENSMUSG00000020101	998.6657073	-0.432648097	0.094691235	-4.569040591	4.90E-06	0.000305593	759.134795	826.5934158	683.9169978	1039.29377	809.9513865	916.7140237	997.6909329	1059.151887	1148.90858	961.2623124	972.2946048	1004.361568	1145.241343	1265.997579	993.4561012	1095.641477	1100.558642	1195.813314	Vsir
ENSMUSG00000032449	1739.482304	0.359826402	0.078821065	4.56510452	4.99E-06	0.000310046	2042.98356	2146.383738	2060.42189	2028.016146	2227.366313	2152.329682	1493.685854	1638.598211	1315.52321	1335.766844	1528.473177	1480.567484	1603.153609	1856.421576	1445.32911	1423.915737	1709.605658	1822.139666	Slc25a36
ENSMUSG00000021280	44.49125932	1.206385894	0.264863336	4.55474855	5.24E-06	0.000324328	77.73540301	59.78144315	63.94786508	87.72588925	45.41783476	81.00716764	31.76322154	35.14674424	23.8020901	40.81793259	44.78743992	28.13944049	14.74164239	27.3121305	31.01089279	37.6365393	33.99783979	36.07115115	Exoc3l4
ENSMUSG00000041669	77.66940027	-1.253823875	0.275625403	-4.549014215	5.39E-06	0.000331873	40.08231718	41.38715295	28.18041512	68.11657283	54.87988367	33.83843711	48.0520531	42.7460403	108.0248704	112.2493146	99.34668491	84.41832147	123.461255	91.57596698	121.8285074	108.7277802	123.3635901	67.77004156	Prima1
ENSMUSG00000041598	878.6119606	-0.466110101	0.102504575	-4.547212654	5.44E-06	0.000333307	722.6963248	747.2680393	712.0974129	908.2209711	705.8688485	799.8176045	790.8227722	611.7433323	791.8772283	791.8678922	939.7219212	945.9181149	1098.252358	1165.585334	956.907549	966.0045086	1104.44411	1055.90097	Cdc42ep4
ENSMUSG00000045246	1830.540311	0.494858781	0.108868946	4.545453965	5.48E-06	0.000334684	2912.648381	2477.480961	2506.973084	2277.776913	2428.907955	1661.15964	1509.160244	1372.62285	1314.607745	1638.839993	1170.987975	1556.327516	1558.00733	1585.710165	1845.148121	1679.007836	1795.085941	1659.272953	Kcng4
ENSMUSG00000001151	3039.385328	-0.673464456	0.148207321	-4.544070116	5.52E-06	0.000335475	2649.076781	2168.226957	1898.926434	2795.875694	2227.366313	1723.709478	2531.284424	2518.21673	3151.030543	4155.265537	3678.270293	3741.463299	4309.16634	3377.064607	3451.069355	4245.610725	3698.96497	2388.347433	Pcnt
ENSMUSG00000042453	506.3093147	-0.598294367	0.131784379	-4.539949058	5.63E-06	0.000340668	436.0470262	341.4440118	329.4940845	269.3700835	408.7605128	396.8325807	577.4390787	496.8039795	640.8255027	587.7782293	582.236719	743.5306006	609.014101	445.0270676	550.443347	566.6390083	667.3290268	464.5527043	Reln
ENSMUSG00000004698	272.6155847	1.053988597	0.232384919	4.535529259	5.75E-06	0.000346431	421.4716382	363.2872314	503.9958858	367.4166656	322.6558678	431.696425	252.4768892	66.49384046	269.1467111	214.2941461	267.0960053	267.3246846	205.4616407	241.7926847	121.8285074	227.9101546	175.8174001	186.9141469	Hdac9
ENSMUSG00000089762	165.9432166	-0.727709191	0.160506609	-4.533826953	5.79E-06	0.000347787	100.8131008	104.6175255	113.8055226	127.9765914	125.8452505	99.46449697	255.7346555	235.5781776	194.0785808	205.1101113	153.0916128	156.931495	192.5627037	213.6772563	142.8716132	173.5462645	174.8460332	216.4269069	Ier5l
ENSMUSG00000037661	108.419638	-0.973770027	0.214986984	-4.529437119	5.91E-06	0.000353624	69.2330933	102.3182392	86.7089696	52.63553355	68.12675214	125.0996766	90.40301515	69.34357648	43.02685518	97.96303821	87.13192857	70.34860122	140.9669553	198.4145951	165.0222509	151.5916166	175.8174001	157.4013869	Gpr160
ENSMUSG00000033502	831.132127	-0.660982255	0.146048991	-4.52575709	6.02E-06	0.000358354	603.663989	557.5769216	487.737954	571.7663841	773.0493958	470.661898	1060.402934	931.8636785	1141.58486	1119.431801	842.0038705	921.0255329	951.7572865	739.8374174	736.5087038	1244.096716	1094.730441	712.6785016	Cdc14a
NewGene_2152	493.6116699	-0.717546118	0.158601805	-4.524198937	6.06E-06	0.000359524	364.3847016	370.1850902	353.3390511	521.1949891	284.8076721	526.0338861	320.0755401	402.7626908	459.5634319	464.3039832	443.8028138	395.034453	614.5422169	725.3780542	603.6048775	928.3679693	520.6526323	586.9760052	no_name
ENSMUSG00000038175	1716.218517	-0.468235317	0.103526858	-4.522839073	6.10E-06	0.000360366	1738.115027	1573.861455	1296.299096	1419.095267	1256.560095	1653.98179	1650.058637	1314.678217	1433.618196	1863.338623	1586.28969	1744.64531	1884.166167	1976.112972	2002.417649	1859.872317	2487.670506	2151.152287	Mylip
ENSMUSG00000040618	467.6118668	-0.512649475	0.113373406	-4.521778898	6.13E-06	0.000360704	414.1839442	310.4036471	345.7520163	368.4487349	320.763458	455.2807903	541.6036493	540.4999318	587.7285324	422.4656023	417.7446669	532.484797	492.0023146	511.7007979	516.1098586	519.5933342	568.249608	551.9979192	Pck2
ENSMUSG00000066877	717.3659855	0.577252794	0.127961639	4.511139404	6.45E-06	0.000377745	1037.281784	809.3487687	901.7732839	1106.378274	932.9580223	702.4039219	759.0595506	741.8812772	488.858312	571.4510562	526.0488398	658.029993	653.2390282	730.197842	568.1638572	547.8207386	572.1350754	605.5581133	Nck2
ENSMUSG00000041798	352.7027897	-1.038628917	0.23043085	-4.507334489	6.56E-06	0.00038303	122.6761829	202.3371922	220.0240104	258.0173213	326.4406873	181.4970718	204.4248361	249.8268577	479.703662	472.4675697	391.68652	542.2253725	319.7093692	364.697272	472.9161151	519.5933342	597.3906135	423.0162272	Gck
ENSMUSG00000056201	2849.94553	0.39229862	0.087062633	4.505935652	6.61E-06	0.000384014	3600.120852	3181.062561	3273.263603	3010.546105	3258.729644	4077.018969	2954.794045	2632.20617	2541.330851	2590.918271	2324.87529	2311.763265	2326.415439	2916.774878	2683.549758	2303.147113	2537.210216	2775.292509	Cfl1
ENSMUSG00000024772	2636.096227	-0.383376415	0.085175214	-4.501032586	6.76E-06	0.000391409	2323.559781	2567.153126	2273.942728	2426.39489	2236.828362	2184.117305	2291.8386	2253.19128	2408.588425	3052.160909	2589.528344	2570.42966	3094.823548	3447.754827	3168.648724	2502.829863	3139.457663	2918.484048	Ehd1
ENSMUSG00000030087	2336.632359	-0.720201557	0.160165557	-4.496606952	6.90E-06	0.000398049	1613.009612	1723.315063	2144.963136	1874.237822	1385.24396	1828.301011	1391.880657	1662.346012	2020.431263	3191.962328	2658.745297	3154.864193	3173.138523	3259.783105	2992.551154	2571.830185	2705.256681	2707.522467	Klf15
ENSMUSG00000055866	1011.785044	-0.666714859	0.148394622	-4.492850545	7.03E-06	0.000402436	1003.272545	666.7930197	694.755619	885.5154468	788.188674	479.8905627	859.2358647	1072.450655	973.139299	1329.644154	1100.142388	1190.51479	1440.074191	1296.522901	1129.682523	978.5500217	1344.371722	979.3864071	Per2
ENSMUSG00000020883	950.0231548	-0.435187496	0.096867941	-4.492585397	7.04E-06	0.000402436	738.4863286	839.2394903	599.3757524	830.8157747	649.0965551	802.8938261	1046.557428	967.9603347	998.7723191	1176.576907	1177.502511	1246.793671	949.9145812	1135.060012	948.0472939	1009.913804	1024.792028	958.6181686	Fbxl20
ENSMUSG00000023845	3558.554407	-0.429684139	0.095687144	-4.490510635	7.11E-06	0.000403818	2451.094426	2894.80142	2645.707435	3054.925085	3116.79891	2961.375951	3511.872084	3319.942463	4253.250408	3727.697694	4249.92089	4798.85689	3867.838421	3981.14467	3302.660082	4467.248123	3946.663517	3502.180858	Lnpep
ENSMUSG00000051367	4298.161446	0.330531567	0.073612118	4.490178741	7.12E-06	0.000403818	5555.652084	5128.558036	5178.69321	4341.915483	5009.208692	4728.152531	4244.055062	4050.424796	3946.569631	3871.580906	3698.62822	3800.989038	3725.950113	3837.354336	3949.458703	3810.699604	3714.506839	4774.508735	Six1
ENSMUSG00000029461	2616.692164	-0.504875776	0.112555914	-4.485555304	7.27E-06	0.000411063	2208.171292	2082.003722	1810.04974	2287.065536	2105.305882	1780.106874	2207.951118	2323.484768	2936.811732	3317.477471	2986.915084	3641.892971	3061.654853	2826.805507	2692.410013	3182.378489	3185.111905	2464.861996	Fam168a
ENSMUSG00000029802	1497.136878	-0.395914802	0.088470393	-4.475110677	7.64E-06	0.000428665	977.765616	1227.818871	1365.666271	1314.856269	1234.797382	1382.248886	1694.038482	1437.216866	1533.403881	1474.547815	1709.251571	1719.752728	1479.692354	1726.287307	1679.018338	1477.234167	1696.006522	1818.86047	Abcg2
ENSMUSG00000044768	493.486309	0.54334918	0.121420306	4.474944911	7.64E-06	0.000428665	444.549336	433.4154628	578.7823721	542.8684441	584.7546225	675.7433351	637.7077555	563.2978199	617.9388776	497.9787776	508.9481809	557.3773789	329.8442484	385.5830189	342.2273526	328.2742594	394.3749416	459.0873783	Macir
ENSMUSG00000028522	1104.971656	-0.416643461	0.09317522	-4.471612336	7.76E-06	0.00043372	908.5325227	788.6551923	894.186249	889.6437239	902.6794658	1100.26191	1107.640546	1010.706375	1214.82206	1049.020868	1390.039272	1312.813127	1234.61255	1260.374493	1093.133971	1291.14239	1253.063238	1188.161858	Mier1
ENSMUSG00000044548	523.4019172	-0.564571879	0.126342646	-4.468577298	7.87E-06	0.000436868	405.6816344	333.3965099	337.0811193	392.1863284	449.4473231	467.5856765	739.5129527	626.9419244	551.1099323	477.5698113	547.2210841	566.0356683	583.2162269	731.0011399	499.4968803	510.1841994	557.5645726	646.0015252	Dact1
ENSMUSG00000052135	224.7863861	0.756096903	0.169237409	4.46767005	7.91E-06	0.000436868	404.4670188	269.0164942	330.5779466	271.434222	333.0641216	310.6983771	237.8169408	168.1344252	124.5032405	156.1285921	131.9193685	173.1657876	231.2595149	213.6772563	211.5385901	156.8189137	135.0199923	186.9141469	Foxo6
ENSMUSG00000003810	4962.724248	-0.546406304	0.122304151	-4.467602295	7.91E-06	0.000436868	5312.728949	4139.864938	3451.01699	4139.629903	3598.4172	3160.304945	4034.743577	4586.175168	5059.775076	6319.636413	5350.063278	5421.171439	6723.11028	5586.133986	5643.982488	6270.665631	6003.047141	4528.569068	Mast2
ENSMUSG00000034573	340.6791054	-0.711258443	0.159404453	-4.461973477	8.12E-06	0.0004468	292.722377	200.0379059	174.5018013	271.434222	216.68092	238.9198742	346.9521122	274.5245699	452.2397119	428.5882922	495.1047904	459.9716234	422.9008659	389.5995086	376.560841	400.4109597	425.4586809	265.6148403	Ptpn13
ENSMUSG00000044167	3295.242848	-1.364450582	0.306301433	-4.454600713	8.40E-06	0.00046068	2164.445127	1477.291432	1606.283662	2090.972372	1688.029525	1671.413712	1365.818526	1214.937456	3604.18572	4764.473181	4842.743731	5278.309664	4911.730972	5116.204681	4826.623956	4271.74721	4751.926636	3667.233701	Foxo1
ENSMUSG00000019838	2370.085271	0.37606477	0.08447268	4.451910014	8.51E-06	0.000464732	2817.908359	2256.749479	2612.107709	2836.126396	2915.257269	2424.062586	2475.087955	2713.898603	2720.761991	1991.91511	2385.134755	2286.870683	1879.559404	1940.767862	2164.117304	2016.691231	2138.949806	2085.568376	Slc16a10
ENSMUSG00000032006	553.4121245	-0.580982664	0.130789626	-4.442115797	8.91E-06	0.000484574	372.8870113	565.6244236	321.9070497	408.699437	486.3493139	568.0755807	554.6347146	496.8039795	469.6335469	613.2894371	518.719986	510.8390735	638.4973858	780.8056132	555.9810065	719.2760843	689.6704644	689.7241327	Pdgfd
ENSMUSG00000008450	1524.727519	0.475022798	0.107009969	4.439051818	9.04E-06	0.000489682	1967.677389	2060.160502	1805.714292	1591.450838	1680.459886	1786.259317	1390.251773	1712.691348	1472.067726	1509.243057	1319.193685	1319.306844	1504.568876	1429.067064	1293.597242	1260.824066	1429.852005	912.7094307	Nutf2
ENSMUSG00000021367	197.3269876	-0.711701447	0.160434082	-4.43609884	9.16E-06	0.000494592	108.1007948	156.3514667	189.675871	137.2652149	142.8769385	166.115964	192.2082124	266.9252739	170.2764907	183.6806966	171.0065888	192.6469387	220.2032831	265.0883255	192.7105481	221.6373981	312.7801261	262.3356448	Edn1
ENSMUSG00000025586	1344.487323	0.431486669	0.097325364	4.433445211	9.27E-06	0.00049886	1564.424986	1289.8996	1553.174418	1455.217692	1662.481993	1392.502958	1422.829437	1503.710706	1536.150276	1387.809708	1491.014591	1325.800562	891.8693643	1157.552355	1116.39214	1077.868667	958.7390822	1413.333286	Cpeb1
ENSMUSG00000021690	1990.549121	-0.409999589	0.092558178	-4.429641935	9.44E-06	0.000505859	1700.461941	1571.562169	1495.729726	1736.972607	1748.586638	1709.353778	1817.01916	1781.085012	2105.569509	2348.051572	2117.224433	2458.954184	2118.18974	2069.295535	2226.13909	2619.921319	2323.509508	1882.258251	Jmy
ENSMUSG00000035963	4196.604282	-1.632839595	0.368739519	-4.428165445	9.50E-06	0.000507454	1429.602646	1840.578663	2470.121772	1655.439134	2264.268304	1828.301011	1567.800037	1126.59564	6118.968085	6749.245153	5683.933284	7175.557325	5782.409226	6041.603927	4906.366252	5919.391264	8116.741409	4861.95395	Odf3l2
ENSMUSG00000026773	5230.597808	1.703140132	0.385033166	4.42335955	9.72E-06	0.000516972	10631.53098	8531.501723	5111.493758	6766.246234	6903.510883	8533.438596	11584.617	8651.798556	4173.604952	2847.050798	3684.78483	2456.789612	1853.76153	1958.440417	1536.146725	3567.107558	1904.850395	3454.085989	Pfkfb3
ENSMUSG00000022637	947.0938507	-0.561853463	0.127068654	-4.421652738	9.79E-06	0.000519164	987.4825413	697.8333844	648.1495478	792.6292111	633.9572768	757.7759099	754.1729011	846.3715979	823.0030384	1303.112498	1076.527192	1061.722735	1140.63458	1167.19193	1156.263288	1106.096072	1086.959507	1007.806102	Cblb
ENSMUSG00000057738	6232.069123	-0.518858798	0.117431125	-4.418409502	9.94E-06	0.000525091	5598.163632	4826.201891	4454.673313	6048.958081	4651.543243	4787.626148	5158.672954	5129.524836	6639.867672	7767.652571	6665.185377	6942.865798	8009.318578	8295.657991	7193.419595	7130.033278	7682.540427	5195.338831	Sptan1
ENSMUSG00000028826	1465.479982	-0.326054939	0.073810651	-4.417451051	9.99E-06	0.000525507	1322.716467	1140.445992	1237.770541	1181.719332	1397.544624	1052.067772	1540.923465	1606.301203	1658.822587	1662.310305	1552.088373	1833.392777	1563.535445	1478.068239	1433.14626	1613.143893	1541.559193	1563.083217	Maco1
ENSMUSG00000026380	1222.411029	-1.415263429	0.320788134	-4.411832229	1.02E-05	0.00053738	536.860127	485.149404	368.5131208	658.460204	559.2070905	358.8925149	835.6170589	634.5412204	2151.342759	2176.616255	2358.262291	2966.546399	1333.197283	1306.965774	980.1657185	1843.144966	1462.878478	987.0378634	Tfcp2l1
NewGene_9289	39.2733862	1.335286936	0.303030032	4.406450834	1.05E-05	0.00054891	70.44770898	64.3800157	46.60607116	31.99414784	61.5033179	82.03257482	47.23761152	43.6959523	27.46395011	38.77703596	25.24382977	25.97486814	25.79787417	20.0824489	14.39791451	17.77281022	25.25553813	38.25728153	no_name
ENSMUSG00000046404	244.4114819	-0.629387259	0.142995392	-4.401451346	1.08E-05	0.000559693	154.2561903	187.3918314	183.1726983	122.816245	164.639651	187.6495149	315.1888907	227.9788816	374.4251865	326.5434607	274.4248591	333.3441412	240.4730414	251.4322602	250.3022061	243.592046	236.0421449	325.7334256	Yod1
NewGene_3128	256.0786164	-0.597543066	0.135807848	-4.399915584	1.08E-05	0.000561649	172.4754254	204.6364785	187.5081468	254.9211135	184.5099537	192.7765508	211.7548103	212.7802895	304.8498463	257.1529753	311.0691282	301.9578422	302.2036689	257.0553459	293.4959496	346.0470696	323.4651615	290.7553396	no_name
ENSMUSG00000000532	2319.946659	-0.644505926	0.146663586	-4.394450889	1.11E-05	0.000573907	1685.886553	1353.129973	1562.929177	2223.077241	1850.776766	1373.020221	2176.187896	1700.342492	3134.552173	2724.597	2902.226107	3362.663138	2838.687512	2357.679501	2228.354153	3024.514116	2952.955228	2307.460609	Acvr1b
ENSMUSG00000040111	557.1862068	-0.852337686	0.19404047	-4.392576899	1.12E-05	0.000576817	546.5770524	531.1351295	425.9578132	406.6352984	330.2255069	324.0286706	333.9210469	355.2670905	364.3550715	529.6126753	565.9503772	688.3340058	761.9586408	627.3757036	862.7673387	1035.004831	853.8314623	486.414008	Gramd1b
ENSMUSG00000018740	454.8052932	0.627677473	0.143143687	4.384946941	1.16E-05	0.000595292	602.4493733	663.3440903	618.8852705	531.5156819	639.6345062	478.8651555	405.5919058	579.446324	348.7921664	340.8297371	404.7155935	283.5589772	393.4175812	340.5983333	444.120286	335.5924754	347.7493328	427.3884879	Slc25a35
ENSMUSG00000025571	1359.534484	-0.614658228	0.140246822	-4.382689167	1.17E-05	0.000599371	987.4825413	887.5245021	923.4505263	1181.719332	927.280793	929.0189099	1307.993174	975.5596308	1754.030947	1815.377552	1834.656403	2011.969995	1730.300275	1502.167178	1438.683919	1412.415683	1673.665085	1178.324271	Tnrc6c
ENSMUSG00000060477	421.2453499	0.466718353	0.106622071	4.377314653	1.20E-05	0.000611141	525.928586	554.1279922	543.0149221	510.8742962	446.6087085	509.6273711	386.0453079	367.6159466	329.5674014	402.056636	331.4270554	442.6550446	378.6759388	419.321533	420.8621164	365.9107987	358.4343681	289.6622744	Irak2
ENSMUSG00000060487	191.5109325	0.839528613	0.19180821	4.376916988	1.20E-05	0.000611141	211.3431269	287.4107844	184.2565604	185.7724714	238.4436325	223.5387664	254.1057723	363.8162985	174.8538157	201.028318	184.0356622	196.9760834	130.8320762	169.4958687	93.03267837	112.9096179	110.735821	124.6094313	Samd5
ENSMUSG00000020538	2400.704366	0.477423817	0.109263383	4.369476803	1.25E-05	0.000630126	2508.181363	2661.423863	2909.08593	3848.586365	2917.149678	2594.280179	2274.735327	2615.107754	2183.384034	2283.763328	1895.730184	1993.57113	2489.494858	1831.51934	2270.440365	1790.871995	2055.412257	2089.940637	Srebf1
ENSMUSG00000040423	1644.546539	-0.638431756	0.146188392	-4.367185034	1.26E-05	0.000634553	1181.821049	1262.308165	1228.015782	1411.870782	1266.968349	1196.650185	1212.70351	1133.245024	1877.618723	1705.169134	2109.895579	2266.307246	1841.783946	1854.81498	1446.436642	2305.238032	2305.053538	1995.937031	Rc3h1
ENSMUSG00000036438	5891.689107	0.67539351	0.154770394	4.363841774	1.28E-05	0.000640825	6705.893125	7330.124644	8430.27957	6516.485467	7988.807893	8133.529794	7062.022922	8120.797745	5032.311126	4560.383518	4047.155935	3877.831357	4142.40151	4697.686446	5131.195225	3835.79063	4196.304797	6241.402215	Calm2
ENSMUSG00000010830	166.3573383	0.815087904	0.186798267	4.363466096	1.28E-05	0.000640825	240.4939031	189.6911177	211.3531134	238.4080049	197.7568222	300.4443053	166.1460819	152.9358331	145.5589356	93.88124495	179.1497597	95.2411832	96.74202815	156.6431014	139.5490176	106.6368613	125.3063238	158.494452	Kdelr3
ENSMUSG00000038957	763.6174113	-0.384527676	0.088138588	-4.362761912	1.28E-05	0.000640825	550.2208994	633.4533687	665.4913417	707.9995297	674.6440871	596.7869818	776.9772653	676.3373487	875.1845436	859.217481	815.1314065	912.3672436	780.3856938	842.6595558	802.9606169	775.7308933	895.6002369	903.9649092	Edc3
ENSMUSG00000016487	2174.499397	-0.470105535	0.107816685	-4.360229917	1.30E-05	0.000646057	2007.759706	1787.695079	1607.367524	2165.281361	1587.731807	1869.317299	1848.782382	1785.834572	2476.332835	2055.182906	2391.649292	2286.870683	2502.393795	2240.397999	2249.397259	3053.78698	2902.444152	2322.763521	Ppfibp1
ENSMUSG00000073599	371.9342123	0.450516294	0.103452917	4.354795467	1.33E-05	0.000660026	425.1154852	409.2729569	393.4419496	402.5070213	449.4473231	500.3987064	416.9940879	390.4138347	349.7076314	400.0157394	311.8834453	354.9898646	284.6979686	318.1059906	361.0553946	284.3649636	299.1809902	343.2224686	Ecscr
ENSMUSG00000032334	1281.005542	0.500342141	0.114978272	4.351623424	1.35E-05	0.000667364	1478.187273	1478.441075	1387.343514	1523.334265	1319.955823	2169.761604	1324.282006	1402.070122	1020.743479	1188.822287	1096.885119	1054.146732	1185.780859	1208.963424	1116.39214	1013.050183	959.7104491	1130.229403	Loxl1
ENSMUSG00000039883	169.3123658	0.768827716	0.176872791	4.346783429	1.38E-05	0.000679935	227.1331307	147.1543216	243.868977	200.2214413	163.6934461	237.894467	259.8068634	181.4331933	176.6847457	143.8832124	183.2213451	168.8366429	145.5737186	148.6101219	110.7531885	108.7277802	103.9362531	96.18973641	Lrrc17
ENSMUSG00000021589	964.4439167	-0.424454159	0.09769062	-4.344881399	1.39E-05	0.000683528	863.5917428	764.5126864	781.4645886	839.072329	839.2837381	872.6215147	882.0402289	916.6650864	1082.995099	774.5202709	1077.341509	1007.608427	1154.454869	1012.958722	886.0255083	1182.41461	1176.325257	1246.094313	Rhobtb3
NewGene_6385	280.8330056	-1.104857426	0.255167819	-4.329924634	1.49E-05	0.000729173	388.677015	168.9975412	101.8830393	229.1193813	138.1459141	128.1758982	185.6926798	142.486801	252.668341	316.3389776	291.525518	230.5269548	299.439611	433.7808962	581.4542398	416.0928511	382.7185394	367.2699027	no_name
ENSMUSG00000046668	671.1332322	0.795851285	0.184006608	4.325123391	1.52E-05	0.000742728	1006.916392	799.0019805	950.5470793	806.0461118	1033.255741	773.1570177	917.8756583	829.2731818	612.4460875	405.1179809	431.5880574	421.0093212	444.0919769	442.6171737	538.2604963	499.7296051	454.5996864	714.864632	Cxxc5
ENSMUSG00000039037	37.90842735	-1.753158807	0.405508947	-4.323354191	1.54E-05	0.000746199	26.72154478	14.94536079	2.16772424	6.192415712	29.33235161	17.43192215	48.0520531	44.64586431	29.29488012	50.00196742	30.9440494	56.27888098	47.91033775	50.60777122	26.58076525	93.04588882	61.19611163	47.00180302	St6galnac5
ENSMUSG00000028909	97.15578466	-1.101954143	0.25510864	-4.319548498	1.56E-05	0.000756644	71.66232465	71.27787452	52.02538176	61.92415712	42.57922009	52.29576645	56.19646888	67.44375247	152.8826556	126.535591	109.11849	130.9566269	114.2477285	84.34628537	95.24774214	177.7281022	154.4473294	127.8886268	Ptpru
ENSMUSG00000020034	2531.849115	-0.326178426	0.075582996	-4.315500078	1.59E-05	0.000768077	2039.339713	2228.0084	2427.851149	2205.532063	1977.568222	2146.177239	2675.440583	2884.882764	2515.69783	2666.431446	2655.488029	2821.520052	2832.238043	2725.589965	2656.968993	2673.239749	2268.141598	3173.168236	Tcp11l2
ENSMUSG00000005980	61.32731814	-0.976835669	0.226781779	-4.307381631	1.65E-05	0.00079416	34.00923882	34.48929412	33.59972572	43.34690998	23.65512227	31.78762274	80.62971621	78.84269655	99.78568541	64.28824383	100.161002	84.41832147	51.59574835	60.2473467	50.94646673	93.04588882	76.73798125	62.30471563	Dnase1
ENSMUSG00000026617	513.4031924	0.438275203	0.102044481	4.294942738	1.75E-05	0.000836302	641.3170748	677.1398079	639.4786508	587.2474233	617.8717937	562.9485447	493.5515962	513.9023956	396.3963466	527.5717787	411.2301302	423.1738935	366.6983543	466.7161124	459.6257324	470.4567412	532.3090345	453.6220524	Bpnt1
ENSMUSG00000025982	4630.428763	-0.346671058	0.080725215	-4.29445816	1.75E-05	0.000836302	3875.838609	3949.024177	3873.723217	3837.233603	3891.740716	3845.276945	4349.118026	4215.709485	5064.352401	5752.26715	5409.508425	5691.742982	5157.73213	4913.773597	4194.22325	5260.751826	5150.187045	4915.514144	Sf3b1
ENSMUSG00000028184	764.5341571	0.464998342	0.108391391	4.2899933	1.79E-05	0.000850486	1002.057929	823.1444864	929.953699	984.5940982	1038.93297	772.1316105	917.0612167	680.1369967	611.5306225	714.3138203	600.1516949	665.6059962	685.4863709	640.2284709	668.9492588	768.4126773	656.6439915	602.2789178	Adgrl2
ENSMUSG00000028630	1740.168768	0.426606925	0.099497001	4.287636034	1.81E-05	0.000856741	2261.614381	2078.554792	1961.790437	2058.978224	2420.392111	1865.21567	1745.348301	1667.095572	1549.882251	1360.257603	1569.189031	1372.338867	1305.556704	1396.935145	1396.597707	1715.598916	1715.433859	1882.258251	Dyrk2
ENSMUSG00000054978	860.2904622	0.619001386	0.144765675	4.275885044	1.90E-05	0.000900258	998.4140824	1317.491035	1110.958673	1070.255849	1295.354496	958.7557182	1005.020907	959.4111267	650.8956177	569.4101596	542.3351816	609.3271152	737.0821193	667.5406014	812.9284039	732.8670569	628.4743528	818.7058247	Kbtbd13
ENSMUSG00000032528	192.8701519	-0.883284656	0.206993574	-4.267208105	1.98E-05	0.000932936	140.895418	133.3586039	45.52220904	115.59176	111.6521771	127.150491	229.672525	198.5316094	269.1467111	288.7868731	241.0378585	329.0149965	220.2032831	223.3168318	143.9791451	205.9555067	264.2117835	183.6349513	Vipr1
ENSMUSG00000027249	7.871251918	-4.884735732	1.144840601	-4.266738729	1.98E-05	NA	2.429231344	0	0	0	0	0	8.958857357	22.79788816	3.661860015	5.102241573	24.42951268	6.493717036	32.24734272	10.44287343	11.07531885	6.272756549	7.77093481	0	F2
ENSMUSG00000032766	586.7717649	0.583190127	0.136800749	4.263062392	2.02E-05	0.000947335	516.2116606	800.1516236	792.3032098	661.5564119	740.8784295	885.9518081	603.5012092	647.8399885	591.3903924	446.9563618	459.2748385	480.5350607	407.2378709	567.9316549	477.3462426	399.3655003	521.6239991	561.8355059	Gng11
ENSMUSG00000000787	9986.998051	-0.26365051	0.061885026	-4.260328019	2.04E-05	0.000955896	8595.835111	8845.354299	9120.69974	9175.095946	9480.973006	8554.972147	9022.3838	9534.26681	10560.80428	10569.80364	10498.99023	11248.20019	10328.3632	10469.38226	10572.49938	11881.64636	11240.6572	10066.0373	Ddx3x
ENSMUSG00000042747	788.8602409	0.43624886	0.102518243	4.255329082	2.09E-05	0.000974353	980.1948473	907.0684354	1121.797294	779.2123104	858.207836	1035.661257	880.4113457	726.6826851	721.386423	704.1093371	642.4961836	641.7957004	640.3400911	662.7208137	708.8204066	659.6848971	717.8401031	811.0543684	Krtcap2
ENSMUSG00000004655	30837.01427	-0.344144606	0.080928093	-4.252473916	2.11E-05	0.000983689	24455.07194	28873.2874	24561.3995	28149.68976	27660.40757	27684.9686	27964.66602	26501.59507	34996.39616	33460.50024	30781.18598	35115.85716	34368.29652	37073.00397	33789.69029	28952.95331	35171.25095	35506.03645	Aqp1
ENSMUSG00000032735	2113.348994	-0.533391067	0.125457346	-4.251573025	2.12E-05	0.00098449	2323.559781	1707.220059	1523.910141	1695.689836	1432.554205	1481.713383	2086.599323	1527.458507	2202.608799	2674.595033	2290.673973	2388.605583	2588.079591	2498.256643	2188.483005	2489.238891	2806.278833	2134.756309	Ablim3
ENSMUSG00000036398	531.1945614	0.362388406	0.085422524	4.242305042	2.21E-05	0.001022773	608.5224517	600.1137177	645.9818235	591.3757005	556.3684758	703.4293291	498.4382457	532.9006357	487.942847	543.8989517	480.4470828	428.5853244	441.3279189	465.1095165	479.5613064	527.9570096	506.0821295	463.4596391	Ppp1r11
ENSMUSG00000032867	2068.556065	-0.415608592	0.098104134	-4.236402453	2.27E-05	0.001046677	1515.840359	1922.203326	1651.805871	2036.2727	1687.08332	1771.903616	1968.505294	1698.442668	2068.035444	2227.638671	2219.828386	2348.560995	2733.65331	2389.811419	2427.709893	2179.782901	2491.555974	1895.375033	Fbxw8
ENSMUSG00000030986	2114.763221	0.361733736	0.085413099	4.235108418	2.28E-05	0.00104938	2777.826042	2768.340675	2775.770889	2423.298682	2596.38622	2425.087993	1704.626223	2065.108702	1569.107016	1541.897404	1646.549155	1505.460066	2347.60655	1990.572335	2012.385436	1992.645664	2163.233978	1759.83495	Dhx32
ENSMUSG00000024006	1354.620769	-0.330562328	0.078079424	-4.233667627	2.30E-05	0.001052787	1062.788713	1079.514906	1044.843084	1350.978694	1266.968349	1227.412401	1371.519617	1399.220386	1342.987161	1506.181712	1274.406245	1608.277253	1501.804818	1511.806753	1428.716132	1497.097896	1422.08107	1486.568654	Stk38
ENSMUSG00000020044	16621.8299	-0.406622942	0.096071085	-4.232521575	2.31E-05	0.00105483	15633.31831	13334.71075	12409.13741	14383.94963	13191.98859	14034.74815	15011.78716	13915.26098	18113.39056	21263.08153	18217.90193	19682.45634	18388.35617	21353.26627	15999.40562	17851.21968	18931.93993	17477.01927	Timp3
ENSMUSG00000047867	1014.209137	0.480174851	0.11354573	4.228911574	2.35E-05	0.001067599	1483.045736	1389.918553	1309.305441	1005.235484	1072.996346	1225.361586	939.8655809	1063.901447	856.8752435	943.9146911	786.6303084	817.1260604	808.9476259	1020.188404	738.7237675	1000.50467	998.5651231	794.6583906	Gimap6
ENSMUSG00000057967	40.82107126	1.750579417	0.414005116	4.228400441	2.35E-05	0.001067599	35.22385449	78.17573334	58.52855448	94.95037425	79.48121083	35.88925149	27.69101365	101.6405847	29.29488012	27.5521045	26.05814686	27.05715432	18.42705298	19.27915094	9.967786968	13.59097252	38.85467405	13.11678224	Fgf18
ENSMUSG00000049588	100.0904493	1.046409959	0.247686655	4.224732897	2.39E-05	0.001081632	179.7631195	126.4607451	130.0634544	159.9707392	129.63007	123.0488622	144.1561593	123.4885609	83.30731534	68.37003708	67.58831842	55.19659481	40.53951656	91.57596698	58.69918992	59.59118722	65.08157903	95.09667123	Ccdc69
ENSMUSG00000037820	6076.806951	-0.530501169	0.125590551	-4.224053211	2.40E-05	0.001081632	5238.637393	5037.736228	4366.880482	6006.64324	5075.443034	4366.183795	4459.882081	4312.60051	6568.461402	7147.219996	6320.729248	7018.62583	7390.169598	7556.623872	7066.053429	7772.990824	8139.082847	5538.5613	Tgm2
ENSMUSG00000020228	252.6550559	-0.622997962	0.147559034	-4.222025224	2.42E-05	0.001088023	256.2839068	175.8954	132.2311786	219.8307578	165.5858559	156.8872993	294.8278512	246.9771217	342.3839114	255.1120787	282.56803	318.1921348	239.5516888	318.1059906	269.1302481	307.3650709	291.4100554	275.452427	Helb
ENSMUSG00000022842	14.78189594	-4.653494937	1.103252077	-4.217979765	2.47E-05	0.001104294	0	0	0	4.128277141	1.892409782	0	0	8.549208059	36.61860015	20.40896629	38.2729032	0	2.764057947	7.229681604	16.61297828	26.13648562	64.11021218	39.35034671	Ece2
ENSMUSG00000050919	1100.835018	0.441139151	0.104699349	4.213389638	2.52E-05	0.001123509	1599.64884	1484.18929	1285.460474	1496.500464	1285.892447	1475.56094	605.944534	840.6721258	764.4132782	949.0169327	885.9769933	792.2334784	1162.747043	1213.783211	1012.284143	1067.414073	1028.677495	864.6145625	Zfp366
ENSMUSG00000031342	589.2802148	-0.461641515	0.109663444	-4.209620792	2.56E-05	0.001138899	563.5816718	471.3536863	432.4609859	425.2125455	538.3905829	444.0013112	651.5532623	579.446324	649.9801527	511.2446057	719.04199	660.1945653	541.7553577	613.7196383	776.3798516	662.8212754	718.8114699	647.0945904	Gpm6b
ENSMUSG00000028525	2854.732161	0.472971693	0.112519831	4.203451862	2.63E-05	0.001166811	3751.947811	3433.984051	3732.821141	3299.525505	3962.706083	3482.282801	2554.90323	2836.437252	2249.297514	1910.279245	2435.622415	2124.527757	2349.449255	2331.170668	2321.386832	3482.425344	2164.205345	2962.206655	Pde4b
ENSMUSG00000030098	215.1809353	0.52344038	0.124557142	4.20241163	2.64E-05	0.001168602	234.4208247	248.3229177	246.0367013	246.6645592	297.1083357	284.0377903	179.1771471	175.7337212	214.2188109	233.6826641	219.8656142	211.0458037	170.4502401	202.4310849	204.8933988	181.9099399	185.5310686	137.7262135	Grip2
ENSMUSG00000024900	1168.354505	-0.418104749	0.099572726	-4.198988685	2.68E-05	0.001182789	1150.241041	961.1016629	713.181275	1038.261701	972.6986277	1032.585036	1348.715253	1157.942736	1130.59928	1300.051153	1241.019244	1147.223343	1256.725013	1459.592386	1201.672096	1440.643088	1324.944385	1153.183772	Cpt1a
ENSMUSG00000054690	1148.49287	0.51057895	0.121624464	4.197995487	2.69E-05	0.001184376	1746.617336	1542.82109	1273.537991	1131.147937	1284.000037	1615.016317	1049.815194	1231.085961	927.3660488	1173.515562	865.6190661	803.0563401	1007.038445	1139.076502	1002.316356	899.0951054	881.0297341	1100.716643	Emcn
ENSMUSG00000037846	31.21962937	1.59361323	0.379723089	4.196777275	2.71E-05	0.001187154	64.37463062	29.89072157	34.68358784	20.64138571	47.31024454	45.11791615	41.53652047	50.34533635	32.95674014	32.65434607	50.48765955	31.38629901	4.606763245	16.06595912	24.36570148	19.86372907	5.828201108	9.837586679	Rtkn2
ENSMUSG00000003526	344.7320155	-0.62221876	0.148450026	-4.191435848	2.77E-05	0.00121058	162.7585	255.2207765	220.0240104	252.8569749	294.269721	232.7674311	406.4063474	288.77325	521.8150522	421.445154	479.6327657	484.8642054	355.6421225	435.3874921	317.8616511	350.2289073	344.8352322	380.3866849	Prodh
ENSMUSG00000045658	682.298295	-0.395362491	0.094342556	-4.190712111	2.78E-05	0.00121058	461.5539554	516.1897687	595.0403039	580.0229383	548.7988367	673.6925207	680.0587176	745.6809252	702.1616579	733.7023383	829.7891142	772.7523273	679.0369024	842.6595558	763.089469	675.3667885	710.0691683	771.7040217	Pid1
ENSMUSG00000042213	48.07754711	-1.519374668	0.362593752	-4.190294679	2.79E-05	0.00121058	13.36077239	17.24464706	15.17406968	12.38483142	25.54753205	33.83843711	48.0520531	25.64762418	89.71557037	56.12465731	89.57487984	100.6526141	30.40463742	79.52649764	55.37659427	40.77291757	80.62344866	51.37406377	Zfand4
ENSMUSG00000055980	1859.751969	0.683471763	0.16328974	4.185638143	2.84E-05	0.001231969	2029.622788	2746.497455	2471.205634	2202.435855	2910.526244	2596.330993	1913.937708	2485.919721	1245.94787	1238.824254	1271.963294	1047.653015	1449.287717	1445.133023	1549.437108	1384.188279	1476.477614	2010.146878	Irs1
ENSMUSG00000026672	3444.728944	-0.461970251	0.110466803	-4.181982632	2.89E-05	0.00124325	3171.36152	2561.40491	2914.505241	2788.651209	2940.804801	2342.030011	2695.801623	3605.865977	3874.247896	4343.028027	3934.780176	3805.318183	4054.873009	3366.621733	3255.036211	4279.065426	4602.336141	3469.388902	Optn
ENSMUSG00000041417	2813.273534	-0.57260276	0.136934435	-4.181583386	2.89E-05	0.00124325	2168.088975	2237.205545	1878.333054	2499.671809	2432.692774	2195.396784	2486.490137	1722.190468	2718.015596	3135.837671	3553.679778	3665.703267	3493.769245	3306.374387	2887.335625	3839.972468	3623.198355	2794.967682	Pik3r1
ENSMUSG00000029231	2448.072908	-0.395855124	0.094667414	-4.181535208	2.90E-05	0.00124325	1932.453534	1842.877949	1598.696627	2182.826538	2039.07154	2413.808514	2802.49347	2279.788816	2641.116536	2830.723625	2783.335812	2914.596663	2491.337563	2790.657099	2239.429472	2902.195364	2557.608919	2822.294312	Pdgfra
NewGene_8335	49.0605485	-1.189433691	0.284816761	-4.176136572	2.97E-05	0.001269344	21.8630821	27.5914353	23.84496664	39.21863284	25.54753205	35.88925149	49.68093625	39.89630428	49.4351102	48.98151911	42.34448865	82.25374912	62.65198014	97.19905267	33.22595656	76.31853802	49.53970941	77.60762824	no_name
ENSMUSG00000004837	366.3306846	-0.50908602	0.121932029	-4.175162361	2.98E-05	0.001271028	262.3569852	237.9761294	304.5652557	343.679072	302.7855651	375.2990298	330.6632806	286.873426	377.1715816	347.9728753	412.0444473	410.1864594	437.6425083	432.9775983	397.6039468	493.4568486	443.914651	396.7826627	Grap
ENSMUSG00000036391	1360.501992	-0.453212149	0.108657335	-4.171022114	3.03E-05	0.001290539	1342.150318	1017.434177	1149.977709	1080.576542	1014.331643	916.7140237	1219.219042	1248.184377	1654.245262	1640.88089	1574.889251	1703.518436	1288.972356	1343.114182	1539.469321	1732.326267	1521.160489	1501.871566	Sec24a
ENSMUSG00000049303	117.6162291	-0.998764917	0.239524879	-4.169775269	3.05E-05	0.001293814	87.45232838	110.3657412	47.68993328	86.69381997	48.25644943	104.5915329	114.0218209	134.8875049	75.98359531	116.3311079	109.9328071	114.7223343	171.3715927	223.3168318	128.4736987	211.1828038	130.1631581	101.6550623	Syt12
ENSMUSG00000038894	1529.626689	-0.457691224	0.109785027	-4.168976756	3.06E-05	0.001294558	1513.411127	1126.650275	1262.69937	1200.296579	921.6035636	910.5615805	1908.236617	1768.736156	1767.762922	2032.733043	1719.837693	1884.260227	1871.26723	1557.594737	1485.200258	1545.18903	1684.35012	1372.889874	Irs2
NewGene_1389	226.8624532	-0.542201862	0.130158432	-4.165706756	3.10E-05	0.001309427	178.5485038	168.9975412	174.5018013	154.8103928	191.1333879	180.4716646	228.0436418	212.7802895	281.0477562	229.6008708	254.0669319	303.0401283	261.6641523	251.4322602	237.0118235	194.455453	310.8373924	271.0801663	no_name
ENSMUSG00000036019	178.0128227	0.77715935	0.186664717	4.163397146	3.14E-05	0.001312857	228.3477463	302.3561451	205.9338028	255.9531828	246.0132716	177.3954431	159.6305493	166.2346012	147.3898656	152.0467989	149.8343445	189.4000802	122.5399023	200.824489	76.41970009	112.9096179	143.762294	167.2389735	Tmtc2
NewGene_4867	136.4960133	-0.974819564	0.234153129	-4.163171214	3.14E-05	0.001312857	55.87232091	59.78144315	105.1346256	107.3352057	88.94325974	132.2775269	110.7640546	76.94287254	144.6434706	158.1694888	138.4339052	196.9760834	186.1132351	214.4805542	150.6243364	224.7737764	125.3063238	180.3557558	no_name
ENSMUSG00000038007	544.2661336	-0.8928475	0.214486076	-4.162729433	3.14E-05	0.001312857	412.9693285	377.0829491	343.5842921	408.699437	344.4185803	564.9993591	434.097361	217.5298495	472.379942	505.1219158	451.1316676	712.1443016	655.0817335	635.4086832	538.2604963	1101.914234	1039.362531	582.6037444	Acer2
ENSMUSG00000003382	657.278587	-0.339369769	0.081538439	-4.162083203	3.15E-05	0.001312857	476.1293434	551.828706	530.0085767	585.1832848	571.507754	593.7107603	676.8009512	649.7398125	777.2297882	754.1113046	714.9704045	756.5180347	662.4525547	621.7526179	693.3149602	759.0035425	717.8401031	738.9120661	Etv3
ENSMUSG00000022791	1568.574516	0.506523032	0.121707472	4.16180718	3.16E-05	0.001312857	2361.212866	1814.136871	1666.979941	2024.919938	2108.144497	1403.782437	1832.49355	1305.179097	1475.729586	1461.281987	1398.99676	1371.256581	1419.804432	1086.862134	1444.221579	1419.733899	1536.702359	1102.902773	Tnk2
ENSMUSG00000021559	410.3006962	-0.767748786	0.184554928	-4.160001556	3.18E-05	0.001319487	272.0739105	210.3846941	240.6173907	392.1863284	217.6271249	298.3934909	421.0662958	285.923514	563.0109773	568.3897113	536.634962	601.751112	423.8222186	489.2084552	397.6039468	625.1847361	498.3111947	343.2224686	Dapk1
ENSMUSG00000057286	367.0485036	-0.546562988	0.131787041	-4.14731968	3.36E-05	0.001390733	415.3985598	301.206502	277.4687027	326.1338942	236.5512227	305.5713412	329.8488391	292.572898	342.3839114	351.0342203	337.127275	377.7178743	410.9232815	576.7679324	503.9270078	401.4564192	428.3727814	392.410402	St6galnac2
ENSMUSG00000033044	3974.317764	0.313954563	0.075757661	4.144195571	3.41E-05	0.001405811	3997.300177	3868.549157	4459.008762	4152.014735	4496.365641	3882.191604	4318.169246	4787.556513	4353.036093	4471.604515	4256.435427	4491.487617	2948.328477	2911.95509	3781.113857	3530.516478	3093.803421	3738.282938	Dhrs7c
ENSMUSG00000055322	16225.17286	-0.583844237	0.141008669	-4.140484702	3.47E-05	0.00142469	13952.29022	13027.75603	10606.67471	15549.15585	12286.47051	9633.700506	14595.60752	11582.2771	18888.78942	19980.378	18951.60162	20503.91154	21512.663	18186.66572	17979.67263	21155.91692	20670.68659	12988.89361	Tns1
ENSMUSG00000022383	360.8835881	-1.431518992	0.345896046	-4.138581543	3.49E-05	0.001432488	240.4939031	178.1946863	133.3150408	310.6528549	173.155495	82.03257482	229.672525	245.0772977	292.9488012	562.2670214	474.7468632	559.5419513	785.9138097	506.8810102	382.0985005	569.7753866	543.9654367	225.1714284	Ppara
ENSMUSG00000035778	1061.814259	-0.377171714	0.091237437	-4.133957803	3.57E-05	0.001453939	977.765616	907.0684354	844.3285915	950.5358118	881.8629582	1000.797413	897.5146189	948.9620946	1072.924984	1072.491179	1212.518146	1124.495333	1089.960184	1276.440452	1075.413461	1248.278553	1424.023804	1107.275034	Ggta1
ENSMUSG00000019278	2057.330049	-0.402520293	0.09737597	-4.133671697	3.57E-05	0.001453939	1767.265803	1441.652494	1536.916486	1731.812261	1699.383984	1858.03782	2229.94104	1968.217678	2141.272644	2898.073214	2153.054385	2340.984991	1929.312447	2309.481623	1904.954843	2261.328736	2404.132957	2456.117474	Dpep1
ENSMUSG00000044674	428.6420071	-0.59227961	0.143318381	-4.132614449	3.59E-05	0.001453939	366.8139329	304.6554314	270.96553	276.5945685	361.4502683	488.0938202	403.9630226	376.1651546	403.7200667	448.9972585	461.7177897	433.9967552	546.3621209	506.8810102	500.6044122	529.002469	659.558092	376.0144242	Fzd1
ENSMUSG00000056962	838.6947578	0.33435385	0.080906783	4.132581209	3.59E-05	0.001453939	1036.067168	1117.45313	1133.719778	973.241336	923.4959734	886.9772153	698.7908738	668.7380527	719.555493	793.9087888	661.2254766	668.8528547	728.7899454	804.9045519	866.0899344	779.912731	788.7498832	846.0324544	Jmjd6
ENSMUSG00000032855	2246.939207	-0.634354834	0.153896645	-4.121953628	3.76E-05	0.001518432	1574.141911	1588.806816	1192.248332	2339.70107	1780.757604	1445.824131	2152.56909	2171.498847	2344.505875	2929.707111	2738.548372	2786.886895	3326.083063	2625.17772	2159.687176	2737.012774	2938.384725	1613.364215	Pkd1
ENSMUSG00000056602	2999.143128	-0.516726773	0.1254302	-4.119636041	3.79E-05	0.001529513	2826.410669	2353.319502	2170.975826	2758.7212	2157.347151	2068.246293	2675.440583	2644.555026	2943.219987	3847.090146	3153.03577	3881.078215	4118.446341	3352.16237	2990.33609	4048.018893	3423.096784	2573.075449	Fry
ENSMUSG00000033863	6506.023986	-0.56779895	0.137907067	-4.117257829	3.83E-05	0.001541083	5403.825125	4252.529965	4211.888199	5606.200358	4731.970659	4482.054807	6179.982693	4612.772704	7602.936856	8969.740686	8690.391979	9841.228168	8044.329979	6717.980806	5918.650395	8102.310543	6972.471258	6767.16657	Klf9
ENSMUSG00000024810	672.4021846	-0.424028865	0.10318079	-4.109571817	3.96E-05	0.001588868	497.9924255	595.5151452	601.5434766	477.8480791	533.6595584	455.2807903	784.3072395	767.5289013	774.4833932	780.6429607	756.5005761	835.5249253	609.014101	764.7396541	697.7450878	672.2304102	601.2760809	897.4065181	Il33
ENSMUSG00000004383	1489.34252	-0.304514726	0.074159777	-4.106197952	4.02E-05	0.001607788	1325.145698	1495.685722	1319.0602	1388.133189	1301.031725	1322.775269	1406.540605	1496.11141	1390.591341	1331.685051	1467.399395	1496.801777	1967.087906	1494.937496	1755.438038	1758.462753	1560.98653	1530.291261	Large1
ENSMUSG00000026238	4731.274184	0.360080771	0.087903232	4.096331439	4.20E-05	0.001673214	6524.91539	4829.65082	5151.596657	4521.495539	5109.50641	6185.256142	5031.620068	4211.909837	4712.813839	4956.317464	4468.15787	4281.524099	4037.367308	4749.900814	3979.362064	3965.427599	4309.954719	4136.158666	Ptma
ENSMUSG00000031605	676.7371833	-0.567721987	0.138778905	-4.090837774	4.30E-05	0.001708644	467.6270337	549.5294197	539.7633358	531.5156819	487.2955188	556.7961016	590.470144	473.0561793	759.8359531	920.4443799	818.3886749	845.2655009	790.5205729	910.939882	838.4016372	631.4574926	830.5186578	639.4431341	Klhl2
ENSMUSG00000037977	919.3380447	0.540495547	0.132291285	4.085647406	4.40E-05	0.001742107	947.4002242	1209.424581	860.5865233	1265.316944	1130.714845	860.3166285	1159.764807	1190.239744	965.815579	696.9661989	1037.439972	908.0380989	754.5878196	595.2437854	796.3154256	752.7307859	623.6175185	793.5653254	6430571L13Rik
ENSMUSG00000027313	2747.625534	-1.512373048	0.370220006	-4.085065698	4.41E-05	0.001742107	693.5455487	2342.972714	825.9029355	704.9033219	748.4480686	1158.710119	4005.42368	1754.487476	4245.011223	4477.727205	5206.74347	4823.749472	2245.336406	3088.680641	2487.516615	2945.0592	1560.015163	6143.026348	Chac1
ENSMUSG00000022463	806.4158418	0.36667475	0.089776194	4.084320505	4.42E-05	0.001742944	829.582504	957.6527335	905.0248702	1085.736888	963.2365788	836.7322632	759.8739922	658.2890206	745.1885131	806.1541686	846.0754559	795.4803369	738.9248246	719.7549685	773.057256	725.5488409	771.2652799	597.906657	Srebf2
ENSMUSG00000059939	102.1735877	-0.661761213	0.162229393	-4.079169636	4.52E-05	0.00177717	97.16925376	62.08072942	69.36717568	71.21278069	89.88946463	62.5498383	114.8362625	128.2381209	120.8413805	95.92214158	112.3757583	99.57032789	137.2815447	111.6584159	130.6887625	103.5004831	120.4494896	111.492649	9430015G10Rik
ENSMUSG00000038526	1195.652341	-0.630256331	0.154594753	-4.076828733	4.57E-05	0.001790284	1237.69337	833.4912746	927.7859748	851.4571604	973.6448326	626.5237902	1109.269429	1005.006903	1092.14975	1457.200193	1184.831365	1787.936757	1456.658538	1161.568844	1330.145794	1760.553672	1581.385234	1144.43925	Car14
ENSMUSG00000068606	212.8921495	1.015676734	0.249260943	4.074752833	4.61E-05	0.001801446	388.677015	228.7789843	182.0888362	352.9676956	303.7317699	335.3081496	258.1779802	245.0772977	174.8538157	139.8014191	192.9931502	141.7794886	93.05661756	81.93639151	108.5381248	221.6373981	156.3900631	226.2644936	Gm4841
ENSMUSG00000029570	422.0064457	-0.663697264	0.162911372	-4.073977504	4.62E-05	0.001802586	343.7362352	320.7504353	342.5004299	427.2766841	369.9661123	260.4534251	360.797619	242.2275617	439.4232018	358.1773585	482.075717	378.8001604	589.6656954	649.8680464	599.17475	342.9106914	543.9654367	544.3464629	Lfng
ENSMUSG00000055301	62.79710033	-1.021605553	0.250981493	-4.070441767	4.69E-05	0.001825245	42.51154852	31.04036471	45.52220904	24.76966285	49.20265432	30.76221556	109.1351714	61.74428043	74.15266531	62.2473472	74.10285514	70.34860122	88.44985431	59.44404874	62.02178558	49.13659297	95.19395142	100.5619972	Adh7
ENSMUSG00000018293	4966.382076	0.398698173	0.097994256	4.068587154	4.73E-05	0.0018349	6122.877603	5661.992452	6174.762498	5371.92063	5556.115119	6530.818363	5145.641889	5468.643422	4282.545288	4363.436994	4052.041837	3795.577608	4154.379095	4413.31897	4893.07587	3891.199979	4063.227539	5453.302215	Pfn1
ENSMUSG00000024620	2836.221377	-0.355241823	0.087329197	-4.067847126	4.74E-05	0.001835813	2786.328352	2536.112761	2066.925063	2399.561088	2440.262413	2101.059323	3097.321321	2630.306346	3302.082269	3281.76178	2996.686889	3088.844737	3000.845578	3375.458011	2895.088348	3402.970428	3059.805581	2590.564492	Pdgfrb
ENSMUSG00000056612	1829.627476	0.396271408	0.097550039	4.0622373	4.86E-05	0.001875491	1798.84581	2262.497694	2445.192943	1916.552663	2257.644869	2655.80461	1640.285338	1685.1439	1817.198033	1404.136881	1561.04586	1352.857716	1739.513801	1572.857398	1790.879059	1502.325194	1780.515438	1749.997364	Ppp1r14b
ENSMUSG00000036862	375.2133346	0.666270476	0.164128952	4.05943294	4.92E-05	0.001893108	528.3578173	487.4486903	378.2678799	577.9587998	457.0169623	469.6364909	364.0553853	439.8092591	321.3282163	330.625254	284.1966642	291.1349804	381.4399967	340.5983333	272.4528438	345.0016102	320.5510609	163.959778	Dchs1
ENSMUSG00000004151	347.1202296	-0.636027932	0.156819916	-4.055785425	5.00E-05	0.001917798	180.9777351	279.3632824	265.5462194	210.5421342	276.2918281	313.7745987	394.1897237	292.572898	332.3137964	398.995291	436.4739599	493.5224947	465.2830878	347.024717	295.7110134	444.3202556	459.4565206	361.8045767	Etv1
ENSMUSG00000039031	554.201818	0.617392274	0.152333988	4.052885903	5.06E-05	0.001936594	788.2855711	687.4865962	691.5040326	569.7022455	700.1916192	825.4527842	588.0268193	707.6844449	414.7056467	469.4062248	373.7715441	380.9647328	409.0805762	508.4876061	399.8190106	472.5476601	398.260409	590.2552007	Arhgap18
ENSMUSG00000045672	72.92160775	1.042673666	0.257370145	4.051261142	5.09E-05	0.001944948	86.23771271	60.93108628	75.8703484	122.816245	122.0604309	142.5315988	66.78420939	38.94639227	50.35057521	82.65631349	80.61739186	86.58289381	48.8316904	67.4770283	42.08621164	46.0002147	34.96920665	56.8393897	Col27a1
ENSMUSG00000010453	1840.571577	-0.283916262	0.070099438	-4.050193142	5.12E-05	0.001948704	1701.676556	1554.317522	1548.83897	1682.272935	1635.988256	1594.508173	1748.606068	1943.519966	1985.643593	2020.487663	1932.374453	1954.608828	2110.818919	1946.390947	1859.546036	2100.327985	2164.205345	1646.156171	Kansl3
ENSMUSG00000027488	8915.231021	-0.327765049	0.080940567	-4.049453339	5.13E-05	0.001949744	6494.549998	8614.276029	7985.896101	8327.767063	8526.252271	6566.707615	8190.024507	8765.787997	9746.955895	9587.111917	9167.581793	10117.21114	9783.843781	9193.745106	10426.30517	9553.408225	10323.6869	9103.046873	Snta1
ENSMUSG00000059897	168.477692	0.677578722	0.167568872	4.043583479	5.26E-05	0.001993996	139.6808023	187.3918314	179.9211119	159.9707392	216.68092	248.1485388	201.1670697	204.2310814	201.4023008	212.2532495	171.8209059	202.3875143	118.8544917	128.527673	67.55944501	133.8188064	124.334957	134.4470179	Zfp930
ENSMUSG00000036585	2462.341645	-0.545068359	0.134878487	-4.041180858	5.32E-05	0.002009279	3023.178408	2561.40491	2087.518443	1926.873356	2102.467267	1837.529676	1404.09728	1891.274805	1419.886221	2397.033091	2008.105943	1914.564239	3834.669725	3512.821961	3124.347449	3358.015673	3267.678088	2650.683077	Fgf1
ENSMUSG00000057335	1084.283865	-0.52264559	0.129364915	-4.040087609	5.34E-05	0.002013412	951.0440712	761.063757	828.0706597	949.5037425	795.7583132	947.4762392	877.1535794	777.0280214	1170.87974	1277.60129	1287.435318	1377.750298	1239.219313	1302.145987	961.3376765	1392.551954	1274.433309	1346.65631	Cep170
ENSMUSG00000030287	642.5445232	-0.569059429	0.140913515	-4.038359488	5.38E-05	0.002023031	568.4401345	471.3536863	469.312298	495.3932569	447.5549133	496.2970777	614.9033913	498.7038035	733.287468	816.3586518	642.4961836	941.5889702	820.0038577	790.4451887	573.7015166	820.6856485	811.0913208	554.1840496	Itpr2
ENSMUSG00000038550	444.8879917	-0.697608995	0.172825738	-4.036487878	5.43E-05	0.002033947	408.1108658	183.942902	316.4877391	261.1135292	281.9690575	317.8762274	526.1292593	333.4191143	526.3923772	640.8415416	685.6549893	656.9477068	579.5308163	412.0918514	496.1742846	437.0020396	428.3727814	515.926768	Ciart
ENSMUSG00000024076	328.7368551	-0.594922621	0.147422639	-4.035490233	5.45E-05	0.002034933	327.9462314	195.4393334	200.5144922	228.0873121	283.8614672	244.0469101	311.1166828	279.2741299	411.9592517	369.4022899	426.7021549	402.6104562	312.338548	316.4993946	418.6470527	380.5472307	441.0005505	367.2699027	Vit
ENSMUSG00000048756	1917.6186	-0.737214359	0.182697635	-4.035160921	5.46E-05	0.002034933	1793.987348	1108.255984	1196.583781	1741.100884	1266.968349	1327.902305	1228.992341	1319.427777	1826.352683	2531.732269	2665.259834	2452.460467	2434.213699	2601.078781	2003.525181	2825.876826	2657.659705	1535.756587	Foxo3
ENSMUSG00000008730	4796.064811	-0.6506546	0.161276623	-4.034401197	5.47E-05	0.002036279	3918.350158	3591.485161	3561.570926	4168.527843	3207.63458	3453.5714	3383.190315	2730.047107	5195.263896	6079.831059	5793.866091	6866.023479	6068.949899	6135.589788	5166.636245	5625.617165	6885.048242	4497.963242	Hipk1
ENSMUSG00000024998	445.0513915	-0.608016531	0.150758275	-4.033055767	5.51E-05	0.002042726	442.1201046	256.3704196	278.5525649	303.4283699	314.1400237	360.9433292	475.6338815	329.6194663	511.7449371	536.7558135	579.7937677	642.8779866	569.3959371	461.8963247	479.5613064	573.9572243	453.6283195	440.5052702	Plce1
NewGene_7338	44.2936647	1.162585438	0.288473737	4.030125757	5.57E-05	0.002063067	47.37001121	55.1828706	85.62510748	56.76381069	64.34193257	59.47361675	32.57766312	28.4973602	53.09697022	37.75658764	42.34448865	69.26631505	36.85410596	19.27915094	18.82804205	17.77281022	33.99783979	38.25728153	no_name
ENSMUSG00000040093	257.3696347	-0.815284403	0.202532345	-4.025452828	5.69E-05	0.002099102	180.9777351	231.0782706	101.8830393	147.5859078	126.7914554	150.7348562	361.6120606	175.7337212	389.0726266	393.8930495	374.5858612	348.4961476	262.585505	228.9399174	233.6892278	347.0925291	342.8924985	235.0090151	Bmf
NewGene_5009	55.4479532	-1.434807799	0.356524106	-4.024434186	5.71E-05	0.002102843	25.50692911	28.74107844	41.18676056	24.76966285	35.00958096	30.76221556	7.329974201	31.34709622	56.75883023	74.49272697	59.44514753	79.0068906	71.86550663	68.28032626	101.8929335	64.81848434	95.19395142	101.6550623	no_name
ENSMUSG00000001173	795.5814497	-0.421017965	0.104683027	-4.021835971	5.77E-05	0.002120783	721.4817092	556.4272785	705.5942402	800.8857654	580.0235981	566.0247663	797.3383048	739.0315411	834.9040835	921.4648282	898.1917497	938.3421117	831.0600895	855.5123231	775.2723198	1001.550129	965.5386502	831.8226069	Ocrl
ENSMUSG00000019899	3035.401613	-0.455892355	0.113429741	-4.019160698	5.84E-05	0.002139575	2551.907527	2563.704196	1842.565604	2818.581218	2518.797419	2382.020891	3189.353219	2711.998779	3278.280179	3436.869924	3474.691021	3737.134154	3596.039389	3092.69713	2596.054739	4125.382891	3769.87475	2951.276004	Lama2
ENSMUSG00000017929	396.0668652	0.601111399	0.149606162	4.017958812	5.87E-05	0.002145084	461.5539554	565.6244236	342.5004299	556.2853448	462.6941916	455.2807903	466.6750241	582.2960601	345.1303064	340.8297371	331.4270554	344.1670029	317.8666639	298.8268396	334.4746294	282.2740447	351.6348002	289.6622744	B4galt5
ENSMUSG00000038623	864.0349798	0.533678384	0.132872894	4.016457892	5.91E-05	0.002153348	1112.587956	1529.025373	1380.840341	1141.46863	1076.781166	1223.310772	596.171235	623.1422763	314.9199613	537.7762618	429.9594232	430.7498967	866.9928428	849.8892374	851.6920198	875.0495386	772.2366468	940.0360604	Tm6sf1
ENSMUSG00000030064	775.6166063	-0.537778834	0.133945417	-4.014910309	5.95E-05	0.002161472	602.4493733	511.5911962	500.7442995	731.7371233	531.7671486	662.4130417	715.894147	604.1440362	920.0423288	1000.039348	926.6928478	1114.754758	912.1391226	976.0070165	770.8421922	775.7308933	872.2874324	831.8226069	Frmd4b
ENSMUSG00000034751	2419.295255	0.455219383	0.113405578	4.014082819	5.97E-05	0.002161472	3420.357732	2379.761294	2794.196545	3678.294933	2463.917536	2196.422191	2049.13501	2245.591984	2563.302011	2440.912369	2581.385174	2383.194152	1874.031288	1943.177755	1929.320544	2399.32938	2059.297725	2145.686961	Mast4
ENSMUSG00000006057	12417.77347	0.444198303	0.11066793	4.013794251	5.98E-05	0.002161472	11453.82579	18515.00273	19001.18683	13865.85085	16445.041	15321.63416	11450.23414	11339.09962	9171.128408	9883.041928	8776.70959	8763.27114	10984.36628	11604.44227	12509.57265	9731.136327	11908.9576	12795.42107	Atp5g1
ENSMUSG00000026121	532.3687884	-0.545968609	0.136279664	-4.006236829	6.17E-05	0.002226207	286.6492986	377.0829491	372.8485693	571.7663841	454.1783476	399.9088023	558.7069224	451.2082031	660.9657327	555.1238832	626.2098418	669.9351409	610.8568063	629.7855975	554.8734746	624.1392767	662.4721926	515.926768	Sema4c
ENSMUSG00000024087	210.2462706	-1.618757361	0.40477889	-3.999115078	6.36E-05	0.002288555	105.6715635	140.2564628	112.7216605	174.4197092	79.48121083	15.38110778	163.7027572	69.34357648	271.8931061	273.4801483	206.0222236	244.596675	261.6641523	342.2049292	341.1198207	388.9109061	366.2053029	227.3575588	Cyp1b1
ENSMUSG00000079111	987.9740434	0.381281123	0.095367679	3.998011967	6.39E-05	0.002293539	1055.501019	1055.3724	1264.867094	1072.319987	1034.201946	1262.276245	1151.620391	994.5578709	1016.166154	846.9721012	985.3236782	867.9935105	785.9138097	1024.204894	830.648914	813.3674326	797.4921849	924.7331478	Kdelr2
NewGene_7998	5.086265419	4.851030817	1.214428156	3.994497981	6.48E-05	NA	0	24.14250589	14.09020756	8.256554282	9.462048908	5.127035926	8.958857357	0	2.746395011	4.081793259	8.143170895	4.329144691	0	0	2.215063771	0	0	0	no_name
ENSMUSG00000049550	13572.63671	-0.401436786	0.10055463	-3.992225784	6.55E-05	0.002340112	12890.71613	9848.992758	10315.1158	12144.35928	10565.32381	9504.4992	11923.4247	14322.77324	16212.88522	18674.20416	16281.45589	15415.00196	13981.52645	12496.9063	13704.59955	16766.0328	14871.62649	14388.01705	Clip1
ENSMUSG00000021962	482.0825552	-0.385941204	0.096690637	-3.991505447	6.57E-05	0.002340112	340.0923882	352.9404432	344.6681542	486.1046334	415.3839471	401.9596166	568.4802214	526.2512517	548.3635373	543.8989517	530.9347423	556.2950928	480.9460828	581.5877201	505.0345397	499.7296051	461.3992544	533.415811	Dcp1a
ENSMUSG00000037379	60.12416723	1.053240585	0.263873687	3.991457422	6.57E-05	0.002340112	78.95001868	73.57716079	58.52855448	121.7841757	133.4148896	94.33746105	36.64987101	34.19683224	64.99801527	36.73613933	39.08722029	37.88001604	34.09004802	29.72202437	69.77450878	43.90929585	47.59697571	47.00180302	Spon2
ENSMUSG00000072568	374.6959727	-0.677525992	0.169767364	-3.990908352	6.58E-05	0.002340112	285.4346829	286.2611412	227.6110452	207.4459263	294.269721	237.894467	583.1401698	533.8505477	565.7573723	371.4431865	382.729032	308.4515592	310.4958427	485.1919654	311.2164598	472.5476601	403.1172433	477.6694865	Lratd2
ENSMUSG00000040651	537.2294912	-0.554869017	0.139079241	-3.989589049	6.62E-05	0.002347398	275.7177575	387.4297373	369.5969829	507.7780884	390.7826199	498.3478921	531.8303504	549.0491398	598.7141125	605.1258506	684.0263551	701.3214399	538.0699471	740.6407154	457.4106687	588.5936562	613.90385	631.7916778	Tasor
ENSMUSG00000048368	187.0172002	-0.766696085	0.192321055	-3.98654262	6.70E-05	0.00236562	187.0508135	75.87644707	101.8830393	146.5538385	123.9528407	135.3537485	193.022654	168.1344252	171.1919557	234.7031124	255.6955661	261.9132538	223.8886937	200.021191	179.4201654	208.0464256	200.1015714	299.4998611	Omd
ENSMUSG00000009013	1145.11937	0.497583549	0.124829798	3.986095938	6.72E-05	0.00236562	1442.963418	1470.393573	1664.812216	1235.386935	1268.860759	1814.970718	916.2467752	1194.039392	862.3680336	863.2992742	851.7756756	724.0494495	946.2291706	1099.714902	1327.930731	975.4136434	869.3733319	1084.320665	Dynll1
ENSMUSG00000022994	1685.23825	-0.416299626	0.104440041	-3.986015541	6.72E-05	0.00236562	1418.671105	1381.871051	1291.963647	1719.427429	1415.522517	1433.519245	1558.84118	1431.517394	1796.142337	1756.19155	1753.224694	1822.569915	2080.414282	2184.97044	1855.115908	1951.872746	2120.493836	1361.959222	Adcy6
ENSMUSG00000032726	33.89462123	-1.698568737	0.427138363	-3.976624168	6.99E-05	0.002455001	24.29231344	11.49643137	22.76110452	13.41690071	18.92409782	6.152443112	12.21662367	33.24692023	32.95674014	71.43138203	21.98656142	27.05715432	50.6743957	34.54181211	29.9033609	39.72745815	106.8503536	52.46712895	Bmp8a
ENSMUSG00000030022	498.5855668	0.583703319	0.146811389	3.975872182	7.01E-05	0.002456809	754.2763323	551.828706	658.988169	662.5884812	598.9476959	642.9303052	285.0545523	363.8162985	399.1427417	555.1238832	483.7043511	438.3258999	435.799803	468.3227083	420.8621164	464.1839847	503.168029	287.4761441	Adamts9
ENSMUSG00000071253	1363.178381	0.271773354	0.068403069	3.973116407	7.09E-05	0.002479416	1368.871862	1487.63822	1649.638147	1461.410108	1428.769385	1532.983742	1429.344969	1460.964666	1327.424255	1324.541912	1333.037075	1332.294279	1156.297575	1169.601824	1149.618097	1288.006011	1227.8077	1408.961025	Slc25a16
ENSMUSG00000035095	76.84552181	1.147910293	0.289018036	3.97176007	7.13E-05	0.002487569	51.01385822	121.8621726	46.60607116	116.6238292	104.082538	130.2267125	143.3417177	100.6906727	78.72999033	57.14510562	93.64646529	82.25374912	64.49468544	45.78798349	27.68829713	39.72745815	38.85467405	40.4434119	Fam167a
ENSMUSG00000069601	3081.363362	-0.512318539	0.129053976	-3.969800498	7.19E-05	0.002498346	2951.516083	2292.388416	2386.664388	2553.339412	2587.870376	1922.638472	2479.160163	2728.147283	3361.587494	3927.705563	3616.382194	3700.336424	4023.547019	3290.308428	2835.281627	4471.42996	3422.125417	2914.111787	Ank3
ENSMUSG00000034858	1262.509523	-0.448293064	0.112931974	-3.969584941	7.20E-05	0.002498346	1060.359482	940.4080864	963.5534247	958.792366	980.2682669	1095.134874	1178.496963	1156.992824	1325.593325	1599.042509	1522.772957	1763.044175	1618.816604	1528.67601	1084.273716	1434.370331	1278.318776	1236.256726	Fam214a
ENSMUSG00000061353	7813.321285	0.27726165	0.069883968	3.967457174	7.26E-05	0.002514718	8706.365137	9044.242562	8416.189362	9069.824879	8161.963388	8924.118734	7501.006933	7614.494645	7587.373951	7942.149233	7147.261094	7354.134543	6825.380424	7346.159807	6136.834177	8341.720751	7963.265447	6557.298054	Cxcl12
ENSMUSG00000000805	750.0084834	-0.549590081	0.138706904	-3.962240261	7.42E-05	0.002564186	773.7101831	726.5744629	688.2524462	682.1977976	552.5836562	624.4729758	592.0990271	379.0148906	589.5594624	635.7393001	578.1651335	755.4357485	832.9027948	1077.222559	1201.672096	753.7762454	997.5937563	1059.180166	Car4
ENSMUSG00000021591	816.4386818	0.412081062	0.10414271	3.956888231	7.59E-05	0.002616053	1008.131008	1169.187071	1099.03619	870.0344075	1033.255741	792.6397542	835.6170589	798.8759976	637.1636426	675.5367843	618.880988	671.0174271	809.8689785	729.394544	671.1643225	719.2760843	765.4370788	791.379195	Glrx
ENSMUSG00000043162	1344.57791	0.374306224	0.094674562	3.95360925	7.70E-05	0.002645882	1577.785758	1600.303247	1755.856634	1269.445221	1632.203437	1411.985694	1229.806783	1529.358331	1285.312865	1453.1184	1149.001413	1173.198211	1042.971199	1188.077677	1128.574991	1239.914878	1189.924393	1345.563245	Pyurf
ENSMUSG00000039116	234.0837027	-0.643716973	0.162851571	-3.952783326	7.72E-05	0.002648743	241.7085187	119.5628863	157.1600074	181.6441942	142.8769385	180.4716646	223.9714339	188.0825773	297.5261262	289.8073214	293.9684693	298.7109837	264.4282103	231.3498113	290.173354	317.8196652	251.5840145	242.6604714	Adgrg6
ENSMUSG00000041697	1088.311093	0.384486763	0.097343105	3.949809949	7.82E-05	0.002675523	1299.638769	1439.353208	1337.485856	1152.821392	1366.319862	1396.604586	1048.186311	760.8795173	893.4938437	1007.182487	930.7644332	835.5249253	885.4198958	1202.53704	1147.403033	908.5042402	941.2544789	1036.225797	Cox6a1
ENSMUSG00000032860	1632.802654	0.393994422	0.099766169	3.94917864	7.84E-05	0.002676261	2067.275874	1980.835126	2141.711549	1843.275744	1976.622017	1591.431952	1615.037649	1729.789764	1342.987161	1664.351201	1293.135538	1318.224558	1764.390323	1445.936321	1449.759238	1496.052437	1427.909271	1241.722052	P2ry2
ENSMUSG00000024548	542.4005798	-0.654969671	0.165966282	-3.946402025	7.93E-05	0.002695262	423.9008695	371.3347334	353.3390511	565.5739683	459.8555769	362.9941436	559.521364	443.6089071	502.5902871	625.5348169	535.0063278	563.871096	731.5540034	544.6360141	496.1742846	1067.414073	638.1880213	518.1128984	Setbp1
ENSMUSG00000015133	494.5791023	-0.547880703	0.138847308	-3.945922388	7.95E-05	0.002695262	433.6177949	355.2397295	335.9972572	479.9122177	359.5578585	407.0866526	574.995754	432.209963	433.9304118	592.8804708	556.1785721	477.2882021	721.4191242	625.7691077	518.3249224	546.7752792	656.6439915	394.5965323	Lrrk1
ENSMUSG00000027365	1805.665336	-0.359400148	0.091084326	-3.945795774	7.95E-05	0.002695262	1370.086478	1219.771369	1282.208888	1365.427664	1526.228489	1584.254101	1985.608567	2015.713278	2229.157284	2282.74288	2280.902168	2648.354265	1762.547618	1799.387421	1467.479748	2011.463934	1883.480325	1787.16158	Trpm7
ENSMUSG00000054027	5318.552439	-0.460208951	0.116651539	-3.945159703	7.97E-05	0.002696113	4490.434139	3788.074138	4056.895915	5147.961595	4481.226363	2978.807873	5076.414355	5365.103013	6225.162026	6365.556587	6652.156304	6788.098875	5257.238216	4667.161124	5812.327334	6860.304746	6368.281077	5352.740218	Nt5dc3
ENSMUSG00000031750	419.9063371	-0.417872924	0.105970739	-3.943285923	8.04E-05	0.002710941	423.9008695	386.2800942	317.5716012	387.025982	323.6020727	359.917922	361.6120606	363.8162985	442.1695968	425.5269472	422.6305694	411.2687456	469.889851	501.2579245	531.615305	404.5927974	573.1064422	452.5289872	Il34
ENSMUSG00000029392	7362.745846	-0.377436951	0.095748586	-3.94195847	8.08E-05	0.002717559	7378.790207	6117.251134	5894.042209	6669.231722	6051.926482	4838.896507	7220.83903	7018.899817	7895.885658	9668.747782	7901.318719	7874.714192	7244.59588	7296.355334	7929.928299	8772.450034	7826.302721	8929.249509	Rilpl1
ENSMUSG00000017667	225.0865759	-0.524295996	0.133016503	-3.94158606	8.09E-05	0.002717559	184.6215821	156.3514667	156.0761453	180.6121249	163.6934461	187.6495149	199.5381866	208.9806415	291.1178712	307.1549427	254.881249	279.2298325	259.821447	197.6112972	262.4850568	241.5011272	262.2690498	257.963384	Zfp334
ENSMUSG00000029036	1221.674411	0.319136352	0.080985943	3.940638829	8.13E-05	0.002721998	1383.44725	1403.714271	1387.343514	1567.713244	1486.487883	1151.532269	1222.476808	1230.136049	1039.968244	1131.677181	1062.683802	1207.831369	1227.241729	1197.717252	1104.20929	1073.686829	1017.021093	1095.251317	Atad3a
ENSMUSG00000055240	163.8071524	-0.58081817	0.147485319	-3.938142282	8.21E-05	0.002744117	125.1054142	131.0593177	135.482765	98.0465821	140.0383238	141.5061916	178.3627056	141.536889	152.8826556	183.6806966	153.9059299	214.2926622	234.9449255	199.2178931	161.6996553	209.091885	165.1323647	182.5418861	Zfp101
ENSMUSG00000032878	1335.812269	-0.421625428	0.107156461	-3.934671086	8.33E-05	0.002777663	1153.884888	1270.355667	941.8761823	1195.136232	1136.392074	1274.581131	1277.858836	983.1589268	1210.244735	1508.222609	1233.690391	1523.858931	1639.086363	1793.764336	1371.124474	1380.006441	1630.924943	1520.453674	Ccdc85a
ENSMUSG00000079018	5775.347116	-0.368292748	0.093656891	-3.932361461	8.41E-05	0.002798048	5106.244285	5649.346377	5602.483299	4257.285802	4916.480613	5865.3291	5293.870256	4632.720856	5205.334012	5963.499951	5345.177375	5593.25494	6261.512603	7706.037291	6858.944966	5341.252202	6926.817016	7430.657138	Ly6c1
ENSMUSG00000040809	9.469782207	4.74237479	1.206631191	3.930260401	8.49E-05	NA	10.93154105	37.93822353	30.34813936	49.53932569	11.35445869	0	5.701091045	13.29876809	0	4.081793259	2.442951268	0	0	4.819787736	0	0	0	0	Chil3
ENSMUSG00000022052	3007.596683	0.255814916	0.065097046	3.929746908	8.50E-05	0.002822158	3750.733195	3356.957961	3533.390511	3164.324429	3274.815127	3408.453484	2787.833521	3091.01367	2607.244331	2729.699242	2624.543979	2647.271978	2747.4736	2783.427417	2866.292519	2896.968066	2636.289634	3230.007626	Ppp2r2a
ENSMUSG00000044405	217.8302983	0.737939581	0.187811541	3.929149271	8.52E-05	0.002822707	239.2792874	364.4368746	479.0670571	339.5507949	291.4311064	358.8925149	156.372783	109.2398808	67.74441028	81.63586518	86.31761148	103.8994726	222.0459884	193.5948074	184.9578249	164.1371297	221.4716421	256.8703188	Adig
ENSMUSG00000031538	537.8944411	0.435086485	0.11074884	3.928587285	8.54E-05	0.00282285	664.3947726	643.800157	614.5498221	616.1453633	521.3588948	765.9791674	544.8614156	611.7433323	473.295407	427.5678439	519.5343031	451.313334	526.0923626	486.7985613	500.6044122	422.3656077	490.5402599	401.1549234	Plat
ENSMUSG00000020363	809.5467498	0.483837054	0.123434878	3.919775848	8.86E-05	0.002921403	846.5871234	917.4152237	961.3857005	1084.704819	812.7900012	937.2221674	936.6078146	866.31975	877.9309386	733.7023383	777.6728204	843.1009285	695.6212501	712.5252869	593.6370906	604.2755476	465.2847218	905.0579744	Gfpt2
ENSMUSG00000057133	1528.527666	-0.903414504	0.230664621	-3.916571594	8.98E-05	0.002948926	829.582504	1237.016016	721.852172	999.0430682	860.1002457	809.0462692	1325.910889	1588.252875	1770.509317	2171.514014	2581.385174	2413.498165	1328.59052	1783.321462	1187.274181	2928.331849	1791.200474	1187.068793	Chd6
ENSMUSG00000049401	803.6372314	-0.422637044	0.107914152	-3.916419071	8.99E-05	0.002948926	618.239377	641.5008707	631.891616	677.0374512	778.7266251	622.4221615	803.0393958	670.6378767	917.2959338	934.7306563	913.6637744	934.012967	868.8355481	889.2508372	919.2514649	875.0495386	1080.159939	689.7241327	Ogfr
ENSMUSG00000070348	669.2331331	0.60174339	0.153721214	3.914511048	9.06E-05	0.002965616	708.1209368	727.724106	645.9818235	883.4513082	1079.61978	877.7485506	671.0998602	906.2160543	518.1531921	675.5367843	565.9503772	543.3076587	689.1717815	617.7361281	564.8412615	477.7749572	482.7693251	410.9925101	Ccnd1
ENSMUSG00000030201	2232.458167	-0.331587477	0.08473838	-3.913073117	9.11E-05	0.002976604	2198.454366	1838.279377	1758.024359	1982.605097	1890.517372	1703.201335	2154.197974	2143.001487	2428.728655	2600.102306	2385.134755	2795.545184	2474.753215	2280.562897	2236.106877	2752.694666	2374.020584	2188.316503	Lrp6
ENSMUSG00000030199	530.3277371	0.374442506	0.095738256	3.911106393	9.19E-05	0.002994191	711.7647838	520.7883413	570.1114751	678.0695204	580.0235981	661.3876345	471.5616736	446.4586431	452.2397119	537.7762618	514.6484005	532.484797	527.9350679	494.8315409	413.1093932	484.0477137	472.0842897	476.5764213	Etv6
ENSMUSG00000050234	391.9903124	-0.519394003	0.132953734	-3.906577018	9.36E-05	0.003043994	295.1516083	315.0022197	358.7583617	277.6266377	317.9248433	273.7837185	584.7690529	415.1115469	466.8871519	378.5863248	363.1854219	375.5533019	397.1029918	542.2261203	426.3997759	407.7291757	368.1480366	491.8793339	Gja4
ENSMUSG00000021548	840.0952383	0.370697122	0.094912249	3.905682626	9.40E-05	0.003044901	1087.081026	924.3130825	1001.488599	774.051964	995.4075451	996.6957841	899.9579436	719.083389	792.7926933	839.828963	793.9591622	827.9489221	656.9244388	791.2484866	681.1321095	747.5034888	700.3554998	891.9411922	Ccnh
ENSMUSG00000031835	1815.850399	-0.341436457	0.087426291	-3.90542083	9.41E-05	0.003044901	1621.511922	1374.973192	1392.762824	1621.380847	1539.475357	1509.399377	1923.711007	1754.487476	2054.303468	2051.101113	2278.459216	2088.812313	2159.650609	1936.751372	1715.56689	1947.690909	2146.720741	1568.548543	Mbtps1
ENSMUSG00000025372	180.9272281	-0.617392518	0.15836066	-3.898648305	9.67E-05	0.00312433	162.7585	117.2636	154.9922832	144.4896999	148.5541679	152.7856706	140.0839514	108.2899688	180.3466057	183.6806966	219.8656142	192.6469387	232.1808676	250.6289623	252.5172699	223.7283169	187.4738023	204.4031899	Baiap2
ENSMUSG00000031563	1001.160217	-0.4223477	0.108482717	-3.893225688	9.89E-05	0.003187913	904.8886756	804.7501962	716.4328614	952.5999503	853.4768115	800.8430117	905.6590346	832.1229178	1121.44463	1220.456184	1028.482484	1138.565054	1148.926753	1320.62184	1131.897587	978.5500217	1220.036765	941.1291256	Wwc2
ENSMUSG00000004105	2000.49308	0.394316699	0.101616407	3.88044324	0.000104266	0.00335274	2813.049896	1819.885087	2165.556516	2588.429768	2457.294101	2120.542059	2088.228206	2007.16407	1703.680372	1959.260764	1798.012134	1864.779076	1950.503558	1828.306148	1500.705705	2053.282311	1639.667245	1650.528432	Angptl2
ENSMUSG00000024909	407.2295461	0.457623774	0.117970767	3.879128591	0.000104831	0.003363435	454.2662613	389.7290236	514.834507	393.2183977	495.8113628	644.9811195	425.9529452	379.9648026	350.6230965	380.6272214	427.516472	365.8127264	345.5072434	378.3533373	352.1951395	310.5014492	367.1766698	353.0600552	Efemp2
ENSMUSG00000020063	570.3822464	-0.438916845	0.113325177	-3.873074433	0.000107471	0.003434191	402.0377874	457.5579687	454.1382283	363.2883884	484.4569041	545.5166226	676.8009512	539.5500198	715.893633	579.6146427	644.9391348	732.7077389	572.1599951	690.0329442	555.9810065	544.6843604	591.5624124	715.9576972	Sirt1
ENSMUSG00000006920	1728.318808	-0.283218127	0.073126611	-3.872983064	0.000107511	0.003434191	1438.104956	1322.089608	1445.872068	1699.818113	1520.55126	1478.637161	1852.040148	1706.991876	1827.268148	1957.219868	2004.848674	2020.628284	2005.784717	1927.111796	1652.437573	1727.09897	1742.632131	1780.603189	Ezh1
ENSMUSG00000050069	262.2702653	0.835847664	0.216012757	3.869436582	0.000109087	0.003476853	276.9323732	166.6982549	161.4954559	396.3146056	296.1621308	252.2501676	398.2619316	385.6642747	325.9055413	340.8297371	388.4292517	461.0539096	145.5737186	103.6254363	208.2159944	134.8642658	88.39438347	190.1933425	Grem2
ENSMUSG00000029993	1285.3514	0.297695645	0.076978824	3.867240763	0.000110074	0.003500587	1543.776519	1395.666769	1596.528903	1262.220736	1565.969094	1521.704263	1154.878157	1320.377689	1096.727075	1281.683083	1094.442168	1071.463311	1135.106464	1196.913954	1201.672096	1215.869311	1168.554322	1312.771289	Nfu1
ENSMUSG00000020935	624.4281448	0.455420245	0.117811416	3.865671598	0.000110784	0.003515446	1038.4964	836.940204	897.4378354	691.4864212	672.7516774	761.8775387	456.0872836	492.0544194	458.6479669	513.2855023	383.5433491	465.3830542	568.4745845	563.1118671	754.2292139	508.0932805	606.1329152	571.6730925	Dcakd
ENSMUSG00000053907	6955.022311	0.238256149	0.061744337	3.858753043	0.000113967	0.003592205	7280.406338	6772.547723	7035.349021	7061.41805	7791.051071	6787.170159	8064.600504	7004.651137	7799.761832	7317.634865	7586.992322	8465.642443	5559.441885	6659.340055	6151.232091	5789.754295	5834.029309	6229.378498	Mat2a
ENSMUSG00000059552	586.8338814	0.466289764	0.120843121	3.858637218	0.000114021	0.003592205	742.1301756	767.9616158	645.9818235	610.9850169	615.9793839	769.055389	729.7396538	646.8900765	548.3635373	543.8989517	504.8765955	432.9144691	517.8001888	530.9799489	561.5186659	418.18377	447.8001184	527.9504851	Trp53
ENSMUSG00000044086	3764.514259	0.33628087	0.087159	3.858246061	0.000114204	0.003592205	3884.340919	4421.527507	3821.697835	3620.499053	4476.495338	3856.556424	3989.94929	4551.978336	3413.768999	4498.136171	3793.089003	4360.53099	3719.500644	3144.1082	2796.518011	3359.061132	2939.356092	3114.142716	Lmod3
ENSMUSG00000021622	73550.77689	0.498898847	0.129321743	3.857811019	0.000114407	0.003592205	87029.64213	117384.3125	112740.0861	82053.63646	99845.43249	76999.87636	69146.08996	72133.46805	40061.66403	59655.40848	46049.63141	53173.80195	74178.10178	71777.08226	69395.73287	58810.22903	62135.42338	71344.36472	Ckmt2
ENSMUSG00000034675	402.5507242	0.476066184	0.123405724	3.857731798	0.000114444	0.003592205	547.7916681	377.0829491	403.1967087	454.1104855	504.3272068	476.8143412	467.4894657	410.3619869	411.0437867	489.8151911	372.1429099	346.3315753	306.8104321	389.5995086	356.6252671	257.1830185	334.1501968	341.0363382	Dbn1
ENSMUSG00000037490	507.9204234	0.367694499	0.095363348	3.85572138	0.000115389	0.003614019	597.5909106	601.2633609	601.5434766	507.7780884	530.8209437	501.4241136	596.171235	462.6071472	497.0974971	482.6720529	572.4649139	603.9156844	416.4513974	457.0765369	455.1956049	429.6838236	381.7471725	447.0636613	Slc2a12
ENSMUSG00000053317	442.0304812	0.548308507	0.142275271	3.853856709	0.000116272	0.003633803	352.2385449	494.3465491	626.4723054	493.3291184	545.0140171	662.4130417	523.6859346	405.6124268	457.7325019	364.3000483	447.8743992	410.1864594	338.1364222	355.0576965	406.4642019	319.910584	300.152357	453.6220524	Sec61b
ENSMUSG00000036960	16.25543211	1.990653109	0.517036477	3.850121212	0.000118059	0.003674732	15.79000374	48.28501177	24.92882876	23.73759356	27.43994183	17.43192215	9.773298935	30.39718421	9.154650038	5.102241573	24.42951268	16.23429259	7.370821193	4.819787736	2.215063771	8.363675399	2.914100554	14.20984742	Clca2
ENSMUSG00000041797	1662.155099	-0.393670624	0.102250533	-3.85005938	0.000118089	0.003674732	1371.301094	1131.248847	1123.965018	1542.943582	1163.832016	1496.069083	1977.464151	1846.628941	1848.323843	2271.517949	1797.197816	2063.919731	1655.67071	1813.846785	1368.90941	1981.14561	1781.486805	1683.320387	Abca9
ENSMUSG00000003476	1012.816549	0.390463257	0.101570927	3.844242332	0.000120925	0.003754917	1315.428773	1246.213161	1197.667643	1216.809687	1149.638942	936.1967602	1092.166156	910.9656143	899.9020987	1002.080245	838.7466021	1041.159298	1113.915353	886.0376454	761.9819371	912.6860779	823.7190899	885.3828011	Crhr2
NewGene_1336	49.28443801	1.212058373	0.315964403	3.836059887	0.000125024	0.003873868	95.95463809	80.47501962	61.78014084	69.14864212	66.23434236	23.58436526	81.44415779	61.74428043	46.68871519	38.77703596	38.2729032	51.94973629	35.93275331	27.3121305	16.61297828	29.2728639	20.39870388	41.53647709	no_name
ENSMUSG00000020173	1763.724794	0.215516104	0.056197078	3.835005533	0.000125561	0.00388221	1832.855049	1896.911177	2015.983543	1854.628506	1927.419363	1908.282772	1742.090535	1877.976037	1836.422798	1638.839993	1774.396938	1588.796101	1637.243657	1613.022296	1624.749276	1674.825999	1566.814731	1735.787516	Cobl
ENSMUSG00000025260	1562.806533	0.252120769	0.065765824	3.833613754	0.000126274	0.003895928	1758.763493	1769.300788	1921.687539	1655.439134	1788.327244	1730.887329	1410.612813	1531.258155	1415.308896	1545.979197	1412.025833	1268.439394	1596.704141	1407.378019	1589.308255	1380.006441	1430.823372	1518.267544	Hsd17b10
ENSMUSG00000020107	1548.650656	-0.31617345	0.082514648	-3.831725114	0.000127248	0.00391761	1435.675724	1340.483898	1546.671245	1355.106972	1420.253541	1338.156377	1311.25094	1339.375929	1472.067726	1635.778648	1570.003348	1611.524111	1663.962884	2012.26138	1729.964805	1473.05233	1867.938455	1752.183494	Anapc16
NewGene_1718	5.947720924	-5.948451469	1.553291632	-3.829578004	0.000128363	NA	0	0	0	0	0	0	0	1.899824013	6.408255027	0	20.35792724	5.411430863	16.58434768	3.213191824	0	0	46.62560886	6.558391119	no_name
ENSMUSG00000029804	2108.205524	0.271219383	0.070832467	3.829026334	0.000128651	0.003952407	2361.212866	2383.210224	2302.123143	2289.129675	2569.892483	2004.671047	2120.805869	2147.751047	1927.969298	2214.372843	1991.819601	2105.046606	2012.234186	1667.646557	1848.470717	2100.327985	1964.103773	1936.91151	Herc3
ENSMUSG00000054252	402.8679509	-0.731581731	0.191472696	-3.820814913	0.000133011	0.004077703	211.3431269	264.4179216	329.4940845	433.4690998	280.0766477	336.3335568	290.7556433	262.1757138	431.1840168	471.4471214	436.4739599	423.1738935	620.9916855	611.3097445	601.3898138	292.728639	457.5137869	497.3446599	Fgfr3
ENSMUSG00000038733	5318.534235	-0.315253872	0.082557134	-3.818614556	0.000134203	0.004105542	4771.01036	4582.477546	4365.79662	4618.510052	4657.220473	4470.775328	4832.081882	4934.792874	5784.823359	5789.003289	6163.56605	6588.958219	5790.701399	5066.400208	5235.303222	6672.12205	6014.703543	5395.369761	Wdr26
ENSMUSG00000000317	285.108357	0.83236633	0.218121939	3.816059657	0.0001356	0.004139511	364.3847016	324.1993648	381.5194663	256.985252	393.6212346	341.4605927	355.9109695	486.3549474	433.0149468	196.9465247	201.1363211	239.1852442	285.6193212	185.5618278	130.6887625	213.2737227	166.1037316	175.983495	Bcl6b
ENSMUSG00000032010	8262.681165	-0.346926501	0.090949735	-3.814486096	0.000136467	0.004151751	7874.353402	6548.367311	7347.501312	7395.808498	6994.346553	6101.172752	8215.272196	7755.081622	7920.603213	10805.5272	8199.358774	9822.829303	10122.90156	9025.855833	9195.837244	8374.129993	7787.448047	9241.866152	Usp2
ENSMUSG00000033326	1122.016333	-0.424217113	0.11121782	-3.814290857	0.000136575	0.004151751	1019.062549	853.035208	813.9804522	1079.544472	1059.749478	878.7739578	880.4113457	1089.549072	1083.910564	1312.296533	1149.001413	1323.635989	1425.332548	1296.522901	1209.424819	1405.097467	1311.345249	1005.619972	Kdm4a
ENSMUSG00000054641	332.3743668	-0.62076452	0.16279513	-3.813163953	0.000137199	0.004161992	252.6400598	168.9975412	172.3340771	278.658707	241.2822472	194.8273652	546.4902988	323.9199943	459.5634319	348.9933236	422.6305694	560.6242374	372.2264702	374.3368475	271.3453119	280.1831259	340.9497648	372.7352286	Mmrn1
ENSMUSG00000032593	92.54724992	0.875096484	0.229652257	3.810528561	0.00013867	0.004190727	134.8223396	151.7528941	150.6568347	101.14279	107.8673576	103.5661257	104.248522	92.14146464	70.49080529	52.04286405	65.95968425	123.3806237	54.3598063	95.59245676	67.55944501	64.81848434	45.65424201	79.79375862	Amigo3
ENSMUSG00000029648	6664.714616	-0.455137768	0.119445263	-3.810429618	0.000138726	0.004190727	6173.891461	5693.032817	4826.438021	6721.867255	5679.121755	5048.079573	5596.842523	4527.280624	6686.556388	7792.143331	6395.646421	8020.822826	7945.745246	8711.766332	6882.203136	7742.672501	8783.099069	6737.65381	Flt1
ENSMUSG00000026883	3537.035036	-0.485429578	0.127467467	-3.80826253	0.000139947	0.004218808	3269.745389	2630.383498	2721.577783	3563.735242	3120.58373	2329.725125	2917.329732	2888.682412	3495.245384	4324.659958	3839.505077	3876.749071	4554.246144	3861.453274	3956.103895	4212.156023	5123.96014	2980.788764	Dab2ip
ENSMUSG00000038777	3777.062864	0.350043401	0.091939192	3.807336051	0.000140472	0.004222305	4976.280408	4073.185636	4348.454826	4932.259114	4407.422381	3323.344688	3959.814952	3116.661294	3431.162834	3667.491243	3411.988605	3895.147935	3787.68074	3512.821961	3383.50991	3096.650817	3150.142699	3513.111509	Sema6c
ENSMUSG00000024501	732.2434431	0.482593166	0.12676372	3.807029065	0.000140646	0.004222305	798.0024965	773.7098315	592.8725797	990.7865139	937.6890468	1054.118586	869.0091636	869.169486	627.0935276	641.8619899	680.7690868	660.1945653	602.5646325	641.8350668	583.6693036	571.8663054	604.1901815	680.9796112	Dpysl3
ENSMUSG00000046733	66.65924042	1.016546514	0.267123563	3.805529184	0.000141501	0.004239181	89.88155973	116.1139569	120.3086953	122.816245	94.62048908	67.67687423	48.86649467	49.39542434	29.29488012	66.32914046	35.01563485	57.36116715	70.94415398	49.80447327	77.52723198	30.31832332	32.05510609	41.53647709	Gprc5a
ENSMUSG00000029246	1172.794752	0.297291396	0.0781397	3.804613998	0.000142025	0.004242284	1072.505638	1161.139569	1192.248332	1311.760062	1212.088465	1159.735527	1358.488552	1547.406659	1376.859366	1166.372424	1341.994563	1419.959459	888.1839537	964.7608451	950.2623576	1018.27748	892.6861363	1075.576144	Ppat
ENSMUSG00000032754	416.8454516	-0.455730785	0.119806989	-3.803874797	0.00014245	0.004242284	251.4254441	351.7908001	382.6033284	381.8656356	402.1370786	412.2136885	478.0772062	343.8681464	389.0726266	378.5863248	367.2570073	370.1418711	528.8564206	578.3745283	475.1311788	465.2294441	506.0821295	440.5052702	Slc8b1
ENSMUSG00000024913	1917.265205	-0.505579463	0.132929264	-3.803372155	0.00014274	0.004242284	1756.334262	1812.987228	1343.989029	1861.852991	1465.671376	1356.613706	1708.69843	1388.771354	1880.365118	2282.74288	2022.76365	2008.723136	2576.102007	2385.794929	2184.052878	2370.056516	2611.034096	1494.22011	Lrp5
ENSMUSG00000027635	47.76515669	-1.020428664	0.268335784	-3.802805008	0.000143067	0.004242284	30.3653918	34.48929412	28.18041512	24.76966285	32.17096629	13.33029341	40.7220789	74.09313652	64.08255027	48.98151911	56.18787917	82.25374912	42.38222186	66.67373034	64.23684935	54.36389009	63.13884533	39.35034671	Dsn1
ENSMUSG00000035168	1088.948813	-0.447626336	0.117709722	-3.802798336	0.000143071	0.004242284	1135.665653	931.2109413	784.7161749	1049.614463	828.8754843	781.3602752	944.7522304	810.2749416	1187.35811	1296.989808	1111.542827	1227.31252	1239.219313	1410.591211	1224.930265	1224.232987	1290.946545	1121.484881	Tanc1
ENSMUSG00000035948	363.188511	-0.672992324	0.177116741	-3.799710406	0.000144865	0.004286709	144.539265	296.6079295	215.6885619	284.8511227	323.6020727	232.7674311	387.6741911	332.4692023	416.5365767	444.9154652	457.6462043	608.244829	320.6307219	407.2720637	348.8725439	539.4570632	370.0907703	405.5271842	Acss3
ENSMUSG00000027219	700.4290118	0.456519997	0.120186206	3.79843922	0.00014561	0.004299956	634.0293808	769.1112589	889.8508006	888.6116546	913.0877196	793.6651614	760.6884338	726.6826851	638.9945726	630.6370585	689.7265748	711.0620154	585.0589322	721.3615644	458.5182005	476.7294978	597.3906135	722.5160883	Slc28a2
ENSMUSG00000022817	5047.07888	-0.260120476	0.068506357	-3.797026863	0.000146442	0.004315712	4723.640348	4826.201891	4851.366849	5107.710893	4681.8218	3905.775969	4950.990352	4639.37024	5142.166926	4970.603741	4734.439558	4667.900263	6278.096951	5258.38842	5617.401723	5218.933449	5934.080094	5338.530371	Itgb5
ENSMUSG00000022216	1451.262786	0.28006949	0.073955096	3.78702085	0.000152464	0.004484062	1654.306545	1778.497934	1853.404225	1464.506316	1633.149642	1641.676904	1356.045227	1340.325841	1236.79322	1437.811675	1143.301194	1325.800562	1386.635737	1347.130672	1473.017408	1277.551417	1302.602948	1470.172676	Psme1
ENSMUSG00000046085	3.170937521	-4.676172628	1.234807469	-3.786964968	0.000152499	NA	0	0	0	0	0	0	9.773298935	1.899824013	2.746395011	4.081793259	3.257268358	5.411430863	9.213526491	11.24617138	3.322595656	4.1818377	1.942733703	0	4931422A03Rik
ENSMUSG00000070509	1139.313372	0.442184557	0.117032969	3.7782905	0.000157909	0.004634762	1819.494277	1136.997063	1223.680334	1451.089415	1173.294065	1240.742694	1253.425588	1235.835521	905.3948887	1115.350008	986.9523124	1047.653015	1043.892551	1050.713726	974.6280591	1048.595803	1006.336058	793.5653254	Rgma
ENSMUSG00000033446	280.0902401	-0.886696684	0.234945241	-3.774056802	0.000160614	0.00470463	162.7585	277.0639961	112.7216605	77.4051964	183.5637488	270.7074969	343.6943459	378.0649786	346.0457714	318.3798742	309.440494	257.5841091	230.3381623	390.4028066	249.1946742	347.0925291	330.2647294	456.901248	Lpar6
ENSMUSG00000046688	84.96537259	-0.776130529	0.205684472	-3.773403608	0.000161035	0.00470744	30.3653918	62.08072942	68.28331356	58.82794926	66.23434236	47.16873052	116.4651456	131.0878569	119.0104505	81.63586518	92.01783111	84.41832147	82.00038577	98.00235063	91.92514649	98.27318594	118.5067559	83.07295417	Tifa
ENSMUSG00000000902	728.7564957	0.389807139	0.103439791	3.76844477	0.000164268	0.004792249	861.1625114	866.8309256	916.9473536	867.9702689	831.714099	751.6234668	773.719499	754.2301332	647.2337577	756.1522012	676.6975013	525.9910799	590.5870481	777.5924214	678.9170457	564.5480894	592.5337793	683.1657416	Smarcb1
ENSMUSG00000090877	1446.37447	0.9998377	0.265359739	3.767857566	0.000164655	0.004793867	3754.377042	3220.150428	1825.22381	2217.916894	1519.605055	2413.808514	435.7262442	979.3592788	422.0293667	773.4998225	520.3486202	478.3704883	1726.614864	1645.154214	1016.714271	946.1407795	1094.730441	1044.970318	Hspa1b
ENSMUSG00000043733	4607.858966	-0.436271512	0.115882206	-3.764784324	0.000166693	0.004837487	3578.25777	4130.667793	3706.808451	4538.008647	4099.905792	3144.923837	3793.66887	4447.488015	5318.851672	4580.792485	5003.978515	5207.961063	5633.150096	4748.294218	4960.635315	6313.529467	5961.278366	3773.261024	Ptpn11
ENSMUSG00000048065	125.1008366	-0.587957494	0.156180945	-3.764591728	0.000166821	0.004837487	102.0277164	109.2160981	106.2184878	88.75795854	91.78187441	82.03257482	121.3517951	114.9393528	128.1651005	139.8014191	126.2191489	169.9189291	140.9669553	137.3639505	180.5276973	168.3189674	127.2490575	116.957975	Cyb5r2
ENSMUSG00000051000	2354.981075	-0.330328	0.087882413	-3.758749758	0.000170765	0.004932929	2251.897456	2273.994126	2001.893336	2275.712774	2148.831307	1760.624137	1909.051059	2161.999727	2354.57599	2323.560813	2482.852806	2462.201043	2738.260073	2376.958652	2467.581041	2926.24093	3023.865008	2449.559083	Fhip1a
ENSMUSG00000024817	794.9077893	-0.327896531	0.087236553	-3.758705706	0.000170795	0.004932929	682.6140077	682.8880236	585.2855448	818.4309432	705.8688485	829.5544129	702.8630817	731.4322451	795.5390883	790.8474439	811.0598211	769.5054688	970.1843395	973.5971226	838.4016372	865.6404038	896.5716037	858.0561714	Uhrf2
ENSMUSG00000029249	516.7897342	-0.559284252	0.148868416	-3.756903368	0.000172029	0.004958681	467.6270337	297.7575726	370.6808451	474.7518712	483.5106992	354.7908861	453.6439589	423.6607549	559.3491173	607.1667472	605.8519146	594.1751088	574.924053	589.6206997	472.9161151	785.1400281	701.3268666	485.3209428	Rest
ENSMUSG00000044716	961.2847464	-0.476860859	0.127084058	-3.752326359	0.000175201	0.005040082	761.5640263	897.8712903	758.703484	801.9178347	861.0464506	867.4944788	637.7077555	762.7793413	950.2526739	1063.307144	915.2924085	1139.64734	1389.399795	1209.766722	1192.811841	973.3227246	1206.437629	913.8024959	Dok7
ENSMUSG00000022141	1486.576325	-0.423098557	0.112798526	-3.750922754	0.000176185	0.005058327	1286.277997	1162.289212	897.4378354	1307.631784	1344.55715	1106.414353	1689.966274	1400.170298	1619.457592	1836.806966	1741.824254	1840.96878	1852.840177	1559.201333	1216.07001	1838.963128	1629.953576	1427.543134	Nipbl
ENSMUSG00000030878	273.2455527	0.494832992	0.131950834	3.750131597	0.000176742	0.005064265	382.6039367	336.8454393	274.2171164	369.4808041	361.4502683	386.5785089	256.549097	218.4797615	236.189971	224.4986292	175.0781742	201.3052281	273.6417368	310.073011	253.6248017	219.5464792	244.7844465	193.472538	Cdr2
ENSMUSG00000027832	226.5631969	0.812207546	0.216819736	3.746003759	0.000179674	0.005125128	230.7769777	310.4036471	364.1776723	288.9793999	277.238033	309.67297	327.4055143	263.1256258	205.0641608	177.5580068	144.1341248	163.4252121	94.89932286	172.7090605	230.3666322	178.7735617	117.535389	221.8922329	Ptx3
ENSMUSG00000005732	569.0725874	0.408278855	0.108997231	3.745772712	0.000179839	0.005125128	717.8378622	686.336953	626.4723054	557.3174141	762.641142	655.2351914	566.8513382	582.2960601	483.365522	583.696436	580.6080848	421.0093212	413.6873394	515.7172877	490.6366252	486.1386326	517.7385317	595.7205266	Ranbp1
ENSMUSG00000008575	3372.267809	0.309221004	0.082554734	3.745648377	0.000179928	0.005125128	4030.0948	3437.432981	3666.705552	3513.163847	3828.344988	3886.293232	3625.079463	3416.833488	3016.457187	3191.962328	3415.245873	3624.576392	3118.778717	2828.412103	2546.215804	2758.967422	3100.602989	3695.653396	Nfib
ENSMUSG00000047409	466.1782063	-0.453548501	0.121172371	-3.743002608	0.000181834	0.005162111	325.5170001	398.9261687	288.3073239	377.7373584	389.836415	375.2990298	570.1091045	366.6660346	587.7285324	545.9398484	594.4514753	616.9031184	476.3393196	476.3556879	486.2064977	567.6844677	483.7406919	463.4596391	Ctdspl
ENSMUSG00000045573	509.9693018	-0.4490804	0.119983342	-3.742856246	0.00018194	0.005162111	331.5900785	431.1161765	416.2030541	353.9997649	292.3773113	419.3915388	690.6464581	515.8022196	656.3884077	620.4325753	724.7422096	662.3591377	447.7773875	502.8645204	478.4537745	480.9113355	505.1107627	649.2807208	Penk
ENSMUSG00000027398	3.627711653	5.250482891	1.402885569	3.742630908	0.000182104	NA	12.14615672	5.748215687	5.4193106	8.256554282	4.731024454	5.127035926	0	17.09841612	0	0	2.442951268	4.329144691	0	0	0	0	0	0	Il1b
ENSMUSG00000051379	29.50363705	-1.180922833	0.315814908	-3.739287806	0.000184542	0.00522569	17.00461941	22.99286275	10.8386212	19.60931642	9.462048908	7.177850297	40.7220789	37.04656826	36.61860015	45.92017416	47.23039119	41.12687456	31.32599007	44.18138758	28.79582902	28.22740447	22.34143758	40.4434119	Flrt3
ENSMUSG00000038332	1559.69037	-0.480721441	0.128644801	-3.736812035	0.000186368	0.005250747	1236.478754	1176.08493	1505.484485	1296.279022	1132.607254	1462.230646	1045.742986	1470.463786	1292.636585	1586.797129	2092.79492	1881.013368	1980.908196	1963.260204	1654.652637	1734.417186	1786.343639	1776.230928	Sesn1
ENSMUSG00000028889	490.3781164	0.525406576	0.140607201	3.736697498	0.000186453	0.005250747	459.124724	664.4937334	730.5230689	598.6001855	664.2358333	687.0228141	504.9537783	524.3514276	363.4396065	285.7255281	342.8274947	358.2367232	486.4741987	453.0600472	443.0127541	385.7745278	432.2582488	442.6914005	Yrdc
ENSMUSG00000079056	48.02821768	-1.28504906	0.343907476	-3.736612746	0.000186516	0.005250747	25.50692911	24.14250589	37.9351742	34.05828642	17.03168803	16.40651496	33.39210469	55.09489638	54.92790023	60.20645057	59.44514753	69.26631505	35.93275331	76.31330582	97.46280591	28.22740447	101.9935194	37.16421634	Kcnip3
NewGene_3848	162.3917324	-0.769831428	0.206074122	-3.735701613	0.000187193	0.005254515	129.9638769	135.6578902	98.63145292	94.95037425	88.94325974	83.05798201	158.8161077	153.8857451	194.0785808	187.7624899	271.9819079	252.1726782	114.2477285	221.7102358	126.2586349	219.5464792	208.843873	182.5418861	no_name
ENSMUSG00000049521	1102.865792	-0.428650046	0.114751756	-3.735455211	0.000187376	0.005254515	890.3132876	1023.182392	918.0312157	1107.410343	950.9359153	806.9954548	1249.353381	1242.484905	1186.442645	1016.366521	926.6928478	865.8289381	1487.984528	1263.587685	1252.618562	993.1864537	1222.950866	1447.218307	Cdc42ep1
ENSMUSG00000031568	1073.709839	0.269238407	0.072235722	3.727219684	0.000193604	0.005418657	1128.377959	1335.885326	1308.221579	1157.981738	1160.047196	1277.657353	1045.742986	1004.056991	888.0010537	1013.305176	938.0932871	954.5764043	929.6448229	1058.746706	1033.327249	1091.45964	931.5408104	1070.110818	Rwdd4a
ENSMUSG00000022579	2847.103377	-0.38535296	0.103468149	-3.724363117	0.000195809	0.005469797	2420.729034	2776.388177	2698.816679	2187.986885	2555.69941	2811.666502	2306.498549	1929.271285	2772.028031	3186.860087	2660.373931	2760.912026	3054.284032	3773.893797	3349.176421	2939.831903	3602.799651	3460.64438	Gpihbp1
ENSMUSG00000025239	3419.030719	-0.270834662	0.072818523	-3.719310001	0.000199768	0.005569633	2956.374546	3183.361848	2884.157101	3454.335898	2831.991238	2921.385071	3388.891406	3479.52768	3569.39805	3392.990646	3872.07776	3612.671244	3978.400739	3335.293113	3210.734936	4011.427813	3939.863949	3519.669901	Limd1
ENSMUSG00000007379	174.1945546	0.687498726	0.185084022	3.714522305	0.000203588	0.005665225	165.1877314	212.6839804	315.4038769	188.8686792	217.6271249	202.0052155	194.6515371	234.6282656	138.2352156	114.2902112	193.8074673	149.3554918	145.5737186	120.4946934	124.0435712	167.273508	131.1345249	120.2371705	Dennd2c
ENSMUSG00000028917	1293.103832	-0.306440264	0.082540984	-3.712583123	0.000205155	0.005697865	1305.711847	1201.377079	1154.313158	1289.054537	1110.844542	1020.280149	1128.816027	1236.785433	1190.104505	1409.239123	1258.119903	1218.65423	1572.748972	1448.346215	1501.813237	1533.688976	1488.134016	1207.837031	Plekhm2
ENSMUSG00000024962	5410.111583	0.409944506	0.110459062	3.711279972	0.000206214	0.005716312	7093.355524	6989.830276	7517.667665	5844.608363	6526.921337	6021.190992	5316.674621	5663.375383	3950.231491	4839.986357	3680.713244	3836.704482	5089.552034	5143.516812	5885.424439	4105.519162	4616.906644	5259.829677	Vegfb
ENSMUSG00000002233	909.3580888	0.302132557	0.081596624	3.702758041	0.000213268	0.005900558	949.8294555	1012.835604	1104.4555	1037.229632	1078.673576	1050.016958	927.6489572	782.7274934	838.5659435	1000.039348	761.3864786	771.6700411	831.9814421	931.0223309	786.3476386	858.3221878	867.4305982	778.2624128	Rhoc
ENSMUSG00000020160	121.8640297	0.731355812	0.197563881	3.701870047	0.000214016	0.005909952	197.9823545	185.0925451	112.7216605	106.3031364	129.63007	151.7602634	140.0839514	145.336537	133.6578906	82.65631349	139.2482223	137.4503439	95.8206755	81.93639151	115.1833161	62.72756549	87.42301661	88.53828011	Meis1
ENSMUSG00000021709	2887.054284	-0.340479911	0.092003354	-3.700733689	0.000214977	0.005925176	2555.551374	2432.644879	2310.79404	2484.19077	2442.154823	2560.441742	2809.009002	2946.627045	3028.358233	3248.086986	3150.592819	3276.080245	3268.959199	2594.652398	2631.49576	4027.109705	3356.072471	2844.155615	Erbin
ENSMUSG00000004032	1855.869132	0.309612302	0.083743879	3.697133511	0.000218048	0.005998384	2000.472012	2142.934808	2342.226041	2020.791661	2099.628653	2057.992221	1710.327314	2088.856503	1742.129902	1719.45541	1705.179985	1551.998372	1575.51303	1473.248451	1965.869097	1599.55292	1734.861196	1874.606795	Gstm5
ENSMUSG00000033436	246.076823	0.470163437	0.127206742	3.696057529	0.000218973	0.006001207	335.2339255	281.6625687	273.1332543	263.1776678	300.8931553	298.3934909	261.4357465	244.1273857	210.5569509	208.1714562	236.966273	250.0081059	201.7762301	210.4640645	245.8720786	145.3188601	210.7866067	251.4049929	Armcx2
ENSMUSG00000027955	1415.870508	0.408835062	0.110614048	3.6960501	0.00021898	0.006001207	1679.813474	1426.707134	1617.122283	1405.678367	1534.744333	1983.137496	1509.160244	1882.725597	1270.665425	1279.642187	1317.565051	1313.895414	1069.690426	1423.443978	1144.080438	1317.278875	1181.182091	1129.136338	Gask1b
ENSMUSG00000021338	96.87255119	-0.981773874	0.265682882	-3.69528465	0.000219641	0.006007938	61.94539927	88.52252158	30.34813936	57.79587998	50.14885921	81.00716764	88.77413199	94.99120066	66.82894528	145.924109	100.161002	148.2732057	100.4274387	124.5111832	76.41970009	148.4552383	179.7028675	99.46893197	Carmil1
ENSMUSG00000048960	1270.810806	-0.466557389	0.126337537	-3.692943532	0.000221673	0.006041844	1039.711015	970.298808	808.5611416	959.8244353	1016.224053	1091.033245	1443.190476	1069.600919	1487.630631	1526.590679	1387.59632	1943.785966	1405.06279	1485.297921	949.1548258	1383.142819	1550.301495	1357.586962	Prex2
ENSMUSG00000035885	1209.323029	0.373072262	0.101024324	3.692895406	0.000221715	0.006041844	1327.574929	1741.709353	1546.671245	1225.066242	1407.006673	1617.067131	1149.991508	929.0139425	1184.611715	1019.427866	868.0620174	905.8735265	1117.600763	1160.765546	1276.984264	1076.823208	1011.192892	1202.371705	Cox8a
ENSMUSG00000027954	511.5242071	-0.503093919	0.136252036	-3.692377271	0.000222168	0.006042791	399.6085561	455.2586824	415.119192	292.0756077	401.1908737	308.6475628	727.2963291	621.2424523	667.3739878	538.7967102	582.236719	582.2699609	509.5080149	629.7855975	399.8190106	448.5020933	566.3068743	662.397503	Efna1
ENSMUSG00000025436	60.11052327	0.815252666	0.220919952	3.690262735	0.000224023	0.006081813	64.37463062	103.4678824	97.5475908	75.34105783	62.44952279	114.8456048	48.0520531	39.89630428	63.16708526	37.75658764	34.20131776	46.53830542	45.1462798	52.21436714	54.26906238	55.40934952	44.68287516	42.62954227	Atp23
ENSMUSG00000058655	8895.300311	-0.288277638	0.078148168	-3.688859835	0.000225261	0.00610399	8369.916596	7547.407197	7570.776909	8057.36491	7063.41951	6855.872441	8789.453509	8780.986589	10255.03897	10315.71201	10810.05936	10179.98374	9231.032191	8117.325845	9282.224731	10402.32128	10107.07209	8379.43772	Eif4b
ENSMUSG00000070034	96.4512989	0.753803431	0.204488879	3.686280809	0.000227555	0.006142773	144.539265	113.8146706	123.5602817	98.0465821	126.7914554	146.6332275	99.36187251	103.5404087	87.88464036	91.84034832	75.73148932	77.92460443	41.46086921	94.7891588	55.37659427	71.09124089	77.7093481	106.0273231	Sp110
ENSMUSG00000037465	1245.093828	-0.514615775	0.139610881	-3.686072121	0.000227742	0.006142773	1275.346456	1049.624184	876.8444551	890.6757932	1451.478302	1077.702952	1347.08637	939.4629745	1141.58486	1084.736559	945.4221409	869.0757967	1462.186654	1282.063538	1362.264219	1591.189245	1662.980049	2101.964354	Klf10
ENSMUSG00000038705	475.8391944	-0.401167107	0.108840622	-3.68582152	0.000227966	0.006142773	480.9878061	406.9736706	379.351742	374.6411506	348.2033998	342.4859999	438.9840105	483.5052114	526.3923772	556.1443315	504.0622784	646.1248451	544.5194156	468.3227083	577.0241123	491.3659297	512.8816975	483.1348124	Gmeb2
ENSMUSG00000023791	336.1238012	0.499860254	0.135714294	3.683180589	0.000230342	0.006195254	429.9739479	366.7361608	446.5511935	311.6849242	378.4819563	441.9504969	323.3333064	426.510491	324.9900763	336.7479439	302.9259573	280.3121187	256.1360364	305.2532233	302.3562047	227.9101546	233.1280443	355.2461856	Pigx
NewGene_6953	521.9832046	0.633436883	0.172051512	3.681669953	0.000231711	0.006220523	493.1339628	703.5816001	562.5244403	713.1598761	627.3338426	579.3550597	842.1325916	731.4322451	463.2252919	377.5658764	487.7759366	441.5727584	399.8670497	359.0741863	336.6896932	444.3202556	331.2360963	501.7169206	no_name
ENSMUSG00000056071	27.51936514	3.832259426	1.04153739	3.679425685	0.00023376	0.006263897	15.79000374	37.93822353	49.85765752	238.4080049	7.569639126	52.29576645	22.80436418	9.499120066	13.73197506	11.22493146	8.143170895	0	7.370821193	9.639575471	11.07531885	0	0	0	S100a9
ENSMUSG00000034295	1896.693205	-0.381208333	0.103639426	-3.678217342	0.00023487	0.006270475	1530.415747	1560.065737	1443.704344	1836.051259	1787.381039	1356.613706	1780.369289	1781.085012	2157.751014	2176.616255	2065.108139	2268.471818	2013.155538	1613.022296	2061.116839	2522.693592	2186.546782	2000.309291	Fhod3
ENSMUSG00000035354	739.1733083	-0.386163953	0.104986781	-3.678214983	0.000234872	0.006270475	587.8739852	701.2823138	630.8077539	689.4222826	610.3021546	661.3876345	672.7287434	629.7916604	796.4545533	752.0704079	742.6571856	759.7648932	1119.443469	755.1000786	693.3149602	822.7765674	873.2587993	806.6821076	Uvrag
ENSMUSG00000033039	828.8046669	-0.506087666	0.137803807	-3.672523103	0.000240167	0.006400042	725.1255562	793.2537648	587.4532691	737.929539	669.9130627	634.7270477	658.8832365	663.9884926	870.6072186	875.544654	921.8069453	889.6392339	1196.837091	882.8244536	924.7891243	1259.778607	977.1950524	648.1876556	Micall1
ENSMUSG00000002307	570.6629744	-0.37940361	0.103353693	-3.670924565	0.000241675	0.006428368	450.6224143	551.828706	498.5765752	576.9267305	396.4598492	503.474928	513.0981941	545.2494918	661.8811977	572.4715045	580.6080848	547.6368034	637.5760332	645.8515566	651.2287486	541.5479821	645.9589561	750.9357831	Daxx
ENSMUSG00000025856	648.3737188	0.508318732	0.13851293	3.669828753	0.000242713	0.006444142	887.8840562	615.0590785	739.1939659	734.8333311	942.4200712	717.7850297	802.2249542	755.1800453	671.9513128	557.1647798	510.5768151	474.0413436	527.0137153	471.5359001	534.9379006	518.5478747	520.6526323	689.7241327	Pdgfa
ENSMUSG00000053886	160.7609527	0.592183001	0.161458468	3.667711017	0.000244732	0.006483291	172.4754254	201.187549	177.7533877	237.3759356	212.8961004	175.3446287	204.4248361	164.3347771	105.2784754	170.4148686	162.8634179	127.7097684	147.4164239	116.4782036	136.2264219	150.5461572	119.4781227	111.492649	Sh2d4a
ENSMUSG00000033965	378.759445	0.440053263	0.119992383	3.667343317	0.000245084	0.006483291	518.6408919	412.7218863	379.351742	444.821862	344.4185803	464.5094549	462.6028163	387.5640987	330.4828664	427.5678439	403.9012764	352.8252923	309.5744901	339.7950354	297.9260772	364.8653393	261.297683	314.8027737	Slc16a2
ENSMUSG00000034243	1163.11141	-0.467698248	0.127632953	-3.66440044	0.000247919	0.006546319	1027.564859	789.8048354	744.6132765	1160.045877	841.1761479	841.8592991	1272.972186	1137.994584	1483.053306	1328.623706	1380.267467	1455.674902	1395.849263	1258.767897	994.5636331	1593.280164	1273.461942	956.4320382	Golgb1
ENSMUSG00000025492	1788.740448	0.408997929	0.111655904	3.663021081	0.000249258	0.006569697	1847.430437	2057.861216	2285.865211	1868.045406	2161.131971	2632.220245	1870.772304	1769.686068	1483.053306	1500.059023	1611.53352	1427.535462	1434.546075	1754.402736	1755.438038	1332.960767	1396.825532	2007.960748	Ifitm3
ENSMUSG00000030774	687.0294715	0.404539507	0.110486523	3.661437586	0.000250804	0.006598424	833.226351	667.9426628	796.6386582	746.1860933	724.7929464	598.8377962	771.2761743	730.4823331	777.2297882	770.4384776	788.2589426	859.3352211	449.6200928	552.6689937	668.9492588	572.9117648	430.3155151	627.4194171	Pak1
ENSMUSG00000031807	862.9648811	0.338955112	0.092586352	3.660961937	0.00025127	0.00659869	1083.437179	1108.255984	1118.545708	829.7837054	1030.417126	1099.236503	736.2551864	799.8259096	656.3884077	745.947718	678.3261355	691.5808643	776.7002832	912.546478	879.380317	700.4578147	770.2939131	915.9886263	Pgls
ENSMUSG00000050846	308.3478783	-0.378353086	0.103364412	-3.660380564	0.000251841	0.0066017	269.6446792	263.2682785	291.5589103	253.8890442	232.7664031	291.2156406	261.4357465	317.2706102	299.3570562	323.4821158	316.7693478	349.5784338	375.9118808	343.0082272	312.3239917	311.5469086	388.5467405	348.6877945	Zfp623
ENSMUSG00000034430	983.4212393	-0.332869666	0.090977574	-3.658810087	0.000253389	0.006618762	685.043239	803.6005531	903.9410081	871.0664768	906.4642854	810.0716764	932.5356067	1102.84784	1077.502309	1034.734591	1021.967947	1273.850825	1112.072647	960.7443553	1179.521458	1028.732074	1048.104833	948.7805819	Zxdc
ENSMUSG00000021275	902.7004545	-0.750191154	0.205037919	-3.658792277	0.000253407	0.006618762	632.8147651	401.225455	593.9564418	1010.39583	686.9447507	494.2462633	665.3987692	665.8883166	1042.714639	1200.047218	1321.636636	1107.178755	1165.511101	896.4805188	1082.058652	1460.506817	1155.926553	665.6766986	Tecpr2
ENSMUSG00000068566	3815.579045	0.446732003	0.122132091	3.657777393	0.000254412	0.006633044	5482.775143	4544.539322	4855.702298	3938.376393	4291.03918	5026.546022	3441.830108	4476.935287	2821.463142	3611.366586	2973.886011	2572.594232	3623.679969	3839.764229	3475.435056	2630.375913	3194.825574	3879.288347	Myadm
ENSMUSG00000020475	47597.96053	0.31901423	0.087270868	3.655449272	0.000256732	0.006681496	62276.98935	52804.25894	52803.59476	50574.49119	55140.09001	45010.2484	47324.75677	49817.18527	46445.2015	52604.11062	43899.01998	42657.22721	35734.66249	39245.12164	46282.64996	43129.38311	40724.55524	50289.7431	Pgam2
ENSMUSG00000052609	586.3045084	-0.493823369	0.135304149	-3.649728209	0.000262518	0.00681981	618.239377	446.0615373	397.7773981	537.7080976	447.5549133	381.4514729	544.046974	471.1563553	678.3595678	750.0295113	625.3955247	677.5111441	693.7785448	775.1825275	591.4220268	607.4119259	751.8379429	558.5563103	Plekhg3
ENSMUSG00000020848	177.5474634	-2.3835825	0.653463535	-3.647613632	0.000264687	0.006863844	44.94077986	19.54393334	69.36717568	40.25070213	37.84819563	48.19413771	49.68093625	3.799648026	320.4127513	336.7479439	382.729032	484.8642054	191.641351	278.7443907	210.4310582	204.9100473	361.3484687	110.3995838	Doc2b
ENSMUSG00000017764	367.7272405	0.512848466	0.140713439	3.644630313	0.000267776	0.006921239	499.2070412	416.1708157	458.4736768	479.9122177	366.1812927	402.9850238	405.5919058	394.2134827	347.8767014	377.5658764	354.2279339	277.0652602	316.9453113	272.3180071	436.3675628	243.592046	245.7558134	324.6403604	Zswim1
ENSMUSG00000029776	5248.369378	0.261949215	0.071874174	3.64455273	0.000267857	0.006921239	5487.633606	6190.828295	6968.14957	5546.340339	5924.188821	5958.641154	4852.442921	5019.335043	4436.343408	4765.49363	4646.493312	4584.564227	4883.16904	4863.969123	5368.207048	4848.840813	4407.091404	5718.917056	Hibadh
ENSMUSG00000039081	617.0934793	-0.368680954	0.101320169	-3.6387716	0.000273942	0.007065838	545.3624367	508.1422667	471.4800222	532.5477512	533.6595584	580.3804669	728.1107707	575.646676	602.3759725	642.8824383	655.525257	634.2196972	635.7333279	712.5252869	699.9601516	736.0034351	511.9103306	801.2167817	Zfp503
ENSMUSG00000025558	2258.156061	-0.453375244	0.124657275	-3.636973814	0.00027586	0.007093031	2242.180531	1519.828228	1455.626827	2080.651679	1716.415672	1619.117946	2443.324734	1832.380261	2778.436286	2725.617449	2817.53713	2859.400068	2475.674568	2658.112936	2203.988452	2474.602459	2826.677537	1917.236337	Dock9
ENSMUSG00000047712	212.6303896	-0.567731897	0.15610474	-3.636865196	0.000275976	0.007093031	184.6215821	147.1543216	149.5729726	159.9707392	130.5762749	198.9289939	230.4869665	204.2310814	254.4992711	247.9689405	261.3957857	224.0332377	238.6303361	345.4181211	188.2804205	230.0010735	245.7558134	185.8210817	Ust
ENSMUSG00000021520	5353.436563	0.322660788	0.088784311	3.634209497	0.000278834	0.007153779	6051.215278	7196.76604	7230.444203	5357.47166	6314.971441	6452.887417	3735.843518	4147.315821	4759.502555	5072.648572	4609.849043	4562.918504	4390.245373	4806.13167	5652.842743	5347.524958	5326.004445	5347.274892	Uqcrb
ENSMUSG00000024427	514.1480258	0.45473868	0.125162233	3.633194042	0.000279934	0.007169292	557.5085934	849.5862786	687.1685841	540.8043055	562.0457051	539.3641795	453.6439589	568.997292	455.9015719	422.4656023	426.7021549	466.4653404	384.2040547	506.0777122	392.0662874	457.9112281	506.0821295	477.6694865	Spry4
ENSMUSG00000022370	1256.000547	0.274125171	0.075462921	3.63258098	0.0002806	0.007173655	1391.94956	1379.571765	1505.484485	1339.625932	1403.221853	1491.967455	1115.784962	1388.771354	1176.37253	1164.331527	1098.513754	1109.343327	1037.443083	1110.157775	1317.962944	1216.914771	1207.408996	1153.183772	Mrpl13
ENSMUSG00000033016	2166.855684	0.355651317	0.097926935	3.631802805	0.000281448	0.007182636	3074.192266	2471.732745	2587.178881	2654.482202	2287.923426	2120.542059	1931.040981	2296.887232	1842.831053	2265.395259	1933.18877	1664.556134	2010.39148	2075.721918	2159.687176	1730.235348	1792.171841	2105.243549	Nfatc1
ENSMUSG00000063145	134.1101922	0.538076497	0.148214609	3.630387715	0.000282996	0.007209418	161.5438844	185.0925451	182.0888362	118.6879678	161.8010363	171.2429999	145.7850424	136.787329	114.4331255	122.4537978	131.1050514	108.2286173	95.8206755	117.2815016	105.2155291	139.0461035	114.6212884	102.7481275	Bbs5
ENSMUSG00000020185	29.41767145	-1.507089874	0.415564803	-3.626606158	0.000287171	0.00730292	12.14615672	11.49643137	6.50317272	10.32069285	6.623434236	38.96547304	45.60872836	34.19683224	12.81651005	32.65434607	37.45858612	35.7154437	31.32599007	46.59128145	53.1615305	26.13648562	49.53970941	38.25728153	E2f7
ENSMUSG00000078496	31.25337443	-1.225292387	0.338043136	-3.624662821	0.000289339	0.007345142	23.07769777	11.49643137	20.59338028	20.64138571	7.569639126	17.43192215	31.76322154	33.24692023	32.04127513	37.75658764	35.01563485	58.44345332	55.28115894	47.3945794	27.68829713	20.9091885	50.51107627	31.69889041	Zfp982
ENSMUSG00000034462	2035.165548	-0.313745851	0.086570993	-3.624145216	0.000289919	0.007346976	1738.115027	1626.745039	1588.941868	1939.258187	1810.089956	2069.2717	2103.702596	1824.780965	2001.206498	2124.573391	2078.951529	2338.820419	2520.820848	2263.69364	1885.019269	2167.237388	2449.787199	2101.964354	Pkd2
ENSMUSG00000060206	468.0562488	0.705873833	0.194799536	3.623590938	0.000290541	0.007349874	783.4271084	567.9237099	410.7837435	872.0985461	644.3655306	405.0358382	373.8286843	472.1062673	333.2292614	422.4656023	494.2904733	388.540736	589.6656954	326.1389701	310.1089279	389.9563655	379.8044388	261.2425796	Zfp462
ENSMUSG00000046791	200.8304158	-0.611654019	0.168885565	-3.621706922	0.000292666	0.0073907	127.5346456	191.9904039	146.3213862	180.6121249	155.1776021	105.6169401	194.6515371	326.7697303	233.443576	203.0692146	169.3779546	193.7292249	205.4616407	232.9564072	249.1946742	210.1373444	241.870346	247.0327322	Riox1
ENSMUSG00000025019	192.6231794	-0.973325407	0.268782039	-3.621244222	0.00029319	0.007391034	120.2469515	73.57716079	66.11558932	205.3817878	123.9528407	106.6423473	179.9915887	132.0377689	248.091016	240.8258023	279.3107617	323.6035656	189.7986457	231.3498113	220.3988452	375.3199335	229.2425769	121.3302357	Lcor
ENSMUSG00000049422	29922.74439	0.408827672	0.112954893	3.61938877	0.0002953	0.007431281	33942.43495	42486.21179	43099.7772	30919.76372	36649.35404	33241.65013	30045.56425	31228.35722	22644.02687	25584.68015	20868.50405	21931.447	26815.0475	27811.78183	30318.68536	22091.60311	26923.37502	32007.13479	Chchd10
ENSMUSG00000022180	1177.291607	-1.053215317	0.2911453	-3.617490367	0.000297473	0.007463181	830.7971196	435.7147491	674.1622387	888.6116546	536.4981731	621.3967543	650.7388208	628.8417484	1624.950382	2023.549008	1916.902429	2085.565455	1400.456027	1356.770248	1573.802809	1361.188171	1557.101063	1024.20208	Slc7a8
ENSMUSG00000067279	38083.26322	-1.025463868	0.283482389	-3.61738121	0.000297599	0.007463181	30848.80884	22472.07441	27484.57564	30430.56288	26801.25353	23313.65776	9381.552536	11047.47664	35550.25249	45667.10298	45070.82227	48982.1076	50120.66276	45589.56889	62824.7462	59613.14187	65955.8092	44344.56155	Ppp1r3c
ENSMUSG00000025862	2846.25697	-0.281298948	0.077830895	-3.614232457	0.000301239	0.007541391	2333.276706	2148.683024	2473.373358	2514.120779	2480.003019	2497.891903	3121.754568	2951.376605	3345.109124	2924.60487	3446.189923	3435.176312	2713.383552	2870.183597	2444.322871	3294.242648	3029.693209	3209.239388	Stag2
ENSMUSG00000032026	1486.701317	0.312382231	0.08646069	3.61299721	0.000302678	0.007564335	1773.338881	1706.070416	1845.81719	1470.698732	1699.383984	1868.291892	1246.910056	1557.855691	1298.129375	1489.854539	1294.764172	1161.293063	1271.466656	1356.770248	1467.479748	1337.142604	1316.202083	1599.154368	Rexo2
ENSMUSG00000053113	165.4980875	-0.748425704	0.207207091	-3.611969556	0.00030388	0.007568878	105.6715635	147.1543216	111.6377984	114.5596907	68.12675214	82.03257482	318.446657	172.8839852	212.3878809	222.4577326	165.3063692	203.4698005	111.4836705	207.2508726	157.2695277	215.3646415	169.989199	193.472538	Socs3
ENSMUSG00000044807	230.0231765	-0.479012291	0.132632007	-3.611588946	0.000304327	0.007568878	222.274668	135.6578902	210.2692513	185.7724714	178.8327244	202.0052155	195.4659787	219.4296735	273.7240361	244.9075955	248.3667123	241.3498165	276.4057947	242.5959827	289.0658221	216.410101	258.3835824	299.4998611	Zfp354c
ENSMUSG00000042515	148.5794253	0.740732972	0.20512207	3.611181241	0.000304806	0.007568878	244.1377501	189.6911177	182.0888362	253.8890442	191.1333879	111.7693832	124.6095614	209.9305535	115.3485905	109.1879697	147.3913932	93.07661085	116.0904338	93.98586085	121.8285074	125.455131	122.3922233	122.4233009	Pwwp3b
ENSMUSG00000049076	1086.992467	-0.359995243	0.099692494	-3.611056664	0.000304952	0.007568878	840.514045	870.279855	804.2256931	947.4396039	783.4576496	1182.294485	1097.052805	1109.497224	1090.31882	1282.703532	1207.632244	1383.161729	1099.17371	1176.028208	1041.079972	1224.232987	1255.005972	1171.76588	Acap2
ENSMUSG00000015850	1440.835469	-0.500000988	0.13852911	-3.609356811	0.000306957	0.007602085	1181.821049	1411.761773	1251.860749	1180.687262	1015.277848	1484.789604	1086.465065	1112.34696	1167.21788	1674.555684	1380.267467	1348.528571	2327.336792	2136.772563	1797.52425	1274.415039	1612.468973	1490.940914	Adamtsl4
ENSMUSG00000046798	757.4345311	-0.337635044	0.093552777	-3.609032856	0.000307341	0.007602085	545.3624367	543.781204	652.4849963	577.9587998	667.074448	637.8032693	909.7312425	975.5596308	916.3804688	830.6449282	859.1045294	935.0952532	651.3963229	863.5453026	681.1321095	745.41257	736.2960733	905.0579744	Cldn12
ENSMUSG00000032348	462.8164641	0.410111402	0.113708445	3.606692547	0.000310125	0.007657859	539.2893584	661.044804	654.6527205	442.7577234	473.1024454	522.9576645	382.7875416	451.2082031	404.6355317	436.7518787	427.516472	455.6424787	467.1257931	343.8115251	455.1956049	386.8199872	435.1723494	390.2242716	Gsta4
ENSMUSG00000043496	455.0945753	-0.43401476	0.120418286	-3.604226343	0.000313084	0.007717764	342.5216195	410.4226001	355.5067754	452.046347	391.7288248	433.7472394	482.1494141	396.1133068	433.0149468	444.9154652	439.7312283	389.6230222	498.4517832	730.197842	427.5073078	512.2751182	565.3355074	486.414008	Tril
ENSMUSG00000068921	1725.114423	0.263597609	0.073158866	3.603084974	0.000314463	0.007725662	1655.521161	2027.970494	2160.137205	1981.573028	1942.558641	1777.030652	1798.287004	1833.330173	1471.152261	1588.838026	1604.204666	1592.04296	1579.198441	1584.103569	1621.42668	1608.962055	1569.728832	1655.993758	Dap3
ENSMUSG00000026435	179.7799561	-0.598711732	0.166169655	-3.603014824	0.000314548	0.007725662	185.8361978	150.603251	150.6568347	218.7986885	134.3610945	124.0742694	135.1973019	97.84093668	111.6867305	133.6787292	162.0491008	172.0835015	247.8438626	236.169599	287.9582902	230.0010735	259.3549493	197.8447988	Slc45a3
ENSMUSG00000025006	1972.41274	-1.046145741	0.290383399	-3.60263619	0.000315006	0.007725662	1817.065045	1070.317761	772.7936916	1751.421577	1111.790747	812.1224908	1329.983097	1574.004195	2007.614753	3139.919464	2517.868441	2452.460467	3445.858908	2551.274308	1997.987521	3557.698423	2475.042737	1118.205686	Sorbs1
ENSMUSG00000043518	833.3175753	0.397127331	0.110300795	3.600403163	0.000317724	0.007769939	1174.533355	950.7548746	1079.526672	1046.518255	879.9705484	926.9680955	693.0897828	896.7169342	662.7966627	810.2359619	726.3708438	551.9659481	870.6782534	669.9504953	790.7777662	737.0488946	703.2696003	828.5434114	Rai2
ENSMUSG00000054263	3678.085016	-0.306390606	0.085102092	-3.60027113	0.000317886	0.007769939	3110.630736	3448.929412	3160.541942	2991.968858	2703.307373	3564.315376	3847.422014	3243.949503	3999.666602	4372.621028	3879.406614	4414.645298	3510.353593	4177.149371	3735.705049	3790.835875	3897.123807	4356.957833	Lifr
ENSMUSG00000022450	4627.140564	0.40532271	0.112597886	3.599736401	0.00031854	0.007772804	4422.415662	6256.357954	7293.308206	4580.323488	5685.745189	6426.22683	4017.640304	3377.887096	3906.289171	4005.259635	3676.641659	3463.315753	3546.286346	4045.408506	4940.699741	4080.428135	4877.23296	4687.06352	Ndufa6
ENSMUSG00000029428	625.7649648	-0.340233124	0.094543012	-3.598712538	0.000319796	0.007790327	619.4539927	565.6244236	573.3630615	508.8101577	580.969803	531.160922	680.8731591	683.9366448	628.9244576	524.5104338	523.6058885	569.2825268	664.29526	841.0529599	673.3793863	684.7759233	717.8401031	691.9102631	Stx2
ENSMUSG00000075324	59.94024498	1.060475027	0.294788003	3.597415828	0.000321394	0.007813679	133.6077239	77.02609021	59.6124166	101.14279	98.40530864	39.99088023	74.11418359	28.4973602	60.42069025	32.65434607	61.8880988	67.10174271	34.09004802	34.54181211	37.6560841	51.22751182	47.59697571	39.35034671	Fign
ENSMUSG00000030655	2267.683425	-0.493242284	0.137123753	-3.597059408	0.000321835	0.007813679	1843.78659	1541.671447	1379.756479	2095.100649	1789.273449	1719.60785	2098.001505	1960.618382	2769.281636	2702.147137	2930.727205	3392.967151	2792.619879	2260.480448	2060.009307	2970.150226	2670.287474	1841.814839	Smg1
ENSMUSG00000024811	7786.180666	-0.25489954	0.07095399	-3.592462377	0.000327568	0.007939545	6720.468513	7355.416793	6895.530808	6912.800073	7390.806402	6835.364297	6798.958292	8093.250296	8495.515235	7447.231801	8382.580119	8572.788774	8378.780991	7713.266973	7886.734556	9577.453791	8925.889996	7768.414281	Tnks2
ENSMUSG00000028906	4349.263762	-0.501923282	0.139762053	-3.59127009	0.00032907	0.007962623	4039.811725	3324.767953	3194.141668	4299.600643	3435.669958	2531.73034	3783.895571	3197.403814	4825.416035	5582.87273	5190.457128	5390.867426	4792.876481	4496.058659	5094.646673	5423.843496	5930.194627	3752.492785	Epb41
ENSMUSG00000052040	2308.80912	-0.528297874	0.147191466	-3.589188208	0.000331709	0.008013078	1750.261183	1775.049004	2046.331683	2255.071388	1829.960259	1906.231957	1683.450742	1223.486665	2332.60483	2645.002032	2592.785613	2842.083489	2938.193598	2796.280185	2687.979886	2749.558287	3179.283704	2324.949652	Klf13
ENSMUSG00000039195	484.0201755	0.38209451	0.10656501	3.585553171	0.000336364	0.008106496	586.6593696	647.2490864	699.0910674	469.5915248	513.7892557	675.7433351	414.5507632	362.8663865	443.0850618	394.9134978	375.4001782	374.4710157	475.4179669	445.0270676	496.1742846	406.6837163	503.168029	428.4815531	Bbln
ENSMUSG00000064254	901.2539613	0.441407047	0.123128849	3.584919771	0.000337182	0.008106496	1061.574097	1415.210702	1260.531646	948.4716732	1019.062667	1116.668425	859.2358647	907.1659663	614.2770175	723.4978551	697.0554286	577.9408162	816.3184471	914.1530739	928.1117199	662.8212754	840.2323263	860.2423018	Ethe1
ENSMUSG00000049872	162.827414	-0.641141027	0.178846805	-3.58486151	0.000337257	0.008106496	129.9638769	101.1685961	74.78648628	158.9386699	140.9845287	108.6931616	201.9815113	233.6783536	203.2332308	156.1285921	146.5770761	158.0137812	153.8658924	168.6925707	180.5276973	218.5010198	178.7315006	216.4269069	Calhm5
ENSMUSG00000022139	10656.82339	-0.260941844	0.072820101	-3.583376552	0.000339181	0.008127383	11018.99338	9630.560562	9477.290378	9227.73148	9225.497685	10205.87772	8807.371224	10784.35101	9741.463105	11680.05141	10678.95431	10910.52691	11547.31275	12768.42101	10451.7784	12038.46528	11512.63992	12115.53453	Mbnl2
ENSMUSG00000024099	11015.47041	0.341970934	0.095433999	3.583323947	0.000339249	0.008127383	11881.3705	14471.70781	16372.82119	11049.33377	12955.43736	13343.6237	9691.040336	10832.79652	8756.422761	8953.413513	8066.625088	8726.47341	9103.885526	10676.63313	11249.20136	9829.409513	10259.57668	12058.69514	Ndufv2
ENSMUSG00000025216	2871.287207	0.313507446	0.087505226	3.582728265	0.000340024	0.008132481	3375.416952	3336.264385	3503.042372	3281.980327	3374.166641	2845.504939	3072.073632	2957.076077	2795.830122	2510.302854	2356.633657	2408.086734	2940.957656	2373.74546	2846.356945	2247.737764	2571.208055	2886.785158	Lbx1
ENSMUSG00000045136	272.9444007	0.556737437	0.155504108	3.580210488	0.000343318	0.008197698	403.2524031	306.9547177	268.7978058	311.6849242	328.3330971	481.9413771	234.5591744	258.3760658	209.6414859	219.3963877	214.1653945	250.0081059	203.6189354	326.1389701	253.6248017	200.7282096	251.5840145	190.1933425	Tubb2b
ENSMUSG00000021375	3159.280457	-0.355661851	0.099359738	-3.579536906	0.000344204	0.008205316	2786.328352	2468.283816	2411.593217	3051.828877	2843.345697	2412.783107	2918.958615	3381.686744	3516.30108	3584.83493	3630.225585	3420.024306	3921.276874	2948.906796	3456.607014	3867.154413	3663.995763	2582.913036	Kif13a
ENSMUSG00000024899	908.1105021	-0.355723313	0.09943846	-3.577321209	0.000347134	0.008254268	923.1079107	702.431957	717.5167235	738.9616083	763.5873469	765.9791674	979.7732182	814.0745897	956.660929	1108.20687	995.0954833	982.7158448	799.7340994	1115.780861	859.444743	1039.186668	1017.99246	1065.738557	Papss2
ENSMUSG00000042594	1651.139373	-0.343872546	0.096131063	-3.577122052	0.000347398	0.008254268	1716.251945	1341.633541	1234.518955	1449.025277	1428.769385	1355.588299	1612.594324	1454.315282	1721.989672	2012.324077	1664.464131	1914.564239	2020.526359	1966.473396	1704.491572	1709.32616	1875.70939	1537.942717	Sh2b3
ENSMUSG00000039670	366.0290914	0.417423486	0.116733925	3.575854106	0.000349086	0.008280785	344.9508508	515.0401256	430.2932617	380.8335663	520.4126899	463.4840478	320.0755401	304.9217541	290.2024062	400.0157394	289.0825668	340.9201444	353.7994172	351.0412068	322.2917786	334.547016	311.8087593	314.8027737	Oxld1
ENSMUSG00000050103	248.4338677	-0.517788222	0.144899329	-3.573434234	0.00035233	0.008344045	165.1877314	168.9975412	254.7075982	177.5159171	193.0257977	224.5641736	269.5801623	241.2776497	282.8786862	250.0098371	297.2257377	250.0081059	209.1470513	322.1224803	242.5494829	308.4105303	259.3549493	355.2461856	Agmo
ENSMUSG00000024078	398.1179649	0.355483662	0.099529679	3.57163477	0.00035476	0.008387869	429.9739479	438.0140354	496.408851	503.6498112	441.877684	419.3915388	413.7363216	378.0649786	376.2561166	396.9543944	324.0982016	412.3510318	388.8108179	317.3026926	423.0771802	330.3651783	346.7779659	329.0126211	Ttc27
ENSMUSG00000047171	29.67559471	1.450114388	0.406139818	3.570480719	0.000356327	0.00841117	69.2330933	36.7885804	66.11558932	21.67345499	42.57922009	36.91465867	36.64987101	20.89806415	25.63302011	47.96107079	19.54361015	10.82286173	13.82028974	24.90223663	4.430127541	16.7273508	16.51323647	22.95436892	Helt
ENSMUSG00000024085	1324.585729	-0.507205427	0.142097755	-3.56941198	0.000357783	0.008418874	1056.715635	954.2038041	841.0770052	1170.36657	1095.705264	1192.548556	1057.145168	940.4128865	1541.643066	1647.00358	1617.23374	1758.715031	1366.365979	1576.07059	1357.834091	1859.872317	1566.814731	1242.815117	Man2a1
ENSMUSG00000084786	952.3061455	0.325180585	0.091108031	3.569175864	0.000358106	0.008418874	1074.93487	1271.50531	1188.996746	924.7340796	1091.920444	1217.158329	856.79254	790.3267895	875.1845436	837.7880664	842.8181876	764.0940379	812.6330365	868.3650904	969.0903997	780.9581904	906.2852722	1067.924687	Ubl5
ENSMUSG00000029632	11137.69474	0.359801399	0.10081402	3.568961923	0.000358399	0.008418874	10983.76952	14291.21384	16909.33293	10631.34571	13470.17283	14217.27062	9682.081478	8523.560435	10186.3791	9708.545266	9508.780654	9629.100078	8725.209587	10046.04424	11134.01804	9782.363839	11107.57994	11941.73716	Ndufa4
ENSMUSG00000024903	27.89448902	-1.958246229	0.54885638	-3.567866386	0.0003599	0.008440441	24.29231344	3.448929412	13.00634544	0	2.838614672	12.30488622	13.03106525	13.29876809	44.85778519	46.94062248	57.00219626	56.27888098	23.95516888	33.73851415	24.36570148	34.50016102	53.42517682	44.81567265	Lao1
ENSMUSG00000072235	3711.202408	0.489188104	0.137136183	3.567170179	0.000360857	0.008449196	4842.672684	4558.33504	5218.796108	4610.253497	4295.770204	5223.424202	3318.034988	4195.761333	2803.153842	2494.996129	2632.68715	2127.774615	3081.003259	4472.763019	3973.824405	2906.377201	2754.79639	3291.219277	Tuba1a
ENSMUSG00000028062	789.8092481	0.304538447	0.085392666	3.566330223	0.000362015	0.008462616	989.9117727	854.1848511	1006.90791	866.9381997	916.8725392	800.8430117	780.2350316	628.8417484	725.048283	806.1541686	734.5140147	703.4860122	636.6546805	693.246136	767.5195966	770.5035962	793.6067175	741.0981965	Lamtor2
ENSMUSG00000034810	867.0421893	-0.431860975	0.121166854	-3.564184105	0.00036499	0.008518389	749.4178696	543.781204	720.7683098	616.1453633	612.1945643	758.8013171	1002.577582	784.6273175	1151.654975	927.5875181	1130.27212	1213.2428	787.756515	950.3014819	788.5627024	1071.595911	1008.278792	789.1930647	Scn7a
ENSMUSG00000062981	4964.058823	0.33738593	0.094708005	3.562380275	0.000367508	0.00856334	6029.352196	6329.935115	6321.083884	4936.387392	5500.28903	6145.265261	4605.667123	5207.41762	4307.262843	4602.221899	3743.41566	3713.323858	3962.737744	4312.906726	5171.066373	4428.566124	4783.981742	5252.178221	Mrpl42
ENSMUSG00000028926	365.6070927	-0.389020602	0.109245452	-3.560977547	0.000369477	0.008595382	293.9369926	274.7647098	354.4229133	350.903557	330.2255069	280.9615688	364.0553853	385.6642747	368.0169315	340.8297371	370.5142757	398.2813115	374.9905282	440.2072799	344.4424163	465.2294441	482.7693251	360.7115115	Cdk14
ENSMUSG00000033610	1211.143562	-0.455727727	0.128050741	-3.558962056	0.000372323	0.008638542	1229.19106	1415.210702	1295.215233	908.2209711	983.1068815	858.2658141	980.5876598	1209.237984	792.7926933	1095.96149	1013.824776	850.6769317	1677.783174	1756.81263	1559.404895	1424.961196	1323.973018	1425.357003	Pank1
ENSMUSG00000053411	1000.597277	-0.36883325	0.103639223	-3.558819144	0.000372526	0.008638542	1124.734112	734.6219648	772.7936916	743.0898854	738.0398148	763.928353	1141.032651	1062.951535	1149.824045	1270.458152	1023.596581	1190.51479	999.6676243	935.8421187	1142.972906	987.9591565	1099.587276	1129.136338	Cbx7
ENSMUSG00000033902	310.8457476	-0.45392037	0.127677048	-3.555222951	0.000377659	0.008743554	298.7954553	240.2754157	229.7787695	313.7490627	206.2726662	199.9544011	298.9000591	304.9217541	342.3839114	375.5249798	401.4583251	346.3315753	338.1364222	332.5653538	340.0122888	395.1836626	329.2933626	301.6859915	Mapkbp1
ENSMUSG00000039286	1672.625039	-0.340687782	0.095850781	-3.554355818	0.000378906	0.008758423	1365.228015	1473.842502	1179.241987	1658.535341	1430.661795	1648.854754	1412.241696	1518.909299	1914.237323	1842.929656	1710.880205	1863.696789	2043.560176	1927.915094	1755.438038	1825.372156	1896.108094	1639.59778	Fndc3b
NewGene_6338	49.21702691	1.105030391	0.311016396	3.552965074	0.000380915	0.008790814	89.88155973	41.38715295	42.27062268	44.37897927	63.39572768	25.63517963	76.55750832	113.0395288	66.82894528	57.14510562	45.60175701	77.92460443	22.11246358	28.11542846	14.39791451	24.04556677	29.14100554	24.0474341	no_name
ENSMUSG00000002107	2379.554201	-0.26277747	0.073976669	-3.55216684	0.000382073	0.008803486	1909.375836	1867.020455	2141.711549	2168.377568	2094.897628	2194.371377	2706.389363	2358.631512	2718.015596	2436.830575	2832.194837	2547.70165	2311.673797	2340.006946	2489.731678	2711.921748	2223.458723	2779.664769	Celf2
ENSMUSG00000026173	3226.871341	0.417153905	0.117491588	3.550500191	0.0003845	0.008845331	3672.997792	2690.164942	2769.267717	3982.755372	3251.160005	2998.29061	4322.241454	4377.194526	4027.130552	3666.470795	4037.38413	3782.590173	2145.83032	2189.790228	2630.388228	2591.693914	1805.770977	3142.562411	Plcd4
ENSMUSG00000042807	696.0155874	-0.613132504	0.172751861	-3.549209258	0.00038639	0.008855949	552.6501308	518.489055	517.0022313	628.5301948	415.3839471	532.1863292	513.9126357	412.2618109	728.710143	1050.041316	877.0195053	943.7535426	855.0152583	824.9870008	806.2832125	698.3668958	951.9395142	701.7478497	Hecw2
ENSMUSG00000032519	491.0859193	-0.370539896	0.104401434	-3.549183985	0.000386427	0.008855949	343.7362352	489.7479765	433.544848	446.8860005	436.2004547	464.5094549	423.5096205	534.8004597	422.9448317	462.2630866	513.0197664	488.1110639	540.834005	658.7043239	590.3144949	471.5022006	543.9654367	574.9522881	Slc25a38
ENSMUSG00000042709	893.7911326	0.293878605	0.082807627	3.548931632	0.000386797	0.008855949	1134.451038	1033.529181	1022.081979	971.1771975	1186.540933	906.4599518	763.9462001	870.1193981	801.0318783	837.7880664	744.2858198	714.308874	860.5433742	765.542952	814.0359357	865.6404038	952.9108811	843.846324	Atpaf2
NewGene_2352	23.27642034	-1.563435905	0.440724172	-3.547424906	0.000389017	0.008892687	24.29231344	13.79571765	9.75475908	4.128277141	17.03168803	12.30488622	3.257766312	23.74780017	15.56290506	21.42941461	21.17224433	14.06972024	55.28115894	57.83745283	24.36570148	31.36378275	46.62560886	22.95436892	no_name
ENSMUSG00000024130	774.8017987	-0.34176707	0.096387837	-3.545748918	0.000391499	0.008935317	770.066336	704.7312432	580.9500963	706.9674604	607.4635399	626.5237902	764.7606417	674.4375247	934.6897689	852.0743428	829.7891142	835.5249253	856.8579636	930.219033	819.5735952	807.094676	918.9130413	725.7952838	Abca3
NewGene_102	5.803706853	5.443352142	1.536375414	3.542983109	0.000395628	NA	37.65308583	0	43.3544848	0	0.946204891	10.25407185	1.628883156	0	0.915465004	0	0	7.576003209	0	0	0	1.045459425	0	1.093065187	no_name
NewGene_3211	256.1686314	0.431476517	0.12187039	3.540454062	0.000399439	0.009102181	300.010071	212.6839804	231.9464937	298.2680235	308.4627944	208.1576586	332.2921638	320.1203462	329.5674014	278.5823899	311.0691282	322.5212795	209.1470513	182.348636	198.2482075	197.5918313	178.7315006	191.2864076	no_name
ENSMUSG00000031799	4161.642655	0.299004284	0.084491984	3.538847962	0.000401877	0.009143339	4709.06496	4481.30895	4751.651534	4578.25935	4804.828435	5561.808573	3766.792298	4237.557461	3507.14643	4150.163296	3547.165242	3335.605984	3765.568277	4470.353125	3842.02811	3230.469623	3889.352872	4280.44327	Tpm4
ENSMUSG00000037709	657.7645384	0.384061701	0.108550727	3.538085009	0.00040304	0.009155405	830.7971196	776.0091178	750.0325871	639.8829569	638.6883013	849.0371494	623.8622487	602.2442122	617.0234126	672.4754394	659.5968425	748.9420315	729.7112981	619.342724	492.851689	553.0480358	514.8244312	521.392094	Fam13a
NewGene_3805	74.2236749	-1.320806854	0.374114692	-3.530486462	0.000414796	0.009404088	58.30155226	32.19000785	53.10924388	33.02621713	49.20265432	22.55895808	33.39210469	32.29700822	84.22278035	108.1675214	92.01783111	117.9691928	119.7758444	87.5594772	29.9033609	76.31853802	174.8460332	131.1678224	no_name
ENSMUSG00000001156	216.5746739	-0.493393625	0.139764707	-3.530173227	0.000415288	0.009404088	165.1877314	179.3443294	147.4052483	159.9707392	146.6617581	219.4371377	227.2292002	187.1326653	233.443576	267.3574585	250.8096636	283.5589772	219.2819305	292.400456	242.5494829	215.3646415	253.5267482	207.6823854	Mxd1
ENSMUSG00000058793	3077.365449	-0.297487248	0.084312617	-3.52838351	0.000418106	0.009453114	2720.739105	2722.354949	2437.605908	3012.610244	2716.554241	2600.432622	2973.526201	2595.159602	3331.377149	3301.150298	3569.96612	3491.455193	3449.544318	3490.329619	3159.788469	3498.107236	3536.746705	2785.130095	Cds2
ENSMUSG00000063952	594.0337525	-0.475856031	0.134907074	-3.527287451	0.000419841	0.009477527	545.3624367	518.489055	353.3390511	595.5039776	449.4473231	436.8234609	509.0259862	466.4067952	663.7121277	740.8454765	688.9122577	693.7454367	665.2166126	592.0305935	660.0890037	763.1853802	754.7520434	595.7205266	Brpf3
ENSMUSG00000041040	1329.941779	-0.672483128	0.190803627	-3.524477704	0.000424319	0.009563646	975.3363846	977.1966668	922.3666642	1195.136232	808.0589767	1201.777221	910.5456841	630.7415724	1262.42624	1788.845896	1653.063692	1924.304815	1645.535831	1726.287307	1347.866304	1489.77968	2029.185352	1450.497502	Fam117b
ENSMUSG00000062604	1132.702291	0.235527303	0.066833954	3.524066556	0.000424977	0.009563646	1243.766448	1062.270259	1215.009437	1110.506551	1172.34786	1191.523149	1229.806783	1201.638688	1234.046825	1229.640219	1204.374975	1350.693143	996.9035663	921.3827555	941.4021026	929.4134287	1077.245838	1076.669209	Srpk2
ENSMUSG00000005087	478.9283261	0.606017387	0.172001782	3.523320395	0.000426176	0.009572217	546.5770524	544.9308471	498.5765752	717.2881533	523.2513046	865.4436644	509.0259862	552.8487878	343.2993764	393.8930495	372.957227	324.6858518	361.1702384	519.7337775	497.2818165	277.0467476	384.6612731	388.0381412	Cd44
ENSMUSG00000028868	2316.099743	-0.466036493	0.132283757	-3.523006171	0.000426681	0.009572217	2135.294351	1761.253287	1659.392906	2104.389273	1585.839397	1900.079514	1909.8655	1716.490996	2689.636181	3067.467634	2812.651227	2954.641251	2682.978914	2870.986895	2591.624612	2308.37441	2884.959548	2053.869485	Wasf2
ENSMUSG00000062825	13040.43222	0.335510349	0.095261285	3.522001083	0.000428302	0.009593708	13872.12559	16480.13437	16322.96353	13814.24738	14371.90609	16773.61074	11531.6783	13363.36211	12775.31413	9738.138267	11266.07693	11798.00157	12694.3968	12929.0806	12345.65793	9181.224669	11539.83819	13930.02274	Actg1
ENSMUSG00000002222	6870.508222	-0.295779711	0.084001901	-3.521107347	0.000429749	0.009611225	5991.69911	5529.783491	5804.081653	6467.978211	6080.312628	5796.626818	6378.706438	6812.768911	7948.067163	7038.032026	8079.654162	7949.391938	6666.907769	6142.016171	7176.806617	8487.039611	8262.446437	7056.828844	Rmnd5a
ENSMUSG00000036611	4678.011484	0.27656277	0.078582305	3.519402622	0.00043252	0.009658273	5077.093509	4677.897926	5508.187294	5506.089637	5105.721591	4280.049591	4472.098704	4261.305262	5331.668182	4906.315497	5416.022962	4764.223732	4245.593007	3924.110515	4407.976904	4278.019967	3706.735904	4335.09653	Eepd1
ENSMUSG00000000804	834.098349	-0.343772495	0.097703898	-3.518513602	0.000433972	0.009675761	808.9340375	611.6101491	653.5688584	789.5330033	773.9956007	701.3785147	757.4306675	777.9779334	883.4237287	858.1970327	967.4087023	925.3546776	1043.892551	935.8421187	801.853085	1028.732074	869.3733319	825.2642158	Usp32
ENSMUSG00000044715	462.5394515	0.402605076	0.11445066	3.517717368	0.000435276	0.009686458	530.7870487	525.3869138	682.8331356	512.9384348	590.4318519	514.754407	495.1804794	451.2082031	406.4664617	303.0731495	398.2010567	373.3887296	430.2716871	406.4687657	418.6470527	403.547338	392.4322079	489.6932036	Gskip
ENSMUSG00000030317	4217.81385	-0.450423641	0.128055708	-3.517403857	0.00043579	0.009686458	2611.423695	3916.834169	3989.696464	3008.481967	4024.209401	3609.433292	5278.395866	3189.804518	4535.213629	4425.684341	4513.759627	3902.723939	4269.548176	6076.949037	4956.205187	4122.246512	4117.624083	5372.415392	Timp4
ENSMUSG00000036606	1091.055122	-0.380751754	0.108278414	-3.516414217	0.000437418	0.009703914	1017.847933	933.5102276	677.413825	1163.142085	928.2269979	957.7303111	1202.115769	1072.450655	1047.291964	1143.922561	1107.471242	997.8678512	1435.467427	1253.144811	1047.725164	1186.596447	1360.884959	1106.181969	Plxnb2
ENSMUSG00000028996	251.9369454	-0.490749345	0.139586006	-3.515748885	0.000438516	0.009703914	238.0646717	232.2279138	265.5462194	166.1631549	216.68092	271.7329041	156.372783	206.1309054	200.4868358	216.3350427	214.9797116	196.9760834	240.4730414	342.2049292	344.4424163	338.7288537	385.63264	301.6859915	Rbp7
ENSMUSG00000040209	412.2162206	-0.472727381	0.134488049	-3.515014051	0.000439731	0.009703914	347.3800822	264.4179216	267.7139437	335.4225177	344.4185803	310.6983771	490.2938299	322.9700822	455.9015719	562.2670214	587.1226215	535.7316555	440.4065663	408.8786596	383.2060323	503.9114428	471.1129229	388.0381412	Zfp704
ENSMUSG00000006386	2110.965682	0.290950952	0.082776464	3.514899516	0.00043992	0.009703914	2336.920553	2423.447734	2368.238732	2221.013102	2399.575603	2274.353137	2431.922552	2247.491808	2050.641608	2011.303628	1858.271598	1916.728812	1951.424911	2261.283746	1716.674422	1684.235134	1792.171841	2051.683355	Tek
ENSMUSG00000021807	3387.598533	0.287128518	0.081689085	3.514894541	0.000439929	0.009703914	3821.180904	4012.25455	4274.752201	3358.353454	3587.062741	3947.817663	3190.982102	3503.27548	3286.519364	3184.81919	2833.823471	3121.313322	2694.956499	2797.083483	3432.241313	3063.196115	3267.678088	3599.463659	Rtraf
ENSMUSG00000024679	137.8079575	-0.759480576	0.216141132	-3.513817896	0.000441716	0.009725901	82.5938657	80.47501962	100.7991772	173.3876399	58.66470323	150.7348562	91.21745673	129.1880329	112.6021955	126.535591	147.3913932	132.0389131	209.1470513	208.0541706	168.3448466	172.5008051	155.4186962	181.448821	Ms4a6d
ENSMUSG00000022148	59.53445139	-1.009038436	0.28719021	-3.513484793	0.00044227	0.009725901	40.08231718	26.44179216	16.2579318	24.76966285	33.11717118	63.57524549	80.62971621	44.64586431	64.99801527	93.88124495	85.50329439	86.58289381	48.8316904	80.3297956	50.94646673	76.31853802	82.56618236	72.14230231	Fyb
ENSMUSG00000003617	965.5279646	-0.325534933	0.092696606	-3.511832271	0.000445029	0.009771724	895.1717503	735.7716079	724.0198962	800.8857654	703.0302339	712.6579938	1130.44491	1066.751183	1277.07368	1166.372424	1278.47783	1164.539922	907.5323593	1056.336812	942.5096344	1139.550773	815.9481551	862.4284322	Cp
ENSMUSG00000035697	211.206421	-0.597936427	0.170305391	-3.510965931	0.000446482	0.009778551	162.7585	158.650753	120.3086953	167.1952242	131.5224798	207.1322514	264.6935128	178.5834572	201.4023008	302.0527012	256.5098832	218.6218069	291.1474371	292.400456	227.0440365	234.1829112	169.989199	217.5199721	Arhgap45
ENSMUSG00000029053	64.47475112	-0.78148212	0.222591137	-3.510841142	0.000446691	0.009778551	46.15539554	36.7885804	36.85131208	57.79587998	51.0950641	53.32117364	83.88748252	63.64410444	76.89906032	54.08376068	53.7449279	60.60802567	74.62956458	76.31330582	48.73140296	82.59129457	103.9362531	99.46893197	Prkcz
ENSMUSG00000026586	3178.024114	0.231193769	0.065860176	3.510372754	0.000447479	0.009780997	3578.25777	3394.896185	3533.390511	3091.047509	3783.873358	3766.320592	3137.228958	3126.160414	2859.912672	2834.805418	2954.342401	3129.971611	3197.093692	3148.927987	2658.076525	2936.695525	2876.217247	3197.215671	Prrx1
ENSMUSG00000023004	3430.091425	0.41365114	0.11791508	3.508042725	0.000451417	0.00982915	4048.314035	4188.14995	4403.731794	3922.895353	4163.30152	4735.330382	3506.985434	3426.332608	2897.446737	2475.607611	2661.188248	2198.123217	2885.676497	3877.519233	3802.156962	2729.694558	2567.322588	3251.86893	Tuba1b
ENSMUSG00000028792	610.3754943	0.278596133	0.079426101	3.507614361	0.000452144	0.00982915	666.8240039	666.7930197	758.703484	706.9674604	669.9130627	701.3785147	585.5834945	610.7934203	550.1944673	536.7558135	536.634962	554.1305204	535.3058891	555.8821855	585.8843674	635.6393303	495.3970941	633.9778082	Ak2
ENSMUSG00000052812	590.0245772	-0.337793912	0.096312654	-3.507264093	0.00045274	0.00982915	546.5770524	456.4083256	443.2996071	544.9325826	571.507754	459.382419	607.5734171	570.897116	653.6420127	596.9622641	580.6080848	767.3408964	625.5984487	600.0635731	615.7877283	706.7305712	665.3862931	607.7442437	Atad2b
ENSMUSG00000031875	463.5785769	0.430189355	0.122658036	3.5072252	0.000452806	0.00982915	561.1524405	492.0472628	600.4596145	485.0725641	435.2542498	680.870371	501.696012	496.8039795	422.0293667	402.056636	469.8609606	382.047019	322.4734272	453.0600472	378.7759048	406.6837163	389.5181074	464.5527043	Cmtm3
ENSMUSG00000022507	2609.015269	-0.200120519	0.05706548	-3.506857742	0.000453431	0.00982915	2321.130549	2418.849161	2223.001208	2329.380377	2280.353787	2256.921215	2790.276846	3095.76323	2849.842557	2656.226963	2899.783156	2953.558965	2497.787032	2674.178895	2464.258445	2879.195256	2552.752085	2819.015116	1810013L24Rik
ENSMUSG00000020472	1022.273168	-0.292863745	0.08352151	-3.50644697	0.000454132	0.00982915	932.8248361	838.0898472	834.5738324	924.7340796	953.7745299	779.3094608	996.0620498	1022.105319	1319.18507	1111.268215	1075.712875	1165.622208	1070.611778	1036.254363	1014.499207	1082.050505	1220.036765	1024.20208	Zkscan17
ENSMUSG00000044378	492.3177364	0.756663123	0.215802972	3.506268314	0.000454437	0.00982915	485.8462688	561.0258511	588.5371312	432.4370305	711.5460779	255.3263891	964.2988282	979.3592788	573.0810924	551.0420899	411.2301302	550.8836619	255.2146838	259.4652398	260.2699931	336.6379348	304.0378244	381.4797501	Slc15a5
ENSMUSG00000030562	289.7575335	-0.63218497	0.180512344	-3.502170311	0.000461485	0.009966688	227.1331307	136.8075334	218.9401482	177.5159171	211.0036906	360.9433292	305.4155917	344.8180584	261.8229911	343.8910821	244.2951268	317.1098486	359.3275331	324.5323742	246.9796104	405.6382569	389.5181074	339.943273	Nox4
ENSMUSG00000024140	15948.51458	-0.260714478	0.074520393	-3.498565541	0.000467768	0.010087339	16731.33088	16258.25325	13966.64728	14781.2963	14476.93483	13047.28103	14787.81573	14226.83212	15136.29837	17196.595	14239.96294	15291.62133	18667.52602	19786.83525	18078.24296	15736.25526	18145.13278	16518.4011	Epas1
ENSMUSG00000075707	27.75957781	-1.466003307	0.419234805	-3.496854963	0.000470778	0.010137133	4.858462688	0	5.4193106	20.64138571	19.87030271	17.43192215	35.83542943	23.74780017	46.68871519	45.92017416	45.60175701	42.20916073	28.56193212	32.13191824	29.9033609	33.4547016	37.8833072	29.51276004	Dio3
ENSMUSG00000030653	825.8721647	-1.014208912	0.290331143	-3.493283231	0.00047712	0.010245248	686.2578547	536.8833452	636.2270645	663.6205505	480.6720845	424.5185747	540.7892077	348.6177064	927.3660488	1105.145525	690.5408919	902.626668	2270.212927	1015.368616	893.7782315	880.2768358	1071.417637	791.379195	Pde2a
ENSMUSG00000023800	249.4975306	-0.496270516	0.14206636	-3.493230314	0.000477215	0.010245248	247.7815971	156.3514667	192.9274574	262.1455985	246.9594765	259.4280179	190.5793292	230.8286176	171.1919557	204.0896629	201.9506382	201.3052281	394.3389338	353.4511006	258.0549293	287.5013418	338.0356642	294.0345352	Tiam2
ENSMUSG00000020604	58.7413267	0.878329812	0.251482743	3.492604711	0.000478334	0.01025253	66.80386196	72.42751766	59.6124166	59.86001855	103.1363331	88.18501794	69.22753412	33.24692023	62.25162026	70.41093371	61.8880988	66.01945653	35.93275331	54.624261	25.47323336	29.2728639	47.59697571	51.37406377	Arsg
ENSMUSG00000059734	4889.074209	0.36070416	0.10328706	3.492249283	0.000478971	0.01025253	5296.938946	7049.611719	7242.366686	5154.154011	5857.008274	5714.594244	4400.427845	4666.917688	3412.853534	3651.16407	3514.592558	3759.862164	4531.212328	4540.240047	5277.389434	4080.428135	4478.972551	5374.601522	Ndufs8
ENSMUSG00000033685	2334.657828	-0.447869679	0.128306837	-3.490614295	0.000481911	0.010300234	2206.956676	2237.205545	2070.176649	2055.882016	1520.55126	3174.660646	1938.370955	1548.356571	1536.150276	2047.019319	1816.741427	1780.360754	3166.689055	3555.396753	3189.69183	2804.967637	2625.604599	2749.058944	Ucp2
ENSMUSG00000003198	109.0306979	-1.112553094	0.318775661	-3.490081677	0.000482873	0.010305563	47.37001121	32.19000785	21.6772424	73.27691926	133.4148896	26.66058682	133.5684188	163.3848651	138.2352156	137.7605225	167.7493204	161.2606397	127.1466656	152.6266116	67.55944501	122.3187527	126.2776907	130.0747572	Zfp959
ENSMUSG00000037470	2415.723782	-0.339095014	0.097193523	-3.488864305	0.000485077	0.010337362	2202.098213	1952.094047	2163.388792	2410.91385	2072.188711	1834.453454	2062.166075	2465.971569	2631.046421	2368.460538	2682.360493	2655.930268	2763.136595	2541.634733	2735.603757	3051.696061	2883.016815	2006.867682	Uggt1
ENSMUSG00000067825	225.6655889	0.501558639	0.143816068	3.487500697	0.000487558	0.01037494	236.850056	286.2611412	287.2234618	250.7928363	310.3552042	213.2846945	280.1679028	248.8769457	219.7116009	212.2532495	196.2504186	200.2229419	179.6637666	179.1354442	219.2913133	156.8189137	235.070778	149.7499306	Pex26
ENSMUSG00000039176	1407.512005	-0.276250279	0.079254245	-3.485621215	0.000490996	0.010432758	1366.442631	1108.255984	1277.87344	1460.378039	1143.961713	1199.726407	1484.726997	1395.420738	1354.888206	1362.2985	1578.960836	1453.51033	1732.14298	1449.95281	1461.942089	1557.734543	1534.759625	1412.240221	Polg
ENSMUSG00000019817	134.0061663	0.759038815	0.217986742	3.482041188	0.000497607	0.010557735	160.3292687	132.2089608	120.3086953	140.3614228	152.3389874	247.1231317	164.5171987	122.5386489	151.0517256	174.4966618	141.6911736	143.944061	105.9555546	146.200228	65.34438124	88.86405112	55.36791052	99.46893197	Plagl1
ENSMUSG00000040167	1011.782365	-0.257463004	0.073964217	-3.48091298	0.000499708	0.010571882	830.7971196	1010.536318	807.4772794	844.2326754	835.4989186	914.6632093	1072.619558	1055.352239	1073.840449	1138.820319	1125.386218	1235.970809	993.2181557	1052.320322	991.2410374	997.3682914	1067.53217	1165.207489	Ikzf5
ENSMUSG00000030729	1062.07143	-0.419169833	0.120420016	-3.480898328	0.000499735	0.010571882	858.7332801	740.3701805	815.0643143	1024.8448	990.6765207	764.9537602	918.6900999	1055.352239	1205.66741	1159.229285	1292.321221	1343.11714	1061.398252	1099.714902	863.8748706	1368.506387	1297.746113	1257.024964	Pgm2l1
ENSMUSG00000055214	99.72098211	0.706562891	0.203108041	3.4787539	0.000503751	0.01064128	132.3931082	103.4678824	88.87669384	102.1748592	112.598382	64.60065267	106.6918467	130.1379449	180.3466057	121.4333494	150.6486615	133.1211992	66.33739073	78.72319968	52.05399861	44.95475527	55.36791052	71.04923712	Pld5
ENSMUSG00000034566	8099.806158	0.290494645	0.083549952	3.476897805	0.000507251	0.010699597	8566.684335	11100.95413	10853.79527	7635.248573	9528.28325	10484.78847	6490.284934	6813.718823	6333.186896	7433.965973	6090.277512	6902.821209	7532.979259	7564.656851	8306.48914	8027.037464	8114.798675	8016.540078	Atp5h
NewGene_2214	78.57131891	0.984574183	0.283614724	3.471519988	0.000517521	0.010900329	70.44770898	40.23750981	74.78648628	98.0465821	124.8990456	133.3029341	86.33080726	143.436713	91.54650038	56.12465731	100.9753191	119.051479	41.46086921	30.52532233	38.76361599	65.86394377	51.48244312	47.00180302	no_name
ENSMUSG00000045975	7884.427775	-0.305197227	0.087958922	-3.469769978	0.000520904	0.010955646	7997.029584	6781.744868	6756.796456	7709.557561	6686.829963	5545.402058	7299.839863	7645.841741	8246.508754	9018.722205	8799.510469	8183.165752	8009.318578	7760.661552	8955.502825	10064.63788	8198.336225	8260.293614	C2cd2
ENSMUSG00000038077	39.62676013	-1.374640206	0.396331365	-3.468411353	0.000523545	0.010986873	14.57538806	20.69357647	17.34179392	11.35276214	31.2247614	12.30488622	63.52644308	14.2486801	67.74441028	50.00196742	65.95968425	63.85488419	38.69681126	31.32862028	101.8929335	40.77291757	34.96920665	32.7919556	Kcna6
ENSMUSG00000025935	1005.625524	0.337114578	0.097200884	3.468225452	0.000523908	0.010986873	981.409463	1177.234573	1122.881156	945.3754653	1020.955077	1509.399377	999.3198161	1082.899688	980.4630191	956.1600709	1002.424337	971.8929831	847.6444372	882.8244536	939.1870388	842.6402965	907.2566391	931.2915389	Tram1
ENSMUSG00000020593	13910.03709	-0.439645012	0.126923591	-3.463855761	0.000532492	0.011150736	13360.77239	10342.18966	9802.449014	12296.07347	10935.28992	6952.260716	13840.62018	14183.13617	15383.47392	20215.08111	17486.64518	19204.08585	13321.83795	13011.82029	14454.39864	17419.44494	14329.60379	13841.48446	Lpin1
ENSMUSG00000020486	593.779503	0.432583822	0.125079463	3.458472001	0.000543249	0.011359551	777.3540301	878.327357	746.7810007	582.0870769	662.3434236	625.498383	727.2963291	571.847028	511.7449371	492.876536	470.6752777	476.205916	488.316904	495.6348388	497.2818165	491.3659297	550.7650047	641.6292645	Septin4
ENSMUSG00000004798	4643.079552	-0.204684536	0.059207631	-3.457063429	0.000546096	0.011402617	4214.716382	4404.282859	4322.442135	4343.979622	4419.723045	3933.461963	4653.719176	4877.798154	4769.57267	4375.682373	4824.828755	4885.439783	4896.98933	4443.040994	4678.214684	5463.570955	5306.577108	4761.391952	Ulk2
ENSMUSG00000022416	33.52210467	-2.016934818	0.583538063	-3.456389476	0.000547464	0.011414696	12.14615672	16.09500392	0	26.83380142	5.677229345	6.152443112	10.58774051	6.649384046	64.08255027	71.43138203	56.18787917	57.36116715	49.75304305	39.36159984	43.19374353	57.50026837	65.08157903	15.30291261	Cacna1i
NewGene_7824	3073.370957	0.453497518	0.13122075	3.455989388	0.000548277	0.011415204	3855.190143	3500.663353	4038.470259	3624.62733	3757.379621	2984.960316	2880.679861	2542.914442	3607.84758	3003.17939	2987.729401	2641.860547	2224.145295	1903.012858	2548.430868	2355.420084	3029.693209	3834.472674	no_name
ENSMUSG00000020580	4391.407154	-0.278771848	0.080708725	-3.454048473	0.000552238	0.011481157	4140.624826	3558.14551	3280.850637	4394.551017	3870.924208	3927.30952	4529.924056	4369.59523	4355.782488	4792.025286	4882.645268	4831.325475	4922.787204	4436.614611	3947.243639	5384.116038	4870.433392	4550.430371	Rock2
ENSMUSG00000029108	358.1844825	-0.361858936	0.104785035	-3.453345562	0.000553679	0.011494603	326.7316158	303.5057883	231.9464937	353.9997649	305.6241797	315.8254131	376.272009	341.0184104	383.5798366	362.2591517	415.3017156	370.1418711	407.2378709	372.7302516	361.0553946	371.1380958	456.5424201	392.410402	Pcdh7
ENSMUSG00000072772	1446.167663	0.350468239	0.101516163	3.452339309	0.000555748	0.01152103	1600.863456	1932.550114	1897.842572	1503.724949	1784.542424	1768.827395	1474.953698	1182.640448	1202.921015	1299.030705	1127.829169	1026.007292	1245.668782	1263.587685	1479.662599	1165.687259	1405.567834	1669.11054	Grcc10
ENSMUSG00000003868	830.1417898	0.304498466	0.088232773	3.451081241	0.000558345	0.01155831	909.7471383	885.2252158	876.8444551	1043.422047	949.0435055	861.3420356	784.3072395	977.4594548	789.1308333	749.009063	811.0598211	832.2780668	854.0939057	714.1318828	668.9492588	657.5939783	789.7212501	789.1930647	Ruvbl2
ENSMUSG00000028259	71.19901426	-0.983198819	0.285062105	-3.449068827	0.000562523	0.01162816	31.58000747	42.53679608	44.43834692	69.14864212	47.31024454	36.91465867	47.23761152	31.34709622	86.96917536	118.3720045	75.73148932	111.4754758	80.15768047	85.14958333	86.38748706	90.95496997	120.4494896	75.42149787	Fhl5
ENSMUSG00000022584	128.9350344	-0.777469173	0.225440132	-3.448672452	0.00056335	0.011628629	111.7446418	116.1139569	108.386212	72.24484997	75.69639126	158.9381137	57.01091045	104.4903207	106.1939404	73.47227866	116.4473438	119.051479	142.8096606	224.9234277	168.3448466	127.5460498	207.8725062	229.5436892	Ly6c2
ENSMUSG00000040181	1819.15378	-0.301161987	0.087344885	-3.447963618	0.00056483	0.011642581	1707.749635	1717.566847	1627.960904	1387.101119	1578.269758	1820.097754	2150.940207	1707.941788	1672.554562	1791.907241	1733.681083	1731.657876	2066.593992	2286.185983	2003.525181	1666.462323	2111.751535	1982.820248	Fmo1
ENSMUSG00000032403	243.9749732	0.46072672	0.13367966	3.446498292	0.000567902	0.011689252	284.2200672	304.6554314	391.2742253	240.4721435	282.9152623	314.8000059	195.4659787	199.4815214	209.6414859	263.2756652	175.0781742	209.9635175	211.9111093	232.1531093	231.474164	177.7281022	250.6126476	216.4269069	2300009A05Rik
ENSMUSG00000018846	1760.331809	-0.323983198	0.094036537	-3.445290616	0.000570446	0.011724928	1642.160389	1558.916094	1373.253306	1693.625697	1464.725171	1502.221526	1770.59599	1461.914578	1800.719662	1710.271375	1936.446039	2215.439795	1863.896409	2232.36502	1838.50293	2080.464256	1849.482485	1690.971844	Pank3
ENSMUSG00000038371	1040.976787	-0.500001915	0.145166694	-3.44432943	0.000572478	0.011750004	1065.217944	710.4794589	613.4659599	853.5212989	682.2137263	845.9609279	961.8555035	863.470014	1205.66741	1425.566296	1277.663513	1489.225774	1239.219313	1132.650118	981.2732504	1191.823744	1307.459782	890.848127	Sbf2
ENSMUSG00000027947	427.9211122	-1.019146855	0.296225595	-3.440441577	0.000580766	0.011893652	274.5031419	205.7861216	167.9986286	367.4166656	235.6050178	287.1140119	255.7346555	223.2293216	521.8150522	705.1297855	625.3955247	715.3911601	629.2838593	616.9328302	433.0449672	584.4118185	548.822271	304.965187	Il6ra
ENSMUSG00000035783	6728.497097	0.48363564	0.14058046	3.440276398	0.00058112	0.011893652	9240.796033	7354.26715	8951.617249	6715.674839	7636.819674	7731.570177	6761.49398	8087.550824	6288.329111	7161.506273	5885.883923	5235.018217	5198.271646	7349.372999	7268.731764	3608.925935	4724.728365	5912.389594	Acta2
ENSMUSG00000047875	3398.412963	-0.34039937	0.098983294	-3.438957793	0.000583958	0.011932729	3348.695408	2544.160263	2884.157101	2959.97471	2790.358223	2281.530987	3126.641218	3360.788679	4162.619372	4531.810966	3841.133711	4060.73772	3578.533689	3390.720672	3456.607014	3526.33464	4084.59761	3242.031343	Gpr157
ENSMUSG00000041112	443.9552476	-0.429434646	0.124897612	-3.438293475	0.000585393	0.011932729	491.9193472	408.1233138	330.5779466	327.1659634	423.8997911	402.9850238	436.5406858	321.0702582	390.9035566	451.0381551	421.0019352	377.7178743	665.2166126	493.224945	510.5721992	483.0022543	599.3333472	456.901248	Elmo1
ENSMUSG00000009376	532.1580241	0.373029978	0.108499745	3.438072388	0.000585871	0.011932729	631.6001494	527.6862001	614.5498221	664.6526197	531.7671486	511.6781855	526.9437009	558.5482599	535.5470272	561.2465731	635.1673298	594.1751088	503.0585464	485.1919654	346.6574801	526.9115501	398.260409	425.2023576	Met
ENSMUSG00000028282	250.3539842	-0.574009525	0.166973927	-3.437719499	0.000586635	0.011932729	153.0415747	157.5011098	179.9211119	204.3497185	243.1746569	151.7602634	291.5700849	235.5781776	300.2725212	248.9893888	381.1003979	335.5087135	309.5744901	289.9905621	173.882506	251.9557214	276.8395526	321.3611648	Casp8ap2
ENSMUSG00000023861	7596.781288	0.408258295	0.118766722	3.437480527	0.000587153	0.011932729	7369.073282	10618.10402	11265.66288	7065.546327	8630.334809	9477.838614	6916.23788	8693.594684	6536.420127	6632.914046	6046.304389	6476.400457	5786.094636	7007.16807	7524.571629	5882.800184	6615.008257	8197.988899	Mpc1
NewGene_3993	62.84254837	-1.066800355	0.310407394	-3.436774942	0.000588685	0.011937538	47.37001121	28.74107844	41.18676056	28.89793999	27.43994183	56.39739519	75.74306675	87.39190461	81.47638534	46.94062248	44.78743992	84.41832147	117.0117864	101.2155424	57.59165804	28.22740447	75.7666144	100.5619972	no_name
ENSMUSG00000039480	283.4110301	0.440653934	0.128223372	3.436611648	0.00058904	0.011937538	285.4346829	356.3893726	343.5842921	263.1776678	310.3552042	348.638443	299.7145007	343.8681464	315.8354263	231.6417674	255.6955661	340.9201444	213.7538146	240.9893868	213.7536539	237.3192895	211.7579736	288.5692092	Nt5dc1
ENSMUSG00000052748	204.8230553	-0.441454859	0.128507468	-3.435246743	0.000592015	0.011981049	160.3292687	139.1068196	157.1600074	165.1310856	152.3389874	191.7511436	210.9403687	235.5781776	236.189971	254.0916304	204.3935895	268.4069708	185.1918825	263.4817296	207.1084626	227.9101546	189.416536	238.2882107	Swt1
ENSMUSG00000079477	14334.26297	-0.270439906	0.078743829	-3.434426684	0.000593809	0.012000575	14449.06803	12785.18133	12757.05715	11226.84969	12455.84118	11394.32464	13649.2264	14107.14321	16254.99661	17412.93004	15887.32642	15091.39839	13260.10733	14428.03459	16107.94374	15329.57155	14590.90147	16828.83161	Rab7
ENSMUSG00000032332	982.2608345	-0.514884928	0.149971545	-3.43321747	0.000596463	0.012033034	788.2855711	840.3891335	571.1953373	898.9323475	965.1289886	886.9772153	776.9772653	994.5578709	827.5803634	1020.448315	1056.983582	978.3867001	1543.265687	951.1047798	949.1548258	1372.688225	1427.909271	830.7295417	Col12a1
ENSMUSG00000066800	126.8557195	-0.94672704	0.275777471	-3.43293829	0.000597078	0.012033034	99.5984851	20.69357647	67.19945144	117.6558985	71.9115717	106.6423473	95.28966462	90.24164063	189.5012558	132.6582809	162.0491008	196.9760834	181.5064719	155.0365055	150.6243364	159.955292	135.0199923	150.8429957	Rnasel
ENSMUSG00000049882	86.70426026	0.801446201	0.233611784	3.430675401	0.000602081	0.012116976	137.2515709	148.3039647	75.8703484	103.2069285	119.2218162	97.4136826	91.21745673	84.54216859	75.98359531	71.43138203	83.87466021	82.25374912	115.1690811	41.77149371	43.19374353	65.86394377	65.08157903	59.02552007	Vcpkmt
ENSMUSG00000000276	532.5904808	-0.370030879	0.107893036	-3.42960854	0.000604453	0.012147819	445.7639516	412.7218863	370.6808451	458.2387627	370.9123172	497.3224849	593.7279103	493.0043314	650.8956177	634.7188517	656.3395741	699.1568675	534.3845365	499.6513286	477.3462426	639.821168	585.7342113	566.2077666	Dgke
ENSMUSG00000030616	184.9686288	0.512680487	0.149514307	3.428972761	0.00060587	0.012159423	160.3292687	183.942902	173.4179392	236.3438663	219.5195347	253.2755748	197.0948619	225.1291456	198.6559058	184.701145	225.5658338	209.9635175	146.4950712	159.0529953	153.9469321	151.5916166	95.19395142	155.2152565	Sytl2
ENSMUSG00000028373	100.7308125	-0.602837601	0.175953193	-3.426124818	0.000612259	0.012270619	54.65770524	82.77430589	61.78014084	92.88623568	77.58880105	94.33746105	101.8051972	118.7390008	104.3630104	111.2288663	116.4473438	90.9120385	155.7085977	120.4946934	122.9360393	104.5459425	98.10805198	103.8411927	Astn2
ENSMUSG00000000563	22849.93293	0.293582846	0.085733559	3.424363206	0.000616242	0.012333363	26652.31169	29028.48922	31712.72177	22629.15115	26490.89833	25120.42523	20503.56672	22660.15092	17554.04145	20632.44447	17577.84869	18862.08342	20662.25451	20826.30281	23244.87921	20903.9612	21056.31923	25180.9427	Atp5pb
ENSMUSG00000032594	1826.643929	-0.282382349	0.082491359	-3.4231749	0.000618942	0.012370299	1263.200299	1484.18929	1474.052483	1724.587776	1712.630852	1714.480814	2040.176153	1925.471637	2111.062299	1841.909208	2031.721138	2152.667197	2015.919596	2019.491061	1718.889486	1727.09897	1900.964928	2021.07753	Ip6k1
ENSMUSG00000057098	1035.494559	0.426146391	0.124551	3.421461006	0.000622857	0.012431358	1394.378791	1053.073114	888.7669384	1280.797983	1080.565985	1323.800676	1387.808449	1015.455935	933.7743039	1084.736559	954.3796288	1018.431288	875.2850166	1040.270853	715.4655979	782.0036498	821.7763562	988.1309286	Ebf1
ENSMUSG00000022546	1242.682629	0.456977932	0.133585108	3.420874818	0.000624201	0.012441022	1278.990303	1850.925451	1827.391534	1443.86493	1480.810654	1354.562892	1347.08637	1283.331121	783.6380432	1068.409385	881.0910908	1041.159298	1342.41081	1263.587685	1137.435246	1016.186561	916.9703076	1050.435644	Gpt
ENSMUSG00000046573	226.2230633	0.449646334	0.131501495	3.419324876	0.000627767	0.0124949	312.1562277	285.1114981	262.2946331	270.4021528	221.4119444	294.2918622	201.9815113	258.3760658	164.7837007	206.1305596	168.5636375	222.9509516	234.0235729	194.3981053	209.3235263	199.6827502	174.8460332	191.2864076	Lyrm4
ENSMUSG00000025648	2055.900209	-0.421630453	0.123371326	-3.417572519	0.000631823	0.012558342	1546.20575	1443.951781	1535.832624	1960.931642	1607.602109	1369.944	1915.566591	1862.777445	2430.559585	2795.007934	2757.277665	3101.832171	2056.459113	1880.520515	2089.912668	2474.602459	2350.70778	1826.511927	Pfkfb4
ENSMUSG00000030652	1683.164325	0.375952643	0.110033548	3.416709269	0.000633829	0.012562702	1677.384243	2487.827749	2343.309904	1669.888104	2243.451796	2036.45867	1347.08637	1736.439148	1253.27159	1285.764877	1189.717268	1425.370889	1658.434768	1647.564108	1747.685315	1420.779358	1462.878478	1663.645214	Coq7
ENSMUSG00000042644	481.6667726	-0.57990212	0.169753717	-3.416137988	0.000635161	0.012562702	352.2385449	380.5318785	347.9197405	464.4311784	378.4819563	221.487952	469.9327905	380.9147147	604.2069025	639.8210933	691.3552089	534.6493693	636.6546805	623.3592138	461.8407962	527.9570096	584.7628445	369.456033	Itpr3
ENSMUSG00000032712	517.8147559	-0.531167315	0.155490508	-3.416075506	0.000635306	0.012562702	317.0146904	474.8026158	326.2424981	538.7401669	404.0294884	382.4768801	482.1494141	445.5087311	527.3078422	599.0031607	635.9816469	658.029993	729.7112981	659.5076218	384.3135642	561.4117112	647.9016898	546.5325933	Resf1
ENSMUSG00000042529	1773.393818	-0.579001839	0.169497711	-3.415986185	0.000635515	0.012562702	1896.015064	1269.206024	1153.229296	1699.818113	1519.605055	861.3420356	1433.417177	1334.626369	1938.039413	2010.28318	2018.692065	2241.414664	2170.706841	1751.189544	2012.385436	2441.147757	2679.029776	1490.940914	Kcnj12
ENSMUSG00000026389	1727.5524	0.355258641	0.104020806	3.415265236	0.000637199	0.012578819	2271.331307	1924.502612	1720.089185	2005.310621	2035.28672	1488.891233	2050.763893	2036.611342	1562.698761	1776.600516	1556.974275	1720.835015	1531.288103	1580.087079	1598.168511	1430.188493	1226.836333	1579.479195	Steap3
ENSMUSG00000049606	808.5948229	-0.272833114	0.07989973	-3.414693835	0.000638537	0.012588061	736.0570972	669.092306	668.7429281	636.786749	662.3434236	748.5472453	917.8756583	774.1782854	1001.518714	864.3197225	921.8069453	977.3044139	838.4309107	877.2013679	753.121682	902.2314837	789.7212501	815.4266291	Zfp644
ENSMUSG00000020271	2721.712386	-0.23451023	0.068726921	-3.41220333	0.0006444	0.012675777	2307.769777	2288.939487	2480.960393	2612.167361	2806.443706	2370.741412	2572.820945	2711.048867	2867.236392	2743.985518	2805.322373	2926.501811	2901.339492	2774.59114	2836.389158	3251.378811	3114.202125	2618.984187	Fbxw11
ENSMUSG00000045954	4989.418324	0.32303611	0.0946748	3.412060132	0.000644739	0.012675777	5492.492069	5799.949628	5597.063988	5302.771988	5292.123954	6108.350603	5724.709851	5795.413152	4898.653235	4373.641477	4188.032791	4385.423572	4134.109336	5355.587472	4156.567166	4107.61008	4087.51171	5009.51775	Cavin2
ENSMUSG00000040715	20.68248582	2.097227822	0.615420919	3.407794175	0.000654903	0.012858131	64.37463062	17.24464706	43.3544848	16.51310856	21.76271249	30.76221556	2.443324734	56.04480839	4.577325019	30.61344944	16.28634179	22.72800963	2.764057947	4.01648978	3.322595656	15.68189137	7.77093481	12.02371705	Rsc1a1
ENSMUSG00000017009	1707.528293	-0.522138532	0.153289107	-3.406233761	0.000658658	0.012905475	1295.994922	1650.887545	1423.110964	1563.584967	1435.392819	1711.404592	841.31815	1178.8408	1410.731571	1429.648089	1703.551351	2052.014583	2402.887709	2495.043451	2219.493898	1595.371082	2382.762886	1943.469902	Sdc4
ENSMUSG00000027368	32.09426994	-1.35574441	0.398039922	-3.406051339	0.000659098	0.012905475	14.57538806	11.49643137	17.34179392	38.18656356	7.569639126	24.60977245	27.69101365	27.54744819	42.11139017	14.28627641	39.08722029	20.56343728	25.79787417	27.3121305	62.02178558	49.13659297	48.56834256	79.79375862	Dusp2
ENSMUSG00000021294	446.6511542	-0.586155377	0.172142993	-3.405049302	0.000661521	0.012935419	358.3116232	318.4511491	340.3327057	446.8860005	318.8710482	240.9706885	482.9638557	345.7679704	628.9244576	622.473472	467.4180093	432.9144691	627.441154	569.5382508	413.1093932	490.3204703	598.3619804	336.6640774	Kif26a
ENSMUSG00000025934	42.36645368	-0.913133843	0.268283159	-3.403619696	0.000664993	0.012983377	29.15077613	18.3942902	20.59338028	24.76966285	28.38614672	23.58436526	52.12426099	56.04480839	67.74441028	42.85882922	48.04470828	77.92460443	55.28115894	35.34511006	25.47323336	51.22751182	55.36791052	50.28099858	Gsta3
ENSMUSG00000052293	70.02043637	1.404480844	0.412681899	3.403301304	0.000665768	0.012983377	95.95463809	151.7528941	147.4052483	73.27691926	38.79440052	175.3446287	46.42316994	69.34357648	15.56290506	66.32914046	91.20351402	31.38629901	42.38222186	53.01766509	13.29038262	34.50016102	29.14100554	85.25908455	Taf9
ENSMUSG00000051373	4150.839691	0.327192248	0.096159682	3.402592847	0.000667497	0.012999523	4683.558031	4178.952805	5199.28659	5311.028542	4703.584512	4135.467178	4705.028996	4480.734935	3877.909756	3603.202999	3701.885489	3645.13983	3625.522674	3703.203577	3735.705049	3184.469408	3596.000083	4644.433977	Plpp7
ENSMUSG00000038116	1236.731452	-0.278247156	0.08178385	-3.4022262	0.000668393	0.012999523	1116.231803	1122.051702	1138.055226	1111.53862	998.2461598	1004.899042	1261.570004	1142.744144	1290.805655	1387.809708	1295.578489	1521.694359	1440.995543	1176.028208	1376.662134	1344.46082	1385.16913	1146.625381	Phf20
ENSMUSG00000009566	258.3707636	0.51529194	0.151490641	3.401477072	0.000670228	0.013017707	300.010071	263.2682785	285.0557376	352.9676956	322.6558678	326.0794849	326.5910727	325.8198183	228.8662509	221.4372843	228.8231021	175.33036	182.4278245	270.7114112	221.5063771	199.6827502	211.7579736	207.6823854	Fpgs
ENSMUSG00000070284	227.7420054	0.502977835	0.147909743	3.400572702	0.000672449	0.013043338	213.7723583	263.2682785	308.9007042	279.6907763	286.7000819	327.1048921	246.7757981	232.7284416	171.1919557	188.7829382	230.4517363	163.4252121	169.5288874	226.5300236	240.3344191	191.3190748	154.4473294	204.4031899	Gmppb
ENSMUSG00000055538	3471.894763	-0.245357816	0.072200341	-3.398291633	0.000678081	0.013134982	3422.786964	2747.647098	2841.886479	3273.723773	2850.915336	3123.390286	3537.934214	3402.584808	3899.880916	3706.268279	4111.486985	3928.698807	3468.892724	3267.012787	3856.426025	3767.835767	3835.927696	3450.806794	Zcchc24
ENSMUSG00000038949	2232.309996	0.238115378	0.070077947	3.397864648	0.00067914	0.013137911	2715.880643	2367.11522	2387.74825	2592.558045	2181.002273	2106.186359	2201.435585	2159.149991	2269.437744	2287.845122	2311.846217	2438.390747	2081.335634	1922.292009	1954.793778	2141.100902	2185.575415	1877.88599	Cnst
ENSMUSG00000054150	114.6341856	-1.122820003	0.330537018	-3.396956898	0.000681397	0.013153563	58.30155226	55.1828706	36.85131208	114.5596907	53.93367878	31.78762274	139.2695098	73.14322451	177.6002107	253.071182	100.9753191	205.6343728	163.0794189	156.6431014	124.0435712	174.591724	92.27985087	52.46712895	Syne3
ENSMUSG00000014361	411.007011	-0.545777388	0.160673594	-3.396808242	0.000681767	0.013153563	315.8000747	303.5057883	235.1980801	426.2446148	252.6367058	365.044958	394.1897237	300.1721941	489.773777	529.6126753	491.847522	523.8265076	549.1261789	475.5523899	490.6366252	440.1384179	475.9697571	338.8502078	Mertk
ENSMUSG00000034449	989.0724906	0.401916943	0.118352019	3.395944974	0.000683921	0.013177547	1113.802571	1397.966055	1139.139088	1050.646532	1125.98382	1148.456048	919.5045415	1119.946256	790.9617633	972.4872439	838.7466021	906.9558127	959.1281077	989.6630817	1028.897122	695.2305176	653.7298909	952.0597774	Dhrs11
ENSMUSG00000028059	1127.686474	-0.378271255	0.111415629	-3.395136366	0.000685944	0.013198954	1064.003329	997.8902433	861.6703854	1088.833096	916.8725392	919.7902452	997.6909329	1082.899688	1182.780785	1248.008289	1184.831365	1153.71706	1390.321147	1166.388632	1158.478352	1361.188171	1612.468973	910.5233004	Arhgef2
ENSMUSG00000044068	760.5865071	-0.290693885	0.085739544	-3.390429575	0.000697832	0.013409862	710.5501681	632.3037256	622.1368569	670.8450354	653.8275795	551.6690657	921.1334246	738.0816291	801.9473433	887.7900338	935.6503358	864.746652	726.9472401	755.9033765	898.208359	813.3674326	739.2101738	766.2386957	Zrsr1
ENSMUSG00000048416	3541.498199	0.400461267	0.118141416	3.389677232	0.00069975	0.013428882	2534.902907	3509.860499	3961.516049	2733.951537	3574.762077	3827.845023	4734.348892	5272.011637	4395.147483	4266.494404	3981.19625	5691.742982	2304.302975	2658.916234	2631.49576	2535.239105	2083.581896	3049.65187	Mlf1
ENSMUSG00000031708	11380.69278	0.366648376	0.108253966	3.386927892	0.0007068	0.013546213	16227.26538	14277.41812	14610.46138	10908.97235	12499.36661	13620.48364	10976.22915	12437.1979	8873.602282	10208.56494	9011.232912	7492.667173	10537.51025	9823.530703	11712.14969	9814.773081	10276.08992	11544.9545	Tecr
ENSMUSG00000063887	5.765103021	-2.595830706	0.766567816	-3.386302754	0.000708412	NA	4.858462688	2.299286275	0	0	1.892409782	0	8.144415779	5.69947204	6.408255027	6.122689888	5.700219626	9.740575554	4.606763245	7.229681604	7.752723198	17.77281022	6.799567959	8.744521492	Nlgn1
ENSMUSG00000040212	432.9364093	0.574026384	0.169522491	3.386137027	0.00070884	0.013557628	423.9008695	458.7076118	513.7506449	464.4311784	555.4222709	790.5889399	601.8723261	395.1633947	396.3963466	332.6661506	354.2279339	350.6607199	340.9004802	400.0423821	395.3888831	248.8193431	345.8065991	424.1092924	Emp3
ENSMUSG00000022890	8930.603452	0.297946547	0.087994422	3.385970857	0.000709269	0.013557628	9052.530603	11478.03708	12645.41935	8513.539534	10518.95977	11643.49859	8015.73401	7020.799641	7756.734977	7523.765424	7173.319241	7467.774591	8071.049206	8300.477779	9338.708857	7837.809308	8849.152015	9543.552143	Atp5j
ENSMUSG00000038855	2807.63879	0.3113547	0.091986219	3.384797227	0.000712309	0.013592703	3710.650878	3228.19793	3384.901401	3497.682808	3089.358968	3085.450221	2648.564011	2865.884524	2298.732625	2346.010675	2043.121577	2228.42723	2969.519588	2683.015173	2250.504791	3038.105089	2781.023295	2388.347433	Itpkb
ENSMUSG00000049532	93.581302	-0.542275873	0.160221559	-3.384537488	0.000712983	0.013592703	80.16463435	64.3800157	79.12193476	74.30898854	71.9115717	82.03257482	105.0629636	84.54216859	109.8558005	83.67676181	96.90373365	94.15889702	93.97797021	109.248522	90.8176146	104.5459425	125.3063238	134.4470179	Sall2
ENSMUSG00000023175	18248.25231	0.205234864	0.060653516	3.383725735	0.000715094	0.013615013	20100.67476	19887.67663	20931.54526	18056.05215	20690.66235	18039.98861	17717.36209	19012.48881	19590.03562	17979.27886	17072.9721	17286.27475	15779.08547	15487.58459	17790.28467	17519.80904	17850.80863	17675.95713	Bsg
ENSMUSG00000038515	205.0459492	0.607391366	0.179584704	3.382199893	0.000719078	0.013668488	185.8361978	318.4511491	355.5067754	211.5742035	324.5482775	336.3335568	157.1872245	110.1897928	124.5032405	155.1081438	151.4629786	123.3806237	175.978356	249.8256643	184.9578249	146.3643195	154.4473294	225.1714284	Grtp1
ENSMUSG00000020704	30.99154133	-2.133379186	0.630817573	-3.38192732	0.000719792	0.013668488	15.79000374	4.59857255	5.4193106	23.73759356	20.8165076	0	12.21662367	0	40.28046017	57.14510562	31.75836649	36.79772987	53.43845365	59.44404874	55.37659427	41.818377	63.13884533	36.07115115	Asic2
ENSMUSG00000050944	8.24219707	-3.385400408	1.001149266	-3.381514148	0.000720875	NA	0	0	7.58703484	0	0	0	0	6.649384046	4.577325019	19.38851798	17.10065888	14.06972024	19.34840563	6.426383648	9.967786968	10.45459425	8.742301661	24.0474341	Efcab5
ENSMUSG00000062591	117.9906935	0.732570465	0.216699741	3.380578409	0.000723334	0.013717756	199.1969702	123.0118157	202.6822164	91.85416639	123.9528407	195.8527724	105.0629636	113.9894408	126.3341705	65.30869214	100.9753191	111.4754758	77.39362252	85.95288129	126.2586349	78.40945687	92.27985087	103.8411927	Tubb4a
ENSMUSG00000038604	1732.316331	-0.31281988	0.092663858	-3.375856423	0.000735863	0.013937093	1518.26959	1646.288973	1302.802268	1837.083328	1505.411981	1389.426736	1939.185397	1780.1351	1828.183613	1751.089308	1636.77735	1625.593831	2127.403267	2196.216612	1675.695743	1668.553242	1945.647803	1807.929818	Ripor1
ENSMUSG00000023087	2448.429938	-0.570577473	0.16904446	-3.375310105	0.000737326	0.013946537	2276.189769	1692.274698	2195.904655	1954.739226	2081.65076	1855.987005	1374.777384	1492.311762	2112.893229	3352.172714	2630.244199	3147.28819	2780.642295	3396.343758	3318.165529	2428.602244	2649.88877	3331.662688	Noct
ENSMUSG00000035296	6186.623397	0.195388786	0.057896296	3.374806346	0.000738677	0.01395385	6341.508423	7181.820679	7458.055248	6345.161966	6770.095994	6532.869177	5899.81479	6384.358596	5878.200789	5558.38197	5692.890772	5834.604757	6409.85038	5739.563895	5514.401257	5803.345268	6007.903975	6006.3932	Sgcg
ENSMUSG00000028521	370.4104766	0.383015512	0.113514076	3.374167543	0.000740393	0.013968038	467.6270337	401.225455	389.1065011	394.250467	492.9727481	419.3915388	469.1183489	348.6177064	352.4540265	306.1344944	342.8274947	316.0275624	316.0239586	337.3851415	359.9478627	299.0013955	301.1237239	354.1531204	Slc35d1
ENSMUSG00000031880	211.2517522	0.993811447	0.294778273	3.371386359	0.000747909	0.01409146	241.7085187	324.1993648	255.7914603	339.5507949	276.2918281	555.7706944	156.372783	300.1721941	71.4062703	115.3106596	103.4182704	61.69031184	194.405409	173.5123585	98.5703378	146.3643195	166.1037316	221.8922329	Rrad
ENSMUSG00000068794	113.5881949	-0.866354236	0.257171454	-3.368780724	0.000755015	0.014194026	91.0961754	78.17573334	67.19945144	105.2710671	88.94325974	43.06710178	83.88748252	65.54392846	113.5176605	175.5171101	136.805271	132.0389131	121.6185497	128.527673	137.3339538	208.0464256	181.6456012	86.35214973	Col28a1
ENSMUSG00000005683	36700.74671	0.263957287	0.078356498	3.368671303	0.000755314	0.014194026	45810.44469	45648.88006	44812.27935	39827.55372	42295.35862	35426.79284	34031.44133	37549.07171	28895.73738	34808.51246	29236.42646	30890.61194	36940.71311	35203.72962	37601.81504	34384.11503	32157.09961	35092.85781	Cs
ENSMUSG00000028776	3287.532647	-0.401198688	0.119162059	-3.366832459	0.000760369	0.014257382	3241.809229	2937.338216	2837.55103	3221.088239	2602.06345	2531.73034	2484.046813	2920.029508	3010.964397	4249.146782	3192.122991	3010.920132	3778.467214	4622.176439	4208.621164	2819.604069	3798.044388	3709.863243	Tinagl1
ENSMUSG00000000282	510.6735332	-0.395280415	0.117407882	-3.366728102	0.000760656	0.014257382	483.4170375	417.3204589	337.0811193	544.9325826	343.4723754	349.6638502	594.5423519	540.4999318	593.2213225	650.0255765	565.1360601	518.4150767	578.6094636	500.4546266	507.2496035	529.002469	540.0799693	598.9997222	Mnt
ENSMUSG00000027524	57.38645863	0.885677568	0.263124222	3.366005466	0.000762652	0.014276292	114.1738732	86.22323531	75.8703484	46.44311784	84.21223528	81.00716764	53.75314414	31.34709622	53.09697022	31.63389776	64.33105007	47.6205916	48.8316904	44.98468553	24.36570148	62.72756549	40.79740775	41.53647709	Edn3
ENSMUSG00000046897	1290.572237	-0.305286031	0.090779888	-3.362925856	0.000771211	0.014417855	961.9756122	1154.24171	953.7986656	1245.707627	1180.863704	1179.218263	1395.952865	1167.441856	1494.954351	1245.967392	1521.95864	1477.320626	1521.153224	1396.131847	1443.114047	1298.460606	1366.71316	1225.326074	Zfp740
ENSMUSG00000034037	1275.511455	-0.309660956	0.092163316	-3.359915521	0.000779663	0.014557064	1082.222564	1095.60991	1089.281431	1404.646297	1116.521771	989.5179338	1234.693432	1222.536753	1365.873786	1366.380293	1354.20932	1240.299954	1497.198055	1535.102394	1348.973836	1354.915415	1538.645092	1122.577947	Fgd5
ENSMUSG00000002578	18.53037322	1.325465538	0.394729502	3.357908474	0.000785346	0.014644276	30.3653918	50.58429805	22.76110452	18.57724714	20.8165076	27.685994	14.6599484	11.39894408	21.97116009	12.24537978	15.4720247	18.39886494	5.528115894	6.426383648	16.61297828	16.7273508	14.57050277	8.744521492	Ikzf4
ENSMUSG00000019920	2962.022551	0.324634551	0.096747482	3.355483201	0.000792265	0.014754273	2975.808396	3650.116961	3550.732305	3081.758886	3253.998619	4084.196819	2844.02999	3198.353726	2214.509844	2467.444025	2761.34925	2790.133753	3154.71147	2937.660625	2367.903171	2666.966993	2625.604599	2691.126489	Lims1
ENSMUSG00000024953	4393.462865	0.275651247	0.08217521	3.354433117	0.000795278	0.014791349	4434.561818	5949.403236	6025.189525	4994.183272	5311.994257	4823.5154	3960.629393	3585.917825	3592.284675	3594.018964	3512.149607	3241.447087	3962.737744	4092.803086	4937.377145	4064.746244	4605.250242	4394.12205	Prdx5
ENSMUSG00000025129	3392.201932	0.778535551	0.232402191	3.34994927	0.000808264	0.015013575	3861.263221	5425.165965	5400.884944	4299.600643	4760.356806	5443.886747	2782.946872	4655.518744	2002.121963	1636.799097	2325.689607	1448.098899	3258.82432	2938.463923	2695.732609	2446.375054	2238.029225	3439.876142	Ppp1r27
ENSMUSG00000044197	2522.681615	-0.293077309	0.087539887	-3.347928802	0.000814179	0.015104069	2375.788254	2046.364785	2343.309904	2444.972137	2251.96764	2014.925119	2401.788213	2158.200079	2796.745587	2417.442058	2666.888468	2974.122402	2476.595921	2483.79728	3033.529834	2934.604606	3014.151339	2573.075449	Gpr146
ENSMUSG00000026664	7969.369282	0.359720475	0.107457792	3.347551342	0.000815289	0.015105288	10678.90099	10776.75477	10992.52962	8405.17226	9152.639909	8190.952596	7338.118617	8172.092993	5444.270378	7315.593968	5296.31835	6333.538682	7604.844766	7913.288164	7647.507668	6812.213613	6901.561478	8472.348261	Phyh
ENSMUSG00000095687	1954.794567	0.315230945	0.094196535	3.346523768	0.000818317	0.015141997	2030.837404	2408.502373	2566.5855	2173.537915	2234.935952	2166.685383	1950.587579	2058.459318	1843.746518	1715.373617	1583.846739	1536.846365	1807.693897	1751.992842	1619.211616	1598.507461	1914.564064	2224.387655	Rnaset2a
ENSMUSG00000020153	9262.186512	0.400689285	0.119755938	3.345882398	0.000820212	0.015157681	10323.0186	12305.78014	13610.05664	9704.54749	11627.9119	10564.77023	9304.180586	9739.447804	6868.733923	7741.120915	6510.46513	6805.415454	8305.072779	8866.802838	10069.6799	6560.257891	7690.311361	10121.78363	Ndufs7
ENSMUSG00000046185	303.3263189	-0.437282266	0.130723406	-3.345095402	0.000822543	0.015181369	326.7316158	203.4868353	215.6885619	270.4021528	234.6588129	191.7511436	312.7455659	360.9665625	370.7633265	297.9709079	391.68652	331.1795688	355.6421225	281.1542846	294.6034815	355.4562045	328.3219957	336.6640774	Zfp84
ENSMUSG00000030237	16.92292062	-1.749767792	0.523214769	-3.344263001	0.000825015	0.015199708	7.287694032	8.047501962	8.67089696	0	7.569639126	12.30488622	8.144415779	13.29876809	20.14023008	14.28627641	26.05814686	31.38629901	17.50570033	21.68904481	32.11842468	16.7273508	49.53970941	9.837586679	Slco1a4
ENSMUSG00000002379	3922.303942	0.282545521	0.084491919	3.344053802	0.000825637	0.015199708	4331.319486	5291.807362	5455.07805	3916.702938	4610.856433	4617.408555	3370.973691	3090.063758	3117.158338	3350.131817	3153.03577	3091.009309	3298.442484	3783.533373	4255.137504	3588.016746	3919.465245	4361.330094	Ndufa11
ENSMUSG00000001029	352.5332129	0.543613306	0.162585616	3.343551036	0.000827135	0.015207929	370.45778	483.9997609	514.834507	440.6935848	457.0169623	360.9433292	369.7564764	474.9560033	287.4560112	247.9689405	276.8678104	257.5841091	267.1922682	351.8445047	305.6788004	257.1830185	241.870346	379.2936197	Icam2
ENSMUSG00000024247	3795.87793	0.313558086	0.093878462	3.340042868	0.000837655	0.015363194	3903.77477	4077.784208	4215.139785	4358.428592	4742.378913	3485.359023	4182.971944	4718.212937	4014.314042	3702.186486	3366.386848	3612.671244	2985.182583	3156.960967	3758.963219	2970.150226	3301.675927	3773.261024	Pkdcc
ENSMUSG00000029313	3149.174415	-0.811686306	0.243017897	-3.340026875	0.000837703	0.015363194	2480.245202	1693.424341	1882.668503	2663.770825	2073.134916	1891.876257	2121.62031	1645.247595	4060.087292	4552.219932	4129.401961	5226.359928	4227.165954	3587.528671	3095.55162	4193.337753	4390.578168	2770.920248	Aff1
ENSMUSG00000091243	361.4726026	-0.46782739	0.140121196	-3.338733928	0.000841611	0.015415337	274.5031419	360.9879452	290.4750482	340.5828642	238.4436325	309.67297	379.5297753	264.0755378	416.5365767	324.5025641	419.3733011	379.8824466	394.3389338	464.3062185	466.2709237	484.0477137	388.5467405	310.430513	Vgll3
ENSMUSG00000036086	427.3245239	-0.361222497	0.10831373	-3.334965003	0.000853101	0.015606039	422.6862539	404.6743844	383.6871905	382.8977048	414.4377422	331.2065208	401.5196979	308.7214021	400.9736717	419.4042573	460.9034726	353.9075785	439.4852136	485.1919654	579.239176	502.8659834	454.5996864	545.4395281	Zranb3
ENSMUSG00000003032	1671.729724	0.446038558	0.133767589	3.334429224	0.000854746	0.015616391	2236.107452	2109.595157	2105.944099	1708.074667	1959.590329	2567.619592	1211.074626	1836.179909	1191.935435	1343.93043	1270.33466	1240.299954	1663.962884	1866.061152	1571.587745	993.1864537	1536.702359	1678.948126	Klf4
ENSMUSG00000034906	49.20410749	-0.841585996	0.252438904	-3.333820511	0.000856619	0.015630869	35.22385449	37.93822353	29.26427724	16.51310856	43.52542498	45.11791615	35.83542943	45.59577632	52.18150522	55.10420899	55.37356208	60.60802567	46.9889851	55.42755896	68.66697689	61.68210607	55.36791052	85.25908455	Ncaph
ENSMUSG00000066798	296.8150554	-0.477720408	0.143447238	-3.330286561	0.000867566	0.015804409	313.3708434	240.2754157	211.3531134	207.4459263	158.9624217	235.8436526	302.1578254	355.2670905	379.0025116	373.4840832	298.8543718	369.0595849	304.0463742	359.8774843	269.1302481	281.2285853	382.7185394	300.5929263	Zbtb6
ENSMUSG00000029207	1315.959702	0.31791591	0.095468904	3.330046724	0.000868314	0.015804409	1621.511922	1623.29611	1450.207517	1232.290727	1422.145951	1486.840419	1450.52045	1541.707187	1149.824045	1260.253669	1157.958901	1202.419938	1259.489071	1114.977563	1242.650775	1045.459425	1088.90224	1336.818723	Apbb2
ENSMUSG00000020956	217.1098976	0.501028333	0.150701945	3.324630838	0.000885357	0.016074562	275.7177575	219.5818392	248.2044255	259.0493906	292.3773113	270.7074969	193.022654	255.5263298	266.4003161	174.4966618	180.7783939	166.6720706	167.6861821	227.3333215	178.3126335	136.9551847	187.4738023	207.6823854	Dtd2
ENSMUSG00000087006	255.1044884	0.649578228	0.195383967	3.324624021	0.000885378	0.016074562	184.6215821	383.9808079	379.351742	277.6266377	357.6654487	410.1628741	302.972267	269.7750099	221.5425309	169.3944202	227.194468	136.3680578	192.5627037	241.7926847	228.1515684	164.1371297	211.7579736	232.8228847	Gm13889
ENSMUSG00000020388	284.051455	0.368716186	0.111011826	3.321413586	0.000895627	0.016240256	281.7908359	328.7979373	359.8422239	320.9735477	328.3330971	364.0195508	316.0033322	266.9252739	265.4848511	265.3165618	249.1810294	230.5269548	283.7766159	286.7773703	264.7001206	232.0919923	213.7007073	254.6841885	Pdlim4
ENSMUSG00000040183	243.5364176	-0.702767403	0.211617405	-3.320933844	0.000897168	0.016247836	122.6761829	201.187549	150.6568347	172.3555706	253.5829107	97.4136826	223.9714339	323.9199943	258.1611311	348.9933236	302.9259573	301.9578422	246.0011573	227.3333215	186.0653567	375.3199335	368.1480366	222.985298	Ankrd6
ENSMUSG00000027007	1297.849113	-0.247498732	0.074567587	-3.319119515	0.000903018	0.016333333	1328.789545	1216.322439	1082.778258	1366.459734	1106.113517	1187.421521	1235.507874	1200.688776	1209.32927	1328.623706	1203.560658	1248.958243	1427.175253	1466.01877	1292.48971	1359.097252	1624.125375	1477.824132	Itprid2
ENSMUSG00000090137	6355.887763	0.305608092	0.092097482	3.318311064	0.000905636	0.016342095	6668.240039	8940.77468	8587.439577	6156.293287	7136.277286	8065.852919	5481.191819	5125.725188	5667.643838	5514.502693	5194.528714	5007.738121	5498.63261	6085.785314	6702.78297	5244.024475	6406.164384	6922.381826	Uba52
ENSMUSG00000041702	1497.500833	-0.265236869	0.079938117	-3.318027464	0.000906556	0.016342095	1419.885721	1284.151384	1205.254677	1474.827009	1354.965404	1294.063868	1501.83027	1292.830241	1592.909107	1555.163232	1643.291887	1682.954999	1575.51303	1616.235487	1396.597707	1758.462753	1748.460332	1557.617891	Btbd7
ENSMUSG00000020642	678.2135794	-0.36959717	0.11139409	-3.31792439	0.00090689	0.016342095	631.6001494	716.2276746	502.9120237	580.0229383	578.1311883	598.8377962	586.3979361	582.2960601	731.456538	716.3547169	653.8966228	669.9351409	647.7109123	785.6254009	703.2827472	1017.23202	779.0362147	726.888349	Rnf144a
ENSMUSG00000067377	260.1367555	0.54037969	0.16288631	3.317526739	0.000908182	0.016345021	317.0146904	313.8525765	414.0353299	201.2535106	260.206345	432.7218322	255.7346555	227.9788816	248.091016	215.3145944	244.2951268	220.7863792	247.8438626	275.5311989	221.5063771	181.9099399	192.3306366	212.0546462	Tspan6
ENSMUSG00000032966	5071.111312	0.313147925	0.09446593	3.314929798	0.000916661	0.016477131	5139.038908	6209.222585	6860.84722	5161.378496	5479.472523	6111.426824	5124.466408	5423.997558	4685.349889	4393.029995	4255.62111	4294.511533	4059.479772	4928.23296	4977.248293	4286.383642	4308.011985	5582.283908	Fkbp1a
ENSMUSG00000020027	251.9479165	0.554735656	0.167389323	3.314044436	0.000919569	0.016508886	279.3616046	309.254004	199.4306301	244.6004206	311.3014091	321.9778562	318.446657	308.7214021	331.3983314	250.0098371	342.8274947	182.9063632	172.2929454	185.5618278	173.882506	261.3648562	160.2755305	181.448821	Socs2
ENSMUSG00000032064	175.3873523	-0.479810864	0.144802151	-3.313561724	0.000921158	0.016516917	166.4023471	110.3657412	137.6504892	149.6500464	128.6838651	168.1667784	206.8681608	205.1809934	158.3754457	157.1490405	184.0356622	185.0709355	220.2032831	214.4805542	224.8289727	212.2282633	176.7887669	150.8429957	Dixdc1
ENSMUSG00000027540	1157.732111	-0.429650885	0.129747528	-3.311437934	0.000928178	0.016622202	1129.592575	842.6884197	926.7021126	1113.602759	992.5689304	884.9264009	931.7211651	798.8759976	1264.25717	1456.179745	1279.292148	1286.838259	1441.916896	1279.653644	1282.521923	1368.506387	1505.618619	1053.71484	Ptpn1
NewGene_5071	25.48391083	-1.367766597	0.413337137	-3.309082285	0.000936023	0.016741973	18.21923508	4.59857255	5.4193106	8.256554282	16.08548314	18.45732934	27.69101365	18.99824013	31.12581013	43.87927753	27.68678104	54.11430863	11.97758444	28.11542846	44.30127541	35.54562045	36.91194035	27.32662966	no_name
ENSMUSG00000048874	1331.840306	-0.315164027	0.095275337	-3.307928739	0.000939887	0.016790331	1376.159556	1068.018475	978.7274944	1323.112824	1128.822435	1021.305557	1253.425588	1370.723026	1430.871801	1477.60916	1414.468784	1553.080658	1410.590906	1421.034084	1292.48971	1663.325945	1519.217755	1270.141747	Phf3
ENSMUSG00000020121	69.08737011	0.797363931	0.241280946	3.304711563	0.000950742	0.016963299	97.16925376	67.82894511	71.53489992	121.7841757	61.5033179	91.26123949	71.67085886	95.94111267	49.4351102	88.77900338	74.10285514	58.44345332	60.80927484	47.3945794	43.19374353	50.1820524	29.14100554	63.39778082	Srgap1
ENSMUSG00000041548	17344.96178	0.29543326	0.08941012	3.304248568	0.000952314	0.016970415	20100.67476	18850.69852	19997.25611	20553.65982	18603.33436	18899.27983	18876.31245	21466.11153	15170.17058	14966.91543	15274.14565	14109.76483	15359.87001	14797.55165	16047.02949	16252.71222	15101.84044	17781.98445	Hspb8
ENSMUSG00000078861	218.2858094	0.48614607	0.147184903	3.302961519	0.000956695	0.017027526	208.9138956	277.0639961	256.8753225	213.6383421	261.1525499	344.5368143	205.2392776	172.8839852	185.8393958	207.1510079	194.6217844	285.7235496	195.3267616	198.4145951	169.4523785	173.5462645	169.989199	208.7754506	Zfp931
ENSMUSG00000050141	4.006450106	-3.770709076	1.14205109	-3.301699119	0.000961011	NA	0	0	0	1.032069285	0	0	4.886649467	13.29876809	12.81651005	5.102241573	4.885902537	7.576003209	2.764057947	2.409893868	0	3.136378275	8.742301661	5.465325933	Fam205c
ENSMUSG00000033855	420.9621664	-0.746741434	0.226323945	-3.29943628	0.000968792	0.01722165	405.6816344	267.866851	201.5983543	436.5653077	328.3330971	223.5387664	324.147748	220.3795855	446.7469218	571.4510562	504.0622784	521.6619352	644.9468544	574.3580385	417.5395208	563.50263	626.5316191	298.4067959	Ston1
ENSMUSG00000026566	400.9451456	0.392126957	0.118892491	3.298164192	0.000973192	0.017278637	366.8139329	510.441553	548.4342327	441.7256541	405.9218982	503.474928	464.2316994	374.2653306	338.7220514	368.3818416	382.729032	396.1167392	312.338548	380.7632311	321.1842468	309.4559898	378.833072	413.1786405	Mpzl1
ENSMUSG00000027208	247.9118412	-0.420288703	0.127453162	-3.29759337	0.000975172	0.01729258	189.4800448	168.9975412	173.4179392	170.2914321	237.4974276	192.7765508	351.8387617	280.2240419	303.9343813	331.6457023	280.1250788	262.99554	246.0011573	207.2508726	244.7645467	299.0013955	281.6963869	240.474341	Fgf7
ENSMUSG00000045664	1150.102898	0.36268924	0.110026444	3.296382453	0.000979386	0.017346039	1462.397269	1492.236792	1459.962276	1245.707627	1496.896137	1429.417616	936.6078146	1076.250303	888.0010537	970.4463473	691.3552089	876.6517999	1273.309361	1233.062362	1242.650775	831.1402428	1000.507857	1095.251317	Cdc42ep2
ENSMUSG00000005354	5257.966425	0.279372574	0.084763535	3.295905179	0.000981051	0.017354292	6053.644509	6976.034558	6531.353135	5733.14488	6072.742989	5535.147986	4845.112947	5561.734799	4025.299622	4724.675697	3870.449126	4308.581253	5111.664497	4942.692323	5578.638107	4777.749572	4844.206487	5150.523159	Txn2
ENSMUSG00000024286	4507.326535	-0.190248245	0.057730394	-3.295460689	0.000982605	0.017360546	4021.59249	4224.93853	4434.079933	4153.046804	4110.314046	4162.127765	4158.538697	4251.806142	4731.12314	4475.686308	4789.81312	4976.351822	4905.281504	4733.031556	4505.43971	4773.567734	5198.755388	4526.382937	Ccny
ENSMUSG00000022013	1775.254986	0.30465754	0.092468168	3.294728845	0.000985167	0.017384592	1999.257396	2291.238773	2349.813076	1735.940538	2057.995637	2141.050203	1540.109024	1768.736156	1466.574936	1526.590679	1479.614152	1413.465742	1426.253901	1684.515814	1882.804205	1625.689406	1558.072429	2006.867682	Dnajc15
ENSMUSG00000014606	10207.21841	0.347080641	0.10539179	3.293241723	0.000990393	0.017455524	11661.52507	14053.23771	13845.25472	11307.35109	12610.07258	10898.02757	9502.089889	11158.61634	6905.352524	8310.531075	7460.773174	7544.61691	9765.416728	9743.200908	11094.1469	8575.903662	9090.050994	10203.76352	Slc25a11
ENSMUSG00000028291	1306.250108	0.339618844	0.103162234	3.292085017	0.000994475	0.01750033	1455.109575	1679.628624	1857.739674	1306.599715	1537.582948	1629.372017	1070.990675	1225.386489	1045.461034	1013.305176	1070.826973	1138.565054	1323.983757	1235.472256	1373.339538	1056.959479	994.6796557	1497.499306	Akirin2
ENSMUSG00000042918	478.2287641	0.445070542	0.13520432	3.291836694	0.000995354	0.01750033	700.8332427	518.489055	473.6477465	558.3494834	640.5807111	601.9140178	548.9336235	486.3549474	313.0890313	396.9543944	418.558984	383.1293051	456.9909139	383.9764229	495.0667528	489.2750109	376.8903383	365.0837723	Mamstr
ENSMUSG00000037235	3054.607647	-0.393416815	0.119561947	-3.290485178	0.001000148	0.017563273	2740.172956	2570.602055	2730.24868	2907.339177	2490.411273	2496.866496	2568.748737	2050.860022	3121.735663	3318.497919	3556.12273	3503.360341	3877.9733	3797.189438	3280.509444	3458.379778	3905.866109	2608.053535	Mxd4
ENSMUSG00000024335	3388.71641	-0.321996727	0.097883521	-3.28959077	0.001003332	0.017597833	3535.746221	2795.93211	2421.347976	3149.875459	2922.826908	2482.510796	3420.654627	2991.272909	3541.9341	4335.884889	4043.084349	3723.064434	3763.725571	3583.512181	3510.876077	3815.926901	3731.991443	3226.728431	Brd2
ENSMUSG00000030089	3979.905758	0.306497989	0.093222299	3.287818399	0.001009669	0.017687551	3687.57318	4154.810299	5261.066731	4636.05523	4749.948552	3885.267825	3919.092873	4366.745494	3557.497005	3984.850669	3960.838323	4142.991469	3350.038232	3413.213015	3609.446414	3296.333567	3244.365283	4418.169484	Slc41a3
ENSMUSG00000027230	359.8816285	0.526615024	0.160229445	3.286630764	0.001013937	0.01774083	429.9739479	385.130451	328.4102224	445.8539313	414.4377422	626.5237902	321.7044233	228.9287936	381.7489066	361.2387034	352.5992997	374.4710157	256.1360364	352.6478027	376.560841	263.4557751	245.7558134	332.2918167	Creb3l1
ENSMUSG00000026675	440.8419472	-0.393068482	0.11975003	-3.282408201	0.001029245	0.017986925	353.4531606	320.7504353	302.3975315	316.8452706	364.288883	296.3426765	561.9646888	697.2354129	574.9120224	608.1871956	559.4358405	413.433318	473.5752616	395.2225943	436.3675628	484.0477137	431.286882	345.4085989	Hsd17b7
ENSMUSG00000051906	172.380528	0.889061704	0.271006964	3.280586194	0.001035916	0.018081671	80.16463435	180.4939726	265.5462194	322.005617	211.0036906	241.9960957	328.2199559	149.136185	163.8682357	142.8627641	153.9059299	159.0960674	81.07903312	92.37926493	156.1619958	113.9550773	98.10805198	162.8667128	Cd209f
ENSMUSG00000030122	3398.217522	0.321205925	0.097932709	3.279863583	0.001038573	0.018106205	4492.863371	3947.874534	4172.869162	3811.431871	3898.36415	4152.8991	3476.851096	2707.249219	2758.296056	3088.897049	2770.306738	2300.940403	3034.935626	3570.659414	3785.543984	2559.284672	3433.781819	3204.867127	Ptms
ENSMUSG00000001240	2112.623179	-0.51529686	0.157131617	-3.279396405	0.001040294	0.018114385	1597.219609	1569.262883	1673.483113	1451.089415	1397.544624	2268.200694	2920.587498	2492.569105	1817.198033	2976.647734	1728.795181	1904.823664	1981.829548	2964.169457	2552.860996	1654.96227	2784.908763	2291.064631	Ramp2
ENSMUSG00000045094	84.78405881	-0.958903759	0.292509989	-3.2781915	0.001044745	0.018147244	46.15539554	63.23037256	35.76744996	71.21278069	71.9115717	28.71140119	98.54743093	51.29524836	83.30731534	88.77900338	131.1050514	139.6149163	143.7310133	88.36277515	75.3121682	154.7279949	94.22258457	60.11858526	Arhgef37
ENSMUSG00000032370	893.7911174	0.264159096	0.080586172	3.277970533	0.001045563	0.018147244	1029.99409	957.6527335	1122.881156	963.9527125	1133.553459	869.5452931	811.1838116	910.9656143	718.640028	801.051927	811.8741382	893.9683786	821.846563	812.9375314	857.2296793	831.1402428	848.974628	890.848127	Lactb
ENSMUSG00000068523	5444.207907	0.350348365	0.106883004	3.277867863	0.001045943	0.018147244	6292.923797	7127.787452	8214.591008	5059.203637	6177.771732	7190.155183	4680.595748	4589.974816	4602.958039	4692.021351	3997.482592	3943.850813	4453.818706	5193.321285	5709.326869	4541.475742	5078.305898	6450.177666	Gng5
ENSMUSG00000035666	1008.284471	-0.290989487	0.088792613	-3.277181251	0.00104849	0.018169648	930.3956047	846.1373491	743.5294144	1069.22378	808.0589767	816.2241195	1139.403767	1068.651007	1145.24672	1034.734591	1117.243047	1051.98216	1101.016416	974.4004206	1058.800482	1191.823744	1120.957346	931.2915389	Gtf3c4
ENSMUSG00000046491	140.5490824	0.59530473	0.181683922	3.276595551	0.001050668	0.018185597	161.5438844	159.8003961	188.5920089	105.2710671	166.5320608	162.0143353	196.2804203	173.8338972	129.9960305	189.8033865	147.3913932	125.545196	116.0904338	118.8880975	71.98957255	83.63675399	105.8789868	126.7955616	C1qtnf2
ENSMUSG00000049097	37.67178228	0.86590959	0.264366232	3.275416775	0.001055062	0.018239841	44.94077986	62.08072942	41.18676056	49.53932569	58.66470323	59.47361675	41.53652047	27.54744819	37.53406516	30.61344944	32.57268358	18.39886494	32.24734272	20.0824489	25.47323336	20.9091885	35.9405735	39.35034671	Ankrd34a
ENSMUSG00000039167	3424.046581	-0.215271597	0.065741981	-3.27449211	0.001058521	0.018249557	3017.105329	3583.437659	3226.657531	2968.231265	3251.160005	3149.025466	3427.17016	3232.550558	3333.208079	3585.855378	3232.024528	3347.511132	3413.611565	4202.051608	3566.252671	3507.516371	4010.773729	3578.695421	Adgrl4
ENSMUSG00000001467	240.8284918	0.500198244	0.152759404	3.274418658	0.001058796	0.018249557	386.2477837	343.7432981	344.6681542	291.0435385	220.4657396	250.1993532	241.8891486	221.3294975	180.3466057	184.701145	153.0916128	219.7040931	175.978356	199.2178931	219.2913133	254.0466403	229.2425769	219.7061025	Cyp51
ENSMUSG00000026798	277.8519249	0.440391305	0.134501201	3.274255545	0.001059408	0.018249557	369.2431643	374.7836628	410.7837435	345.7432106	299.9469504	286.0886047	219.0847845	311.5711382	214.2188109	215.3145944	190.5501989	227.2800963	268.1136209	266.6949214	304.5712685	234.1829112	211.7579736	251.4049929	Coq4
ENSMUSG00000036278	6834.57786	0.257108072	0.078538486	3.2736571	0.001061654	0.01826605	8094.198838	8655.663182	8710.999859	7613.575118	7418.246344	7223.99362	6141.703939	6482.199533	5484.550838	6648.22077	5210.815055	5410.348577	6750.75086	6278.576824	7297.527593	5923.573101	6482.902365	7194.555058	Macrod1
ENSMUSG00000067787	1357.296361	0.349833916	0.106874072	3.273328239	0.00106289	0.01826605	1390.734944	1692.274698	1713.586012	1557.392552	1518.65885	1436.595467	1625.62539	1453.36537	1248.694265	1151.065699	1273.591928	1064.969594	1300.028588	1266.800877	1166.231075	1081.005045	1023.820661	1466.89348	Blcap
NewGene_643	95.39124438	0.753416375	0.230367035	3.270504286	0.001073559	0.018427522	145.7538806	156.3514667	118.1409711	104.2389978	152.3389874	90.23583231	100.1763141	112.0896168	50.35057521	88.77900338	52.11629373	90.9120385	51.59574835	77.11660377	76.41970009	87.81859169	63.13884533	99.46893197	no_name
ENSMUSG00000033938	3377.261787	0.272128924	0.083234867	3.269410192	0.001077719	0.018477014	3806.605516	4508.900385	4457.9249	3253.082387	3988.253615	4118.035256	2940.948538	2599.909162	2815.054887	3120.530946	2657.93098	2537.961075	3190.644224	3087.877343	3723.522199	3229.424164	3602.799651	3151.306933	Ndufb7
ENSMUSG00000027984	9619.192878	0.33502706	0.102501412	3.268511645	0.001081147	0.018498022	14474.57496	14445.26602	14332.99268	10356.81528	11581.54786	10119.74351	7164.642561	6977.103689	5145.828786	6844.146847	5958.358144	6044.568274	11118.88377	9893.417625	9941.206203	9308.770719	10079.87382	9357.731062	Hadh
ENSMUSG00000035247	7190.088103	-0.323661258	0.099026858	-3.268418946	0.001081501	0.018498022	6889.300092	5922.961444	5599.231712	7133.6629	6011.239671	5076.790974	6774.525045	6992.302281	7787.860787	8612.583776	8069.068039	8706.992259	8451.56785	6879.443695	6985.203601	9293.088828	7470.782453	6764.980439	Hectd1
ENSMUSG00000060012	691.8812367	-0.456012524	0.139552659	-3.267673477	0.001084354	0.018523124	632.8147651	603.5626471	412.9514677	633.6905412	465.5328063	522.9576645	663.769886	597.4946522	947.5062789	823.50179	780.1157717	885.3100892	741.6888825	751.8868868	715.4655979	881.3222952	858.6882965	535.6019414	Kif13b
ENSMUSG00000034522	546.8986891	0.34383978	0.105238677	3.267237782	0.001086024	0.018523124	694.7601644	531.1351295	535.4278873	608.9208783	640.5807111	690.0990357	569.294663	555.6985239	573.9965574	504.1014675	538.2635961	487.0287777	461.5976772	556.6854835	420.8621164	566.6390083	404.0886101	504.9961162	Zfp395
ENSMUSG00000006818	12207.29528	0.261440733	0.080023899	3.267033179	0.001086809	0.018523124	13054.68924	14940.76221	16010.81124	12947.30918	14403.13085	12093.65234	11589.50365	12852.30945	10383.20407	11234.1155	9393.961944	11207.07332	11110.5916	11262.23734	12618.11077	11010.77866	11480.58482	12138.4889	Sod2
ENSMUSG00000028385	179.4826402	0.592938981	0.181540214	3.266157768	0.001090175	0.018558625	272.0739105	148.3039647	199.4306301	318.9094092	193.9720026	167.1413712	184.8782382	174.7838092	178.5156757	137.7605225	228.008785	165.5897844	117.9331391	166.2826769	148.4092726	159.955292	132.1058918	136.6331483	Snx30
ENSMUSG00000020439	4102.863384	0.256756478	0.07863504	3.265166255	0.001093998	0.01860183	5156.043528	4507.750742	4447.086279	4556.585895	4140.592602	3849.378574	4164.239788	4071.32286	3926.429401	4384.866408	3989.339421	4351.8727	3854.939484	4141.804261	4004.835297	3278.560756	3213.281544	3812.611371	Smtn
ENSMUSG00000074088	479.8394817	0.331422188	0.101514482	3.264777423	0.001095501	0.01860552	449.4077986	558.7265648	600.4596145	529.4515434	586.6470323	512.7035926	542.4180909	503.4533635	471.4644769	455.1199484	410.4158131	442.6550446	459.7549719	441.8138758	490.6366252	429.6838236	373.0048709	379.2936197	Snrnp40
ENSMUSG00000048058	749.1919611	-0.473415686	0.145105692	-3.262557661	0.001104117	0.018714776	740.9155599	874.8784276	533.2601631	574.8625919	650.9889649	817.2495267	547.3047404	615.5429803	470.5490119	591.8600225	657.1538912	594.1751088	1277.916124	943.0718003	664.5191312	1083.095964	1031.591596	816.5196943	Ldlrad3
ENSMUSG00000052013	38.78531795	-1.006076851	0.308380395	-3.262453991	0.001104521	0.018714776	24.29231344	18.3942902	32.5158636	46.44311784	26.49373694	26.66058682	15.47438998	26.59753619	29.29488012	33.67479439	30.12973231	36.79772987	53.43845365	65.87043239	23.25816959	71.09124089	69.93841329	67.77004156	Btla
NewGene_1557	217.5208487	-0.775420491	0.237738884	-3.261647733	0.001107667	0.01874613	157.9000374	136.8075334	149.5729726	162.0348778	132.4686847	250.1993532	85.51636568	211.8303775	232.528111	270.4188034	237.7805901	195.8937973	381.4399967	242.5959827	211.5385901	197.5918313	408.9454444	250.3119277	no_name
ENSMUSG00000025204	9175.86896	0.335193466	0.102799934	3.260638934	0.001111615	0.018787448	8841.187476	13017.40925	13329.33635	8980.034851	10852.9701	11339.97806	8357.799473	7946.963847	7631.316272	8306.449282	7003.941286	6953.688659	7820.441285	8658.748667	9184.761925	7609.899154	9170.674443	10160.04091	Ndufb8
ENSMUSG00000030074	138.7052947	0.746794363	0.229052664	3.260360953	0.001112705	0.018787448	224.7038993	117.2636	159.3277316	167.1952242	134.3610945	252.2501676	224.7858755	103.5404087	117.1795205	126.535591	144.9484419	96.32346937	105.9555546	115.6749057	99.67786968	142.1824818	80.62344866	84.16601936	Gxylt2
NewGene_3468	3.100318042	-3.857908942	1.183607606	-3.259449264	0.001116287	NA	0	0	0	0	0	0	4.07220789	4.749560033	8.239185034	7.143138203	8.143170895	6.493717036	1.842705298	4.01648978	2.215063771	2.09091885	6.799567959	0	no_name
ENSMUSG00000010051	95.14202155	-1.070144485	0.328424463	-3.258418926	0.001120349	0.018894461	110.5300262	85.07359217	35.76744996	82.56554282	47.31024454	21.53355089	77.3719499	49.39542434	118.0949855	106.1266247	86.31761148	91.99432468	164.9221242	169.4958687	118.5059117	149.5006978	146.6763945	51.37406377	Hyal1
ENSMUSG00000039497	500.7255106	-0.329941385	0.101273425	-3.257926586	0.001122294	0.018905238	427.5447165	425.3679608	349.0036027	428.3087534	430.5232253	491.1700418	538.345883	574.696764	578.5738824	530.6331236	528.4917911	504.3453565	494.7663726	603.2767649	419.7545846	525.8660907	572.1350754	590.2552007	Dse
ENSMUSG00000006010	731.9432298	-0.310346263	0.095271395	-3.25749679	0.001123995	0.018911874	619.4539927	515.0401256	571.1953373	698.7109062	638.6883013	703.4293291	727.2963291	718.133477	882.5082636	823.50179	842.8181876	785.7397614	803.41951	722.9681604	652.3362805	864.5949444	807.2058534	797.9375862	Odr4
ENSMUSG00000004328	138.7723155	-1.472844889	0.452288491	-3.256427961	0.001128236	0.018941967	68.01847763	65.52965883	42.27062268	91.85416639	25.54753205	50.24495208	61.08311834	33.24692023	192.2476508	301.0322528	320.0266162	294.381839	155.7085977	165.4793789	159.4845915	161.0007514	198.1588377	112.5857142	Hif3a
ENSMUSG00000029669	772.0559893	0.442309978	0.135828481	3.2563861	0.001128402	0.018941967	869.6648211	1017.434177	1129.384329	829.7837054	972.6986277	1037.712072	825.84376	800.7758216	570.3346974	462.2630866	493.4761562	575.7762439	602.5646325	726.9846501	804.0681488	729.7306786	644.0162224	804.4959773	Tspan12
ENSMUSG00000037533	555.5601886	-0.344225802	0.105756984	-3.254875352	0.001134421	0.019020948	470.0562651	462.1565412	408.6160193	433.4690998	486.3493139	480.9159699	569.294663	520.5517796	647.2337577	704.1093371	647.3820861	690.4985782	495.6877252	654.6878341	479.5613064	673.2758696	566.3068743	609.9303741	Rapgef6
ENSMUSG00000040270	105.9496255	-0.778404227	0.239249691	-3.253522388	0.001139837	0.019051803	100.8131008	43.68643922	76.95421052	52.63553355	69.07295703	74.85472453	88.77413199	83.59225658	149.2207956	153.0672472	174.2638571	123.3806237	123.461255	115.6749057	152.8394002	140.0915629	69.93841329	114.7718446	Bach2
ENSMUSG00000030530	1767.629042	-0.366834064	0.112753019	-3.253430083	0.001140208	0.019051803	1797.631195	1406.013557	1418.775515	1808.185388	1502.573367	1224.336179	1530.335725	1605.351291	1879.449653	1950.076729	1985.305064	1904.823664	2169.785489	2138.379159	1889.449396	2148.419118	2015.586216	1442.846046	Furin
ENSMUSG00000042305	614.6029042	-0.311323478	0.095697903	-3.253190166	0.001141171	0.019051803	559.9378248	554.1279922	448.7189177	539.7722362	577.1849834	583.4566884	699.6053154	579.446324	622.5162026	592.8804708	631.0957443	626.643694	679.958255	738.2308215	758.6593415	606.3664664	718.8114699	545.4395281	Tmem183a
ENSMUSG00000049349	38.30876744	0.858738212	0.26397525	3.253101236	0.001141528	0.019051803	49.79924255	48.28501177	46.60607116	51.60346427	50.14885921	48.19413771	38.27875416	55.09489638	36.61860015	25.51120787	29.31541522	46.53830542	25.79787417	22.49234277	33.22595656	25.0910262	16.51323647	40.4434119	Gm5105
ENSMUSG00000041355	1126.562777	0.275412916	0.084676784	3.252519807	0.001143866	0.01906883	1480.616504	1156.540996	1225.848058	1154.88553	1263.183529	1356.613706	982.216543	1242.484905	956.660929	1095.96149	1056.983582	995.7032789	1020.858735	1047.500535	1038.864908	1015.141102	987.8800877	1200.185575	Ssr2
ENSMUSG00000078931	896.2044933	0.395979518	0.121887375	3.248732844	0.001159203	0.019290714	810.1486532	1093.310624	1355.911512	999.0430682	1016.224053	1213.0567	872.2669299	859.670366	883.4237287	637.7801967	738.5856001	718.6380187	734.3180613	789.6418907	931.4343156	731.8215974	752.8093097	993.5962545	Pdf
ENSMUSG00000032492	124.6368649	-0.652647136	0.200917079	-3.248340756	0.001160802	0.019290714	77.73540301	80.47501962	143.0697998	109.3993442	108.8135624	122.023455	147.4139256	79.79260856	94.29289539	81.63586518	92.8321482	95.2411832	131.7534288	173.5123585	238.1193554	158.9098326	172.9032995	135.5400831	Pth1r
ENSMUSG00000051098	109.5056247	0.48557386	0.149489593	3.248211788	0.001161328	0.019290714	129.9638769	125.311102	134.3989029	113.5276214	136.2535043	132.2775269	109.1351714	106.3901447	95.20836039	98.98348653	134.3623198	103.8994726	83.84309107	84.34628537	89.71008271	99.31864537	116.5640222	77.60762824	Mblac2
ENSMUSG00000040740	1036.171171	-0.46478511	0.143102273	-3.247922619	0.001162509	0.019290714	1089.510258	1362.327118	914.7796293	1015.556177	908.3566952	802.8938261	684.945367	659.2389326	625.2625976	797.9905821	759.7578445	624.4791216	1435.467427	1348.737268	1563.835022	1400.915629	1798.971409	858.0561714	Slc25a34
ENSMUSG00000002957	3082.363301	-0.179788659	0.055364875	-3.247341549	0.001164885	0.019308003	2791.186814	2967.228938	2696.648955	3164.324429	2905.79522	2702.97334	3215.41535	3253.448623	3080.539738	2963.381906	3123.720355	3102.914457	3369.386638	3218.814909	3258.358807	3470.925291	3194.825574	3002.650067	Ap2a2
ENSMUSG00000024395	2909.326308	-0.298937517	0.092082196	-3.246420364	0.001168661	0.019348433	2547.049064	3089.09111	2867.89917	2539.922511	2722.231471	2551.213077	2580.150919	2382.379313	2575.203056	2955.218319	2624.543979	2862.646927	3438.488086	3962.668817	3445.531695	2535.239105	3141.400397	3546.99653	Lims2
ENSMUSG00000044894	7965.754332	0.363575181	0.112046485	3.244860203	0.001175083	0.019432515	6909.948558	11665.42892	12263.89989	8618.810602	10317.41813	10280.73244	6733.802966	5740.318256	6167.487731	6659.445702	5532.470306	5812.959033	6913.830279	7421.669815	9183.654393	7010.850903	8281.873774	7868.976278	Uqcrq
ENSMUSG00000050957	6.912266472	3.462153415	1.067234203	3.244042784	0.00117846	NA	36.43847016	18.3942902	6.50317272	0	5.677229345	12.30488622	9.773298935	9.499120066	5.492790023	8.163586518	0	5.411430863	0	4.819787736	0	0	1.942733703	0	Insl6
ENSMUSG00000026668	3.573368961	-5.026119128	1.549864779	-3.242940415	0.001183029	NA	0	0	0	0	0	0	0	6.649384046	0	6.122689888	3.257268358	9.740575554	12.89893709	0	2.215063771	0	13.59913592	9.837586679	Ucma
ENSMUSG00000044938	12998.8524	0.39215339	0.120948758	3.242310195	0.001185649	0.019584863	15673.40063	13747.43264	16949.43583	13104.18372	13703.88543	15539.02049	13628.05092	15359.12723	13358.46534	11647.39706	12066.55063	11596.69634	9415.302721	9499.801627	11584.78352	10520.45819	9799.148796	16786.20207	Klhl31
ENSMUSG00000000093	348.3478751	-0.446725273	0.137818696	-3.241398194	0.001189449	0.019622769	302.4393023	304.6554314	334.9133951	211.5742035	253.5829107	291.2156406	291.5700849	298.2723701	407.3819267	478.5902596	384.3576662	399.3635977	419.2154553	375.9434434	409.7867976	328.2742594	429.3441483	349.7808597	Tbx2
ENSMUSG00000031393	1777.372636	-0.290196586	0.089536197	-3.241109135	0.001190656	0.019622769	1605.721918	1420.958918	1321.227924	1581.130145	1482.703064	1450.951167	1801.54477	1594.902259	2169.652059	2157.227737	2205.170678	2363.713001	1771.761144	1684.515814	1759.868166	1975.918313	1899.022194	1746.718168	Mecp2
ENSMUSG00000037408	534.0963762	0.428485363	0.132234402	3.240347109	0.001193843	0.019652906	821.0801943	728.8737491	605.8789251	642.9791647	704.9226436	659.3368201	373.0142427	531.0008117	292.0333362	450.0177068	359.9281535	353.9075785	608.0927484	537.4063325	404.2491382	463.1385252	513.8530643	564.0216362	Cnnm4
ENSMUSG00000078653	2.643228079	-4.792640498	1.479252501	-3.239906978	0.001195687	NA	0	0	0	0	0	0	8.144415779	0	2.746395011	3.061344944	0.814317089	0	14.74164239	0	3.322595656	4.1818377	2.914100554	7.651456306	Cntd1
ENSMUSG00000026102	444.6087192	-0.409962752	0.126540103	-3.239785195	0.001196198	0.019669297	315.8000747	378.2325922	437.8802965	315.8132013	343.4723754	460.4078262	509.0259862	417.0113709	457.7325019	410.2202225	497.5477417	466.4653404	495.6877252	489.2084552	450.7654773	430.7292831	453.6283195	673.3281549	Inpp1
ENSMUSG00000029202	1645.630497	-0.2825788	0.087292937	-3.237132464	0.001207374	0.019830528	1430.817262	1430.156063	1570.516212	1591.450838	1524.336079	1306.368754	1602.821025	1478.063082	1765.931992	1487.813643	1777.654206	1885.342513	1677.783174	1786.534654	1587.093192	2179.782901	1818.398746	1720.484604	Pds5a
ENSMUSG00000028671	35.35013914	1.20263323	0.371648204	3.235945222	0.001212406	0.019890614	99.5984851	39.08786667	46.60607116	49.53932569	47.31024454	42.0416946	21.17548103	26.59753619	13.73197506	27.5521045	29.31541522	54.11430863	11.05623179	43.37808962	16.61297828	21.95464792	29.14100554	17.48904298	Gale
ENSMUSG00000018858	913.4266784	0.298458708	0.092266145	3.234758616	0.001217456	0.019950838	1046.998709	1202.526722	1183.577435	947.4396039	982.1606766	1078.728359	824.2148768	882.4682541	753.4276981	785.7452023	739.3999172	774.9168996	812.6330365	758.3132704	909.2836779	776.7763527	931.5408104	1051.528709	Mrpl58
NewGene_7809	188.9751329	-0.628059645	0.19422212	-3.233718413	0.001221899	0.020000988	105.6715635	141.4061059	194.0113195	116.6238292	119.2218162	195.8527724	155.5583414	137.737241	243.513691	185.7215933	210.0938091	246.7612474	161.2367136	260.2685377	193.8180799	222.6828575	237.0135117	274.3593618	no_name
ENSMUSG00000040289	472.9316556	-0.474538915	0.146821267	-3.232085693	0.001228902	0.020092894	309.7269964	505.8429805	506.1636101	349.8714877	358.6116536	426.5693891	414.5507632	555.6985239	497.0974971	390.8317045	385.1719833	399.3635977	471.7325563	570.3415487	430.8299034	608.4573853	684.8136301	647.0945904	Hey1
ENSMUSG00000047216	165.4059345	-0.544769911	0.168858362	-3.226194446	0.001254481	0.020487968	155.470806	119.5628863	96.46372868	126.9445221	98.40530864	111.7693832	201.1670697	155.7855691	234.359041	165.312627	226.3801509	254.3372506	124.3826076	206.4475747	171.6674422	176.6826428	164.1609979	188.0072121	Cdh19
ENSMUSG00000066440	610.0515096	-0.395387815	0.122606666	-3.22484763	0.001260397	0.020547181	556.2939778	365.5865177	469.312298	603.7605319	501.4885921	378.3752514	746.8429269	623.1422763	677.4441028	744.9272697	758.9435274	772.7523273	713.1269504	533.3898428	604.7124094	732.8670569	628.4743528	569.4869622	Zfyve26
ENSMUSG00000021027	2276.577232	-0.300097985	0.093068759	-3.224476062	0.001262034	0.020547181	2057.558948	1888.863675	1806.798154	2166.31343	2074.081121	1895.977886	2167.229039	2074.607822	2336.26669	2460.300887	2484.48144	2925.419525	2351.29196	2250.840873	2318.064236	3029.741413	2519.725612	2170.82746	Ralgapa1
ENSMUSG00000042532	99.16504622	0.792122547	0.245665051	3.22440064	0.001262367	0.020547181	112.9592575	77.02609021	122.4764196	161.0028085	146.6617581	162.0143353	97.73298935	81.69243257	73.2372003	65.30869214	134.3623198	96.32346937	59.88792219	53.82096305	114.0757842	69.00032204	52.45380997	104.9342579	Golga7b
ENSMUSG00000017421	2683.520767	0.20284515	0.062934837	3.223098062	0.001268121	0.020617658	2913.862997	2691.314585	3008.801245	2887.72986	2835.776058	2878.317969	2717.791545	2828.837956	2603.582471	2901.134559	2670.145736	2411.333593	2395.516888	2748.885605	2288.160875	2583.330239	2317.681307	2621.170317	Zfp207
ENSMUSG00000018559	4921.020438	0.260570212	0.080860499	3.222466054	0.001270922	0.020630879	5471.843602	5856.282142	5874.532691	5080.877092	5434.054688	5130.112148	5157.858513	5593.081895	4689.927214	4530.790517	4267.021549	4069.396009	4663.88711	4107.262449	4877.570423	4381.52045	4286.641915	5105.707486	Ctdnep1
ENSMUSG00000000275	838.4565542	-0.324277967	0.100636454	-3.222271397	0.001271786	0.020630879	644.9609218	815.0969844	744.6132765	898.9323475	676.5364969	762.9029459	886.1124368	647.8399885	843.1432685	876.5651023	736.956966	870.1580828	891.8693643	970.3839308	985.703378	1030.822993	998.5651231	811.0543684	Trim25
ENSMUSG00000029659	1236.450334	-0.33235057	0.103174947	-3.221233246	0.001276402	0.020682576	966.8340749	1020.883106	1053.513981	1248.803835	1088.135624	1327.902305	1207.81686	1154.143088	1342.987161	1143.922561	1056.169265	1199.173079	1227.241729	1475.658345	1133.005119	1365.370009	1576.5284	1668.017475	Medag
NewGene_7318	45.17678447	-1.006748253	0.312661082	-3.219934656	0.001282198	0.020753253	10.93154105	29.89072157	36.85131208	29.93000927	35.00958096	19.48273652	69.22753412	31.34709622	43.02685518	47.96107079	49.67334246	83.3360353	62.65198014	67.4770283	40.97867976	35.54562045	46.62560886	73.2353675	no_name
ENSMUSG00000021270	3230.565669	0.255890177	0.079495898	3.218910454	0.001286787	0.020804249	4206.214072	4264.026397	3868.303906	4146.854388	3418.63827	3952.944699	2135.465817	2689.200891	2172.398454	2561.32527	2442.951268	2315.010123	3161.160939	3309.587579	3124.347449	3943.472951	3331.7883	3106.49126	Hsp90aa1
ENSMUSG00000046861	1016.508992	-0.262956183	0.081735177	-3.217172745	0.001294606	0.020907313	957.1171495	949.6052315	975.475908	943.3113268	905.5180805	757.7759099	1107.640546	1102.84784	981.3784841	989.8348653	1045.583143	995.7032789	1184.859507	1037.860959	1219.392606	1168.823637	983.0232535	991.4101242	Hectd3
ENSMUSG00000028957	646.2105252	-0.356839379	0.110961803	-3.21587582	0.001300471	0.020978611	479.7731904	455.2586824	508.3313343	523.2591276	542.1754024	552.6944729	998.5053745	690.5860288	665.5430578	781.6634091	703.5699653	810.6323433	734.3180613	751.8868868	630.1856428	527.9570096	620.703418	654.7460467	Per3
ENSMUSG00000031026	25.74679937	-1.624524629	0.505276655	-3.215119112	0.001303904	0.020999119	10.93154105	0	18.42565604	17.54517785	4.731024454	23.58436526	12.21662367	12.34885609	32.04127513	43.87927753	26.05814686	29.22172666	35.93275331	33.73851415	13.29038262	53.31843067	43.71150831	52.46712895	Trim66
ENSMUSG00000036103	935.219203	-0.31012338	0.096488083	-3.214110702	0.001308492	0.020999119	838.0848137	710.4794589	771.7098295	982.5299596	904.5718756	846.9863351	888.5557615	778.9278454	910.8876788	906.1581035	994.2811662	1032.501009	1029.150909	1004.925743	892.6706996	1091.45964	1234.607268	1015.457558	Colec12
ENSMUSG00000087408	1045.419675	0.425951823	0.132528352	3.214043011	0.001308801	0.020999119	975.3363846	1089.861694	1058.933291	1454.185623	1165.724425	993.6195625	1485.541438	1467.61405	1089.403355	971.4667956	1096.070802	952.411832	871.599606	795.2649764	883.8104445	953.4589955	624.5888854	888.6619966	Gdf1
ENSMUSG00000025854	800.7480536	0.262481713	0.081670976	3.213892202	0.001309488	0.020999119	981.409463	928.911655	938.624596	881.3871697	1085.29701	801.8684189	640.9655218	649.7398125	725.963748	716.3547169	723.1135754	655.8654206	869.7569007	741.4440133	811.820872	721.3670032	746.0097418	793.5653254	Fam20c
ENSMUSG00000019066	497.0458859	-0.392260454	0.122059527	-3.213681579	0.001310449	0.020999119	403.2524031	502.3940511	449.8027798	525.3232662	392.6750297	374.2736226	588.0268193	381.8646267	481.534592	446.9563618	427.516472	501.0984979	613.6208643	617.7361281	571.4864528	553.0480358	661.5008257	454.7151176	Rab3d
ENSMUSG00000033918	1151.844868	0.23562759	0.073324553	3.213488237	0.001311332	0.020999119	1162.387198	1363.476761	1458.878414	1223.002103	1275.484193	1236.641065	1106.826104	1225.386489	1061.939404	955.1396226	1066.755387	1038.994726	1089.960184	1064.369792	1177.306394	1056.959479	1090.844974	1078.855339	Parl
ENSMUSG00000034382	30.07308316	-0.991824636	0.308656207	-3.213363648	0.001311901	0.020999119	34.00923882	18.3942902	14.09020756	25.80173213	14.19307336	12.30488622	26.87657207	32.29700822	34.78767014	38.77703596	21.17224433	34.63315753	49.75304305	44.98468553	43.19374353	37.6365393	31.08373924	27.32662966	AI661453
ENSMUSG00000024759	1120.751556	-0.4436009	0.138112136	-3.211889362	0.001318651	0.021076377	785.8563398	912.8166511	810.7288658	1151.789322	834.5527137	846.9863351	1070.176233	859.670366	1461.997611	1226.578874	1420.169004	1526.023503	1201.443854	1233.86566	1135.220182	1534.734436	1239.464102	921.4539522	Atl3
ENSMUSG00000021215	2213.994965	-0.400072559	0.124569243	-3.211647999	0.00131976	0.021076377	1830.425818	1595.704675	1906.513469	1873.205753	1946.34346	1785.23391	2091.485972	1566.404899	2462.60086	2950.116078	2736.919738	2672.16456	2194.66201	2307.875027	2575.011633	3050.650602	2251.628361	2054.962551	Net1
ENSMUSG00000057948	38.94979963	-1.098147645	0.34195751	-3.211357001	0.001321097	0.021076377	13.36077239	17.24464706	17.34179392	48.50725641	26.49373694	42.0416946	31.76322154	21.84797615	28.37941512	30.61344944	46.4160741	22.72800963	101.3487914	64.26383648	44.30127541	52.27297124	40.79740775	51.37406377	Unc13d
ENSMUSG00000095115	1353.137768	-0.438550992	0.136640037	-3.209535084	0.001329498	0.021187047	1351.867243	1007.087388	867.089696	1248.803835	972.6986277	1230.488622	1222.476808	1031.604439	1542.558531	1638.839993	1646.549155	1548.751513	1669.491	1482.888027	1182.844054	1842.099507	1623.154008	1247.187378	Itpripl2
ENSMUSG00000038022	137.2253139	-0.507814922	0.158276704	-3.208399643	0.001334759	0.021246723	119.0323359	104.6175255	113.8055226	141.3934921	105.0287429	127.150491	105.8774051	95.94111267	135.4888206	133.6787292	115.6330267	161.2606397	143.7310133	188.7750196	201.5708031	134.8642658	173.8746664	168.3320387	Mindy4
ENSMUSG00000018932	6750.380718	-0.214078949	0.06673089	-3.208093705	0.00133618	0.021246723	5630.958255	6744.956287	6622.397553	6588.730317	6234.544025	6335.990998	6439.789557	6831.767152	6356.073521	6284.94117	5992.559461	7180.968756	8240.578093	6950.133915	7907.777662	6897.941285	7424.156844	6842.588068	Map2k3
ENSMUSG00000026504	402.11627	-0.310402736	0.096795183	-3.206799417	0.001342205	0.021319114	313.3708434	347.1922275	386.9387769	385.9939127	392.6750297	367.0957723	368.1275932	435.059699	435.7613418	335.7274955	390.0578858	354.9898646	410.0019288	432.1743003	461.8407962	443.2747962	466.2560886	511.5545073	Sdccag8
ENSMUSG00000026260	11588.4502	0.291050228	0.090846603	3.203754653	0.00135648	0.021522224	15179.05205	15063.77403	14846.74332	12499.39111	13334.86553	11713.22628	10722.93781	11346.69892	8103.696214	10913.69473	8413.524168	8916.955777	11482.81807	11332.92756	12032.2264	10549.73106	10811.31305	11328.52759	Ndufa10
ENSMUSG00000044477	5142.938578	-0.219753413	0.068611087	-3.202884886	0.001360584	0.021563685	4800.161136	5036.586585	4659.523254	5366.760284	4681.8218	4045.231346	5114.693109	4984.188299	5236.459822	5400.212481	4841.115097	5109.473021	5396.362466	4958.758282	5950.76882	5908.93667	5807.802404	5274.039525	Zfand3
ENSMUSG00000036501	310.3482267	-0.535435821	0.167236841	-3.201661896	0.001366373	0.021631743	323.0877688	241.4250589	167.9986286	308.5887163	227.0891738	187.6495149	241.8891486	254.5764178	378.0870466	381.6476697	404.7155935	361.4835817	371.3051176	323.7290762	314.5390554	370.0926364	407.0027107	321.3611648	Fam13b
ENSMUSG00000039395	1653.537186	0.275714823	0.086132429	3.201057072	0.001369244	0.02165351	1557.137291	1892.312604	2180.730586	1704.978459	1983.245451	1973.908832	1674.491884	1672.795044	1407.069711	1424.545847	1477.985517	1483.814343	1733.064333	1392.115358	1458.619493	1497.097896	1622.182642	1627.574063	Mreg
ENSMUSG00000021782	309.6894532	-0.406941093	0.127182587	-3.199660452	0.001375896	0.021734948	302.4393023	294.3086432	203.7660786	273.4983606	263.9911645	224.5641736	307.0444749	251.7266818	328.6519364	400.0157394	349.3420314	305.2047007	335.3723643	332.5653538	338.9047569	385.7745278	378.833072	298.4067959	Dlg5
ENSMUSG00000024827	11.19343895	-2.367591247	0.740095302	-3.199035638	0.001378881	NA	0	4.59857255	0	10.32069285	7.569639126	0	11.40218209	5.69947204	2.746395011	23.47031124	4.071585447	14.06972024	23.03381623	18.47585299	8.860255083	10.45459425	35.9405735	20.76823854	Gldc
ENSMUSG00000071342	754.0429102	0.359930024	0.112523672	3.198704936	0.001380464	0.021763419	740.9155599	692.0851687	825.9029355	807.0781811	870.5084995	983.3654907	814.4415779	961.3109507	789.1308333	650.0255765	776.8585033	822.5374912	611.778159	576.7679324	756.4442777	587.5481968	550.7650047	755.3080439	Lsmem1
ENSMUSG00000028837	2195.210929	0.292323141	0.091389413	3.198654312	0.001380706	0.021763419	2926.009154	2508.521326	2860.312135	2072.395125	2323.879212	2321.521867	2116.733661	2187.647351	2014.938473	2179.6776	1883.515428	1859.367645	1861.132351	1935.948074	2233.891813	1866.145073	1991.302045	2370.85839	Psmb2
ENSMUSG00000027221	182.8901545	-0.50708785	0.158557427	-3.198133702	0.001383201	0.021779024	129.9638769	128.7600314	143.0697998	123.8483142	123.9528407	149.7094491	320.8899817	176.6836332	234.359041	189.8033865	204.3935895	231.609241	160.3153609	228.9399174	209.3235263	202.8191284	181.6456012	151.9360609	Chst1
ENSMUSG00000037035	152.7871825	-0.646576039	0.202276233	-3.196500291	0.001391057	0.021878905	122.6761829	156.3514667	93.21214232	191.9648871	102.1901282	93.31205386	180.8060303	99.74076069	162.9527707	123.4742461	141.6911736	94.15889702	223.8886937	222.5135338	198.2482075	162.0462109	204.9584056	175.983495	Inhbb
ENSMUSG00000055368	62.35323801	1.025323331	0.32085516	3.195595579	0.001395426	0.021923787	94.74002242	75.87644707	60.69627872	62.9562264	45.41783476	63.57524549	148.2283672	122.5386489	64.08255027	44.89972585	68.40263551	73.59545974	50.6743957	37.75500393	26.58076525	24.04556677	14.57050277	43.72260746	Slc6a2
ENSMUSG00000034647	542.7995562	-0.556475394	0.174193223	-3.194586928	0.001400311	0.021976682	395.9647091	298.9072157	311.0684285	475.7839405	415.3839471	522.9576645	508.2115446	536.7002837	520.8995872	650.0255765	664.482745	911.2849574	799.7340994	664.3274096	399.8190106	503.9114428	579.9060102	611.0234393	Ankrd12
ENSMUSG00000021846	802.7469599	-0.367898076	0.115234053	-3.192615945	0.001409903	0.022096412	711.7647838	597.8144315	803.141831	719.3522919	576.2387785	709.5817722	747.6573685	588.9454441	850.4669885	927.5875181	973.923239	929.6838223	832.9027948	894.8739229	986.8109099	851.0039719	934.4549109	813.2404988	Peli2
ENSMUSG00000006304	3117.35529	0.240364932	0.075293036	3.192392596	0.001410994	0.022096412	3405.782344	3682.306969	3719.814796	3261.338942	3244.536571	3985.757729	3031.351553	3078.664813	2712.522806	2859.296178	2570.799051	2531.467358	3019.272631	3176.240118	2922.776645	2628.284994	2981.124867	3301.056863	Arpc2
ENSMUSG00000036766	4.764592257	-4.431051239	1.38864456	-3.190918228	0.001418214	NA	0	0	0	0	0	0	21.17548103	7.599296053	3.661860015	0	14.65770761	12.98743407	0	4.819787736	14.39791451	2.09091885	0	4.372260746	Dner
ENSMUSG00000022956	14644.95071	0.265712196	0.08327223	3.190886052	0.001418372	0.022187939	13925.56868	18905.88139	20124.06798	14489.2207	16645.63644	17718.01075	12983.01319	13779.42357	12591.30566	13264.80764	12136.5819	12358.62581	12871.29651	13373.30437	15528.70456	13981.97435	14051.79287	14879.89638	Atp5o
ENSMUSG00000053475	97.42124752	0.684607523	0.214580382	3.190447872	0.001420525	0.022197615	103.2423321	148.3039647	157.1600074	99.07865139	111.6521771	141.5061916	79.81527464	142.486801	89.71557037	77.55407192	69.2169526	59.5257395	68.18009603	61.05064465	84.17242329	73.18215974	98.10805198	89.63134529	Tnfaip6
ENSMUSG00000041915	388.5196522	-0.423194194	0.132675279	-3.189698913	0.001424211	0.02223121	382.6039367	306.9547177	275.3009785	366.3845963	334.0103265	260.4534251	479.7060894	346.7178824	424.7757618	317.3594259	471.4895948	446.9841893	479.1033775	415.3050432	427.5073078	499.7296051	415.7450123	343.2224686	Ammecr1l
ENSMUSG00000051043	1282.434143	0.469717266	0.147307078	3.188694478	0.001429168	0.022284555	1547.420366	1407.1632	920.1989399	1618.284639	1500.680957	1355.588299	1778.740406	1421.068362	1990.220918	1196.985873	1171.802292	1145.058771	1033.757672	807.3144457	940.2945707	1193.914663	983.0232535	1072.296948	Gprc5c
ENSMUSG00000028121	338.4189579	0.435021738	0.136462197	3.187855289	0.001433322	0.022325271	423.9008695	378.2325922	528.9247146	453.0784162	361.4502683	395.8071735	264.6935128	256.4762418	281.9632212	365.3204967	270.3532737	229.4446686	257.0573891	300.4334355	377.6683729	326.1833406	255.4694819	365.0837723	Bcar3
ENSMUSG00000030451	2716.401295	-0.335853954	0.105393959	-3.186652791	0.001439294	0.022394183	2455.952889	2236.055902	2196.988517	2953.782295	2401.468013	1934.943359	2388.757148	2501.118313	2935.896267	2767.455829	3063.460891	3162.440197	3116.936012	2603.488675	2889.550689	3596.380422	3149.171332	2541.376559	Herc2
ENSMUSG00000009293	3837.013153	-0.344152599	0.108182819	-3.181213065	0.001466597	0.022787418	2730.456031	4166.30673	3314.450363	3696.87218	3449.863032	3750.939484	3344.097119	4340.147958	3162.931588	3287.88447	3661.169634	3365.909997	5584.318406	4358.694709	4460.030902	3721.835553	4727.642465	3942.686128	Ube2g2
ENSMUSG00000018893	150066.8655	0.382684953	0.120303657	3.180991849	0.001467718	0.022787418	184937.3822	240320.2518	219526.5177	155150.9757	186681.4939	178827.9369	111720.209	129768.4291	80092.20225	131319.4527	86325.75465	102629.9509	170080.7777	162034.034	142846.14	141683.7976	146441.3238	130816.9485	Mb
ENSMUSG00000074715	29.9118004	-1.270779405	0.399562796	-3.180424749	0.001470593	0.022807594	15.79000374	6.897858825	15.17406968	10.32069285	24.60132716	11.27947904	57.82535203	36.09665625	21.05569509	35.71569101	40.71585447	58.44345332	24.87652153	12.04946934	29.9033609	54.36389009	50.51107627	32.7919556	Ccl28
NewGene_3472	20.98416088	-1.320965065	0.415704603	-3.177653211	0.001484722	0.023002067	2.429231344	13.79571765	7.58703484	10.32069285	17.03168803	8.203257482	21.9899226	23.74780017	31.12581013	24.49075955	22.8008785	44.37373308	33.16869537	26.50883255	28.79582902	15.68189137	10.68503536	34.97808597	no_name
ENSMUSG00000049892	155.2196805	0.754421905	0.237659271	3.174384496	0.001501546	0.02319154	210.1285113	206.9357647	229.7787695	220.8628271	185.4561586	254.300982	207.6826024	109.2398808	105.2784754	107.147073	70.84558678	110.3931896	118.8544917	121.2979913	233.6892278	119.1823744	101.9935194	80.8868238	Rasd1
ENSMUSG00000033596	355.3447234	-0.36839594	0.116060753	-3.174164648	0.001502684	0.02319154	228.3477463	331.0972236	261.2107709	346.7752799	305.6241797	341.4605927	384.4164248	318.2205222	385.4107666	331.6457023	418.558984	397.1990254	427.5076292	334.9752476	383.2060323	395.1836626	403.1172433	402.2479886	Rfwd3
ENSMUSG00000025868	2281.595301	0.272996677	0.086008429	3.174068884	0.00150318	0.02319154	2526.400598	2592.445275	2897.163447	1981.573028	2653.158514	2575.822849	2237.271015	2250.341544	2233.734609	2529.691372	2033.349772	1954.608828	1976.301432	2001.015208	2220.60143	1950.827287	2205.974119	2248.435089	Higd2a
ENSMUSG00000078201	223.7800389	0.484926496	0.152791182	3.173785879	0.001504646	0.02319154	176.1192724	280.5129255	280.7202891	245.6324899	241.2822472	283.0123831	312.7455659	273.5746579	223.3734609	259.1938719	189.7358818	185.0709355	208.2256987	179.1354442	189.3879524	163.0916703	178.7315006	158.494452	Tmem203
ENSMUSG00000040356	1119.657346	-0.217289761	0.06846523	-3.173724272	0.001504966	0.02319154	902.4594443	1042.726326	962.4695626	1074.384126	1084.350805	953.6286823	1221.662367	1119.946256	1199.259155	1190.863183	1156.330267	1241.38224	1293.579119	1053.12362	1187.274181	1177.187312	1134.556482	1158.649098	Skiv2l
NewGene_4113	28.71474742	0.985550297	0.310571537	3.173343916	0.001506939	0.023197242	38.8677015	28.74107844	42.27062268	48.50725641	30.27855651	35.88925149	25.24768892	37.04656826	33.87220514	33.67479439	22.8008785	24.89258197	15.66299503	7.229681604	22.15063771	26.13648562	18.45597017	25.14049929	no_name
ENSMUSG00000019179	32404.52562	0.318653187	0.100524922	3.169892397	0.001524954	0.023449611	37927.58897	44088.81432	45156.94751	33858.06497	38748.03648	34138.88142	29105.69867	34433.36033	23136.54704	27704.1513	23491.4194	23932.59414	32932.82909	30982.39886	33964.68033	27256.17267	29563.55012	32859.72564	Mdh2
ENSMUSG00000037369	640.4747438	-0.26367883	0.083210805	-3.168805166	0.00153067	0.023512516	600.020142	534.5840589	521.3376797	583.1191462	528.928534	562.9485447	623.8622487	652.5895485	695.7534029	675.5367843	723.1135754	829.0312083	694.6998974	656.29443	615.7877283	644.0030057	646.9303229	740.0051313	Kdm6a
ENSMUSG00000019975	420.6036719	0.321697764	0.101669598	3.164149059	0.001555371	0.023866618	488.2755001	413.8715295	448.7189177	370.5128734	519.466485	507.5765567	439.7984521	442.6589951	449.4933169	379.6067731	445.4314479	467.5476266	374.9905282	388.7962107	301.2486728	382.6381495	372.033504	378.2005545	Ikbip
ENSMUSG00000038807	315.7865699	-0.477335578	0.150885261	-3.163566636	0.001558487	0.023889092	239.2792874	254.0711334	212.4369755	273.4983606	256.4215254	277.8853472	231.3014081	379.0148906	302.1034512	375.5249798	328.1697871	448.0664755	374.0691755	362.2873781	331.1520337	355.4562045	434.2009825	249.2188625	Rap1gap2
ENSMUSG00000046856	77.05749249	-0.734129389	0.232302613	-3.160228714	0.001576453	0.024138921	57.08693658	42.53679608	70.4510378	71.21278069	25.54753205	53.32117364	111.5784962	92.14146464	88.80010537	78.57452023	77.3601235	86.58289381	89.37120696	76.31330582	79.74229575	62.72756549	107.8217205	115.8649098	Gpr1
ENSMUSG00000050288	238.9644188	-0.543763331	0.172246578	-3.156889017	0.00159462	0.024391284	185.8361978	234.5272	221.1078725	161.0028085	162.7472412	182.522479	389.3030742	212.7802895	217.8806709	245.9280438	223.9371996	191.5646526	201.7762301	306.0565212	333.3670975	261.3648562	286.5532211	283.1038833	Fzd2
ENSMUSG00000050730	411.2085469	-0.423195199	0.13413982	-3.154881224	0.001605635	0.024533825	357.0970076	303.5057883	320.8231875	272.4662913	341.5799656	435.7980537	421.0662958	340.0684984	481.534592	493.8969843	468.2323264	443.7373308	433.9570977	529.373353	321.1842468	473.5931195	481.7979582	482.0417473	Arhgap42
ENSMUSG00000061815	3.696709676	-4.806310149	1.523840046	-3.154077859	0.001610061	NA	0	0	0	0	0	0	0	0	10.98558005	11.22493146	4.885902537	6.493717036	0	15.26266116	0	6.272756549	4.856834256	6.558391119	Rufy4
ENSMUSG00000048379	562.9234387	-0.377950734	0.120053513	-3.148185535	0.001642874	0.025076355	416.6131755	435.7147491	364.1776723	484.0404948	510.950641	547.5674369	688.2031333	486.3549474	660.0502677	605.1258506	607.4805487	741.3660283	586.9016375	735.0176297	512.7872629	585.4572779	596.4192467	568.393897	Socs4
ENSMUSG00000020327	2.940901682	-4.174970472	1.329096763	-3.141208818	0.00168252	NA	0	0	0	0	0	0	14.6599484	4.749560033	3.661860015	5.102241573	3.257268358	0	3.685410596	0	4.430127541	7.318215974	3.885467405	2.186130373	Fgf22
ENSMUSG00000016128	584.2813396	0.258913272	0.082439666	3.140639516	0.001685794	0.02570436	646.1755375	665.6433766	578.7823721	688.3902133	684.106136	639.8540836	511.4693109	507.2530115	593.2213225	593.9009192	565.1360601	584.4345332	543.598063	604.8833608	533.8303687	558.2753329	554.6504721	463.4596391	Stard13
ENSMUSG00000021702	10457.59332	-0.387393594	0.12337004	-3.140094579	0.001688933	0.025725116	9772.797697	8388.945974	7779.962298	10481.69566	12070.73579	10924.68815	9093.240217	8790.485709	7575.472906	8447.271149	9879.294929	7307.596238	15561.64624	10039.61785	12444.22826	12906.1966	16285.93663	10486.8674	Thbs4
ENSMUSG00000002010	11709.2244	0.330434449	0.105248428	3.139566594	0.00169198	0.02574442	16292.85462	14621.16142	15775.61316	11307.35109	13244.97606	11735.78524	11069.88993	12392.55204	9084.159233	10966.75804	8935.501423	9348.78796	10669.26368	11114.43052	11779.70913	9566.999197	10034.21957	12826.0269	Idh3g
ENSMUSG00000022462	9964.970905	-0.307586552	0.098193468	-3.132454313	0.001733514	0.026308099	10801.57717	10320.34644	8590.691163	8849.994121	10567.21622	8629.826871	6322.509969	9937.029501	7454.631526	9663.64554	8100.826406	8647.46652	10984.36628	12008.50114	11798.53717	11668.37264	13266.92845	11757.00915	Slc38a2
ENSMUSG00000028862	1112.137195	-0.951155532	0.303665077	-3.132251954	0.001734709	0.026308099	832.0117353	667.9426628	651.4011341	1054.77481	588.5394421	696.2514788	663.769886	330.5693783	1231.30043	1711.291824	1409.582882	1498.966349	1616.973899	1556.791439	1402.135367	1390.461035	1731.947096	983.7586679	Map3k6
ENSMUSG00000022708	4025.566689	-0.42710868	0.136364207	-3.132117201	0.001735506	0.026308099	3494.449288	3013.214663	2705.319852	3605.018014	3407.283812	3088.526442	3735.029076	3227.800998	4126.916237	5000.196742	5099.253614	5990.453966	5025.978701	4255.872571	3037.959962	5164.569559	4587.765639	3894.59126	Zbtb20
ENSMUSG00000039004	2093.22336	-0.386579108	0.123429496	-3.131983192	0.001736298	0.026308099	2237.322068	1916.45511	1467.549311	1751.421577	1772.24176	1860.088634	1874.844512	1574.954107	2025.924053	2665.410998	1800.455085	2349.643281	2349.449255	2929.627645	2233.891813	1947.690909	2590.635392	2330.414978	Bmp6
ENSMUSG00000032177	2023.992157	0.398829263	0.127390002	3.130773669	0.001743465	0.026371062	3204.156143	2367.11522	2226.252795	2602.878738	2264.268304	1532.983742	2102.888154	1822.881141	1679.878282	2143.961909	1601.761715	2115.869468	1889.694283	1653.187193	1992.449862	1892.281559	1770.80177	1568.548543	Pde4a
ENSMUSG00000023078	35.31041925	-1.36829218	0.437081148	-3.130522073	0.001744959	0.026371062	23.07769777	0	17.34179392	25.80173213	7.569639126	10.25407185	83.07304095	47.49560033	30.21034512	58.16555394	58.63083044	57.36116715	35.93275331	43.37808962	48.73140296	31.36378275	14.57050277	42.62954227	Cxcl13
NewGene_8995	47.11258808	-0.969099291	0.309581602	-3.130351693	0.001745971	0.026371062	17.00461941	50.58429805	36.85131208	33.02621713	23.65512227	33.83843711	19.54659787	46.54568832	32.04127513	52.04286405	63.51673298	57.36116715	59.88792219	49.80447327	84.17242329	41.818377	79.6520818	66.67697638	no_name
ENSMUSG00000029860	2131.10368	0.291332468	0.093078476	3.129966039	0.001748265	0.026371062	2888.356068	2267.096267	2684.726471	2138.447559	2329.556441	2438.418287	2075.197141	2120.203599	1869.379538	2081.714562	1719.023376	1702.43615	2121.875151	2295.02226	2078.837349	1665.416864	1863.081621	2021.07753	Zyx
ENSMUSG00000055681	2669.930453	0.296002313	0.094589315	3.129341962	0.001751983	0.026371062	2961.233008	3143.124338	3524.719614	2669.963241	3073.273485	3230.032634	2517.438917	2989.373085	2073.528234	2375.603677	2203.542044	2144.008908	2529.113022	2573.766651	2826.421371	2267.601493	2206.945486	2749.058944	Cope
ENSMUSG00000074793	1295.610901	-0.289822002	0.092619323	-3.129174254	0.001752983	0.026371062	1078.578717	1260.008879	929.953699	1298.343161	1212.088465	1107.43976	1312.879824	1277.631649	1354.888206	1452.097952	1370.495662	1251.122816	1446.523659	1658.810279	1440.898983	1202.278339	1440.53704	1226.419139	Hspa12b
ENSMUSG00000078815	4323.350421	0.186256725	0.059529	3.128840134	0.001754978	0.026371062	4671.411874	4683.646142	4735.393602	4794.9939	4697.907283	3925.258705	4310.02483	4711.563553	4254.165873	4272.617094	4290.636744	4291.264675	3949.838807	3711.236556	4282.825801	3980.064031	3992.317759	4265.140358	Cacng6
ENSMUSG00000057880	263.2760352	-0.508577909	0.162545673	-3.1288308	0.001755033	0.026371062	207.6992799	172.4464706	204.8499407	188.8686792	189.2409782	163.0397425	307.0444749	274.5245699	349.7076314	318.3798742	369.6999586	391.7875945	241.3943941	243.3992807	318.969183	305.2741521	342.8924985	149.7499306	Abat
ENSMUSG00000025425	1534.758602	0.333726675	0.10667576	3.128420876	0.001757483	0.02638048	1870.508135	1702.621487	1808.965878	1444.896999	1869.700864	1631.422832	1511.603569	1996.715038	1336.578906	1569.449508	1380.267467	1308.483983	1395.849263	1466.822068	1531.716597	1119.687044	1246.26367	1434.101525	St8sia5
ENSMUSG00000029861	330.2978567	0.543363466	0.173753118	3.127215622	0.001764705	0.026461424	250.2108284	369.0354471	470.3961601	303.4283699	372.804727	466.5602693	430.0251531	373.3154186	411.9592517	252.0507337	315.1407136	396.1167392	252.4506258	210.4640645	264.7001206	214.3191821	227.2998432	365.0837723	Fam131b
ENSMUSG00000025743	2007.375053	-0.360355997	0.115266758	-3.12627859	0.001770338	0.02651841	1903.302758	1954.393334	1517.406968	2026.984076	1674.782657	1498.119898	1745.348301	1699.39258	1945.363133	2316.417674	1987.748015	2293.3644	2508.843263	2519.945688	2047.826456	2175.601063	2632.404167	1685.506518	Sdc3
ENSMUSG00000034681	2340.889665	0.253564893	0.081166188	3.124021209	0.001783976	0.02669507	2963.66224	2482.079534	2758.429096	2229.269656	2353.211563	2509.171382	2329.302913	2435.574385	2339.92855	2695.003999	2189.698654	2021.710571	2111.740272	2074.91862	2176.300155	2019.827609	2070.954127	2375.23065	Rnps1
ENSMUSG00000001627	2642.420439	0.319570929	0.102332745	3.1228609	0.001791024	0.026762647	2978.237628	3498.364067	3423.920437	2479.030423	3358.081157	2962.401358	2099.630388	2531.515498	2094.583929	2629.695307	1953.546698	2569.347374	2435.135052	2524.765476	2385.623681	2278.056087	2284.654834	3076.9785	Ifrd1
ENSMUSG00000037904	6022.216459	-0.385653009	0.12350108	-3.122669119	0.001792191	0.026762647	4428.48874	5068.776593	5434.48467	5528.795161	5955.413583	4620.484777	4850.814038	3931.685795	6925.492754	6921.700919	6649.713353	7533.794048	6624.525547	6423.973754	6551.051102	6289.4839	7433.870513	7227.347013	Ankrd9
ENSMUSG00000021420	975.0780272	0.327537177	0.104952509	3.120813225	0.001803524	0.026904113	1136.880269	1204.826008	1317.976338	1025.87687	1111.790747	1034.63585	1104.38278	930.9137665	840.3968735	855.1356877	772.7869179	773.8346135	1110.229942	912.546478	928.1117199	761.0944613	848.974628	881.0105403	Fars2
ENSMUSG00000025981	820.5192732	0.399732488	0.128107814	3.12028185	0.001806781	0.026923162	874.5232838	977.1966668	1177.074262	834.9440518	862.9388604	1035.661257	797.3383048	1083.8496	606.9532975	700.0275439	737.771283	713.2265878	701.149366	795.2649764	734.29364	680.5940856	597.3906135	859.1492366	Coq10b
ENSMUSG00000033960	3478.829034	-0.311842232	0.099949494	-3.119998107	0.001808522	0.026923162	3273.389236	3079.893965	2827.796271	3499.746946	2935.127571	2908.054777	2778.060222	2951.376605	3481.513409	4127.713433	3770.288124	3995.80055	4085.277646	4032.555739	3812.124749	3735.426525	4204.075732	3120.701107	Jcad
ENSMUSG00000035620	1967.983794	0.206154168	0.066094932	3.119061637	0.00181428	0.026969783	2321.130549	2233.756616	1956.371127	1973.316474	2179.109864	2146.177239	1709.512872	2089.806415	1837.338263	1959.260764	1897.358818	2016.29914	1913.649452	1722.270818	1854.008376	1760.553672	1896.108094	1957.679749	Ric8b
ENSMUSG00000028292	485.9322149	0.305511334	0.097957597	3.118812056	0.001815817	0.026969783	480.9878061	564.4747805	605.8789251	552.1570676	560.1532954	459.382419	387.6741911	532.9006357	516.3222621	477.5698113	480.4470828	519.4973629	448.6987401	403.2555739	400.9265425	465.2294441	433.2296157	457.9943131	Rars2
ENSMUSG00000021982	997.5233734	-0.226245365	0.072547548	-3.118580447	0.001817245	0.026969783	853.8748174	954.2038041	843.2447294	932.9906339	1027.578511	906.4599518	894.2568525	1103.797752	913.6340738	1031.673246	1020.339313	1013.019858	1046.656609	1069.992877	1100.886694	1137.459854	1011.192892	1094.158252	Cdadc1
ENSMUSG00000026491	1640.726747	-0.382465854	0.122679674	-3.117597583	0.001823316	0.02703215	1541.347288	1233.567086	1203.086953	1711.170875	1388.082575	1007.975263	1516.490218	1468.563962	1936.208483	1822.52069	2004.034357	2161.325487	1850.997472	1675.679536	1666.835487	2062.691445	1797.028675	1485.475588	Ahctf1
ENSMUSG00000021271	328.0994467	-0.378137478	0.121323075	-3.116781185	0.001828372	0.027079372	253.8546754	240.2754157	244.9528391	322.005617	301.8393602	235.8436526	331.4777222	310.6212262	452.2397119	337.7683922	388.4292517	405.8573148	313.2599007	342.2049292	380.9909686	383.6836089	355.5202676	304.965187	Zfp839
ENSMUSG00000016018	2160.70966	-0.173411917	0.055675215	-3.114705853	0.001841284	0.027238089	1974.965083	1850.925451	2162.304929	2076.523402	2057.995637	1841.631305	2112.661453	2318.735208	2259.367629	2221.515981	2284.159436	2233.83866	2118.18974	2201.036399	2270.440365	2343.920031	2216.659155	2347.904021	Mtrex
ENSMUSG00000066880	788.8156732	-0.300306841	0.096431726	-3.114191296	0.001844499	0.027238089	630.3855338	602.413004	681.7492735	711.0957376	660.4510138	723.9374728	847.019241	816.9243257	963.069184	915.3421383	799.6593818	910.2026712	714.9696557	1023.401596	698.8526197	860.4131067	765.4370788	873.359084	Zfp617
ENSMUSG00000037010	90.34793686	0.905031561	0.290659452	3.113717974	0.00184746	0.027238089	48.58462688	139.1068196	123.5602817	141.3934921	112.598382	88.18501794	115.6507041	118.7390008	86.96917536	102.0448315	101.7896362	98.48804171	43.30357451	54.624261	17.72051017	99.31864537	71.88114699	62.30471563	Apln
ENSMUSG00000026655	300.8096049	0.433779509	0.139315902	3.113639608	0.001847951	0.027238089	354.6677762	347.1922275	363.0938102	382.8977048	404.9756933	435.7980537	285.0545523	244.1273857	240.767296	210.2123528	211.7224433	238.102958	251.5292732	324.5323742	387.6361599	243.592046	200.1015714	288.5692092	Fam107b
ENSMUSG00000007817	2505.785008	-0.444550523	0.142779228	-3.113551804	0.001848501	0.027238089	2471.742893	1877.367243	1590.02573	2157.024806	1787.381039	1725.760293	2183.51787	2181.947879	2780.267216	4022.607257	2990.98667	3539.075785	2531.87708	2875.003384	2944.927283	2990.013955	2396.362022	2058.241746	Zmiz1
ENSMUSG00000042743	64.81742594	-0.894740653	0.287408036	-3.113137221	0.001851099	0.027248634	66.80386196	21.84321961	44.43834692	36.12242499	25.54753205	45.11791615	76.55750832	81.69243257	71.4062703	101.0243832	97.71805073	54.11430863	60.80927484	74.7067099	71.98957255	117.0914556	82.56618236	37.16421634	Sgtb
ENSMUSG00000036390	596.1127899	-0.458475879	0.147297363	-3.112587155	0.001854552	0.027271722	521.0701233	467.9047569	488.8218161	493.3291184	475.9410601	492.1954489	605.1300924	438.8593471	516.3222621	763.2953394	702.7556482	724.0494495	539.9126524	623.3592138	681.1321095	986.9136971	531.3376676	677.7004156	Gadd45a
ENSMUSG00000015766	771.0913722	-0.245433419	0.078900879	-3.110655048	0.001866729	0.027422907	644.9609218	678.2894511	705.5942402	766.827479	655.7199893	690.0990357	772.9050574	728.5825091	788.2153683	904.1172068	813.5027724	820.3729189	724.1831822	892.4640291	795.2078937	836.3675399	770.2939131	891.9411922	Eps8
ENSMUSG00000031986	423.0018115	-0.434436404	0.139795285	-3.107661354	0.00188574	0.027667119	297.5808396	302.3561451	352.255189	332.3263099	394.5674395	379.4006586	412.92188	315.3707862	461.3943619	531.653572	566.7646943	483.7819192	504.9012517	436.994088	503.9270078	478.8204166	524.5380997	334.4779471	Sprtn
ENSMUSG00000073802	79.52130594	0.670119681	0.215650337	3.107436276	0.001887177	0.027667119	128.7492612	89.67216472	113.8055226	109.3993442	113.5445869	114.8456048	60.26867677	59.84445642	83.30731534	53.06331236	39.90153738	44.37373308	51.59574835	94.7891588	60.9142537	81.54583514	47.59697571	84.16601936	Cdkn2b
ENSMUSG00000025781	26530.31943	0.287503016	0.09254389	3.106666622	0.001892096	0.027705636	27854.78121	34467.4509	37521.13887	26910.17455	31021.32734	31141.61622	22976.21135	27886.56678	20706.90292	21642.68831	20050.92969	20581.83615	25523.31108	25443.65946	27183.26259	23049.24394	24704.77313	28879.87529	Atp5c1
ENSMUSG00000022146	921.6297048	-0.388926956	0.125200756	-3.106426576	0.001893633	0.027705636	1128.377959	757.6148276	652.4849963	795.725419	682.2137263	856.2149997	810.36937	784.6273175	885.2546587	1077.59342	949.4937263	834.4426391	943.4651127	1177.634803	877.1652532	1122.823422	1221.979499	1031.853536	Osmr
ENSMUSG00000026490	1925.148128	-0.405061233	0.130583138	-3.101941327	0.001922561	0.028100456	1842.571974	1362.327118	1371.085582	1779.287448	1521.497464	1275.606539	1791.771471	1652.846892	2416.82761	2571.529753	2308.588949	2641.860547	2199.268773	1888.553494	1775.373612	2288.510681	2376.934685	1588.223716	Cdc42bpa
ENSMUSG00000022353	800.8289781	0.339592463	0.109515305	3.100867625	0.001929545	0.028174087	783.4271084	840.3891335	901.7732839	857.6495761	860.1002457	862.3674428	933.3500483	831.1730058	801.9473433	822.4813416	859.1045294	1028.171864	855.0152583	688.4263482	485.0989658	641.9120869	606.1329152	756.4011091	Mtss1
ENSMUSG00000000915	733.7802237	-0.334043601	0.107849667	-3.097307672	0.001952871	0.028485927	602.4493733	715.0780315	545.1826464	669.8129662	627.3338426	522.9576645	680.0587176	694.3856768	845.8896635	951.0578293	934.8360187	777.081472	814.4757418	704.4923074	812.9284039	792.4582441	851.8887286	665.6766986	Hip1r
ENSMUSG00000105096	340.2383326	-0.638522868	0.206191763	-3.096742858	0.001956595	0.028511513	310.941612	290.8597138	247.1205634	222.9269656	283.8614672	285.0631975	257.3635386	425.560579	187.6703258	552.0625383	279.3107617	229.4446686	457.9122666	585.6042099	384.3135642	374.2744741	339.0070311	410.9925101	Gbp10
ENSMUSG00000024065	416.3476043	-0.41713435	0.134719886	-3.096308657	0.001959463	0.028524574	369.2431643	285.1114981	448.7189177	419.0201298	291.4311064	371.1974011	332.2921638	326.7697303	407.3819267	472.4675697	425.8878378	428.5853244	467.1257931	529.373353	549.3358151	520.6387936	476.941124	372.7352286	Ehd3
ENSMUSG00000019804	4487.741404	0.313440959	0.101265632	3.095235312	0.001966568	0.028599237	5493.706684	5647.047091	5516.858191	4556.585895	5216.427563	5181.382507	4484.315328	5162.771756	3642.63525	3714.431865	3461.661947	3260.928238	3881.658711	3944.192964	4572.999155	4028.155164	4107.910414	4905.676557	Snx3
ENSMUSG00000079260	33.40413642	-1.124780715	0.363679791	-3.092777608	0.001982927	0.028808183	14.57538806	13.79571765	11.92248332	27.8658707	21.76271249	19.48273652	35.83542943	38.94639227	37.53406516	50.00196742	48.04470828	43.29144691	46.9889851	62.65724056	8.860255083	46.0002147	48.56834256	25.14049929	Tmppe
ENSMUSG00000001930	2869.949512	-0.358038812	0.115802204	-3.091813455	0.001989378	0.028857168	2806.976818	2357.918075	1872.913743	2669.963241	2357.942588	2344.080826	3309.076131	2494.468929	3183.071818	3229.718916	3275.183334	3293.396823	3103.115722	3457.394402	2817.561116	3450.016102	3494.977931	2141.3147	Vwf
ENSMUSG00000022983	649.317137	-0.426569375	0.137973422	-3.091677866	0.001990287	0.028857168	683.8286233	528.8358432	471.4800222	577.9587998	612.1945643	409.1374669	597.8001182	491.1045074	633.5017826	808.1950652	718.2276729	744.6128868	843.9590266	694.8527319	634.6157703	859.3676473	779.0362147	598.9997222	Scaf4
ENSMUSG00000030869	6420.567313	0.288401454	0.093308436	3.090840077	0.001995911	0.0288864	6070.649129	9156.90759	8938.610904	7078.963228	8127.900012	7436.252908	5329.705686	5628.228639	4884.005795	4744.064215	4750.7259	5093.238729	6009.98333	6194.230538	6497.889571	5775.117863	6271.144392	7582.593199	Ndufab1
NewGene_247	32.32204661	0.837798772	0.271081324	3.090580935	0.001997654	0.0288864	57.08693658	44.83608236	37.9351742	44.37897927	22.70891738	41.01628741	33.39210469	33.24692023	32.95674014	32.65434607	34.20131776	29.22172666	16.58434768	23.29564072	17.72051017	23.00010735	29.14100554	28.41969485	no_name
ENSMUSG00000028164	339.2135409	0.299277429	0.096838305	3.09048603	0.001998292	0.0288864	393.5354777	436.8643922	372.8485693	382.8977048	422.9535862	406.0612454	353.4676448	269.7750099	258.1611311	262.2552169	290.7112009	293.2995528	299.439611	348.6313129	341.1198207	317.8196652	312.7801261	343.2224686	Manba
ENSMUSG00000004508	684.5630123	-0.380306997	0.123096662	-3.089498856	0.002004945	0.028953644	702.0478584	667.9426628	497.4927131	695.6146983	508.1120264	544.4912154	652.3677039	565.1976439	619.7698076	752.0704079	654.7109399	761.9294656	878.0490746	860.3321108	682.2396414	830.0947834	861.6023971	588.0690703	Gab2
ENSMUSG00000028088	501.2736185	-0.352778235	0.114249355	-3.087791912	0.002016496	0.029037209	513.7824293	447.2111805	508.3313343	420.0521991	368.0737025	421.4423532	496.8093625	381.8646267	558.4336523	487.7742944	481.2613999	517.3327905	540.834005	521.3403734	681.1321095	600.0937099	475.9697571	601.1858526	Fmo5
ENSMUSG00000003072	13897.18401	0.311148835	0.100768184	3.087768598	0.002016654	0.029037209	14761.22426	18878.28996	19542.03402	14781.2963	16615.35788	14945.30973	12963.4666	14395.91646	10557.14242	11398.40768	10248.18057	10846.67202	13305.25361	13859.29963	14732.38914	10891.59629	12753.07539	14674.40013	Atp5d
ENSMUSG00000059743	697.114594	0.264832145	0.085774929	3.087523927	0.002018315	0.029037209	748.2032539	807.0494825	795.5547961	834.9440518	830.7678941	800.8430117	666.2132107	694.3856768	620.6852726	574.5124012	599.3373778	563.871096	681.8009603	692.442838	771.9497241	578.139062	577.9632765	709.399306	Fdps
NewGene_1715	318.2349619	-0.508056083	0.164560107	-3.087358723	0.002019437	0.029037209	262.3569852	357.5390157	313.2361527	292.0756077	290.4849015	347.6130358	158.8161077	208.0307294	195.9095108	182.6602483	298.8543718	171.0012153	508.5866623	358.2708884	392.0662874	503.9114428	573.1064422	313.7097085	no_name
ENSMUSG00000028861	1612.879231	0.312453623	0.101210589	3.087163378	0.002020765	0.029037209	2191.166672	1800.341153	2040.912372	1425.287683	1850.776766	1883.672999	1378.03515	1687.043724	1522.418301	1686.801064	1236.133342	1316.059986	1436.38878	1400.951635	1696.738848	1473.05233	1456.07891	1549.966434	Mrps15
ENSMUSG00000043091	843.5667614	0.378713692	0.122719295	3.086015878	0.00202858	0.029120586	1115.017187	1024.332035	954.8825278	856.6175068	993.5151353	1177.167449	792.4516553	971.7599828	754.3431631	622.473472	637.610281	577.9408162	776.7002832	929.415735	884.9179764	690.0032204	717.8401031	707.2131757	Tuba1c
ENSMUSG00000079227	42.43467163	-1.053673673	0.341565971	-3.084832102	0.002036671	0.029207758	35.22385449	12.64607451	17.34179392	22.70552428	21.76271249	38.96547304	63.52644308	73.14322451	51.26604021	38.77703596	36.64426903	42.20916073	35.01140067	40.96819575	66.45191312	49.13659297	26.22690498	91.81747567	Ccr5
NewGene_958	45.96031997	0.979812622	0.317892115	3.082217446	0.002054647	0.029436377	71.66232465	74.72680393	55.27696812	66.05243426	42.57922009	57.42280238	39.09319574	54.14498438	30.21034512	47.96107079	38.2729032	62.77259801	8.292173842	34.54181211	47.62387107	32.40924217	19.42733703	44.81567265	no_name
ENSMUSG00000041733	3267.055272	0.228989609	0.074326129	3.080876294	0.002063924	0.029540037	4236.579464	3906.487381	3866.136182	3597.793529	3696.822508	3260.794849	2905.113108	3177.455662	2518.444225	3140.939913	2574.05632	2675.411419	3106.801133	3192.306077	3411.198207	3161.469301	3122.944427	3256.241191	Coq5
ENSMUSG00000050323	850.2387121	0.35599019	0.115614773	3.079106428	0.002076225	0.029668565	846.5871234	1034.678824	1239.938265	896.8682089	1027.578511	844.9355207	895.8857357	923.3144704	700.3307279	877.5855506	668.5543304	742.4483145	673.5087865	705.2956053	915.9288692	721.3670032	748.9238423	840.5671284	Ndufaf6
ENSMUSG00000040843	969.6471783	0.25723877	0.083546947	3.078972699	0.002077157	0.029668565	994.7702354	1159.989926	1207.422402	993.8827217	1091.920444	1110.515982	1001.763141	926.1642064	836.7350135	886.7695855	881.9054079	874.4872275	979.397866	950.3014819	880.4878489	817.5492703	800.4062854	1059.180166	Tiprl
ENSMUSG00000073422	1112.63555	0.198831797	0.064583024	3.078700618	0.002079055	0.029668565	1237.69337	1218.621726	1366.750133	1178.623124	1309.547569	1337.13097	1055.516285	985.0587509	956.660929	893.9127237	913.6637744	906.9558127	1106.544532	1072.402771	1152.940693	1047.550344	1116.100512	1171.76588	H2-Ke6
ENSMUSG00000028251	473.4848201	0.357394764	0.116100412	3.078324676	0.00208168	0.029676755	586.6593696	570.2229962	652.4849963	516.0346427	562.0457051	415.28991	460.1594915	541.4498438	427.5221568	423.4860506	331.4270554	458.8893372	413.6873394	430.5677044	413.1093932	429.6838236	442.9432842	447.0636613	Tstd3
ENSMUSG00000061531	11.17411798	1.931142209	0.627340701	3.078298931	0.00208186	NA	24.29231344	39.08786667	15.17406968	5.160346427	26.49373694	14.35570059	16.28883156	1.899824013	5.492790023	6.122689888	8.957487984	5.411430863	3.685410596	9.639575471	0	5.227297124	2.914100554	10.93065187	Tmem236
ENSMUSG00000073700	6897.564016	-0.270929188	0.088022308	-3.077960513	0.002084225	0.029683799	5836.228304	5714.876036	5885.371312	7565.067861	6059.496121	4626.63722	8274.726432	7415.013124	7824.479387	6795.165328	7409.471197	7686.396398	7434.394525	6452.89248	7453.689589	7460.398456	7096.806215	7165.042298	Klhl21
ENSMUSG00000010914	3446.907767	0.225688314	0.073366415	3.076180197	0.002096711	0.029824841	3739.801654	4339.902844	4095.914952	3584.376628	4377.143825	3471.003322	3049.269268	3560.270201	2782.098147	3051.140461	2818.351447	2986.02755	3431.117265	3441.328443	3348.068889	3395.652212	3234.651615	3338.22108	Pdhx
ENSMUSG00000043017	122.0258477	-0.676945867	0.220093208	-3.075723561	0.002099924	0.029824841	66.80386196	91.97145099	79.12193476	75.34105783	105.0287429	94.33746105	217.4559013	175.7337212	168.4455607	77.55407192	114.0043925	110.3931896	123.461255	163.872783	119.6134436	116.0459962	131.1345249	166.1459083	Ptgir
ENSMUSG00000019998	1529.391908	0.198894409	0.064667049	3.075668537	0.002100312	0.029824841	1704.105788	1531.324659	1692.992632	1686.401212	1589.624217	1864.190263	1501.015828	1489.462026	1407.069711	1474.547815	1355.023637	1458.921761	1597.625494	1307.769072	1425.393536	1460.506817	1499.790418	1483.289458	Stx7
ENSMUSG00000042406	5621.585741	-0.196238044	0.063860962	-3.072895215	0.002119929	0.030073897	4983.568102	5257.318067	4993.352787	4707.26801	4977.98393	5549.503687	5594.399199	6402.406925	5577.012803	6064.524334	5909.499118	6261.025509	5973.129224	5535.526214	6513.395018	5161.433181	5961.278366	5765.918859	Atf4
ENSMUSG00000020464	728.5619512	0.23905688	0.077807758	3.072404184	0.00212342	0.030093914	780.9978771	831.1919884	884.43149	791.5971418	810.8975914	762.9029459	675.1720681	738.0816291	668.2894528	681.6594742	643.3105007	726.2140219	738.0034719	684.4098585	622.4329196	647.139384	629.4457196	797.9375862	Pnpt1
ENSMUSG00000025227	64.55164826	0.695810804	0.226512298	3.071845599	0.002127397	0.030120783	75.30617166	102.3182392	57.44469236	86.69381997	65.28813747	94.33746105	71.67085886	62.69419244	54.92790023	74.49272697	72.47422096	46.53830542	50.6743957	34.54181211	63.12931747	55.40934952	61.19611163	32.7919556	Mfsd13a
ENSMUSG00000036860	1324.961809	0.314048387	0.102249944	3.071379564	0.002130721	0.030138351	1615.438844	1768.151145	1812.217465	1372.652149	1576.377348	1561.695143	1121.486053	1315.628129	909.9722138	1088.818352	929.9501162	968.6461245	1166.432454	1259.571195	1427.6086	1099.823315	1432.766106	1422.077808	Mrpl55
ENSMUSG00000068240	2559.306125	0.377720209	0.123114807	3.068032342	0.002154733	0.030446404	3553.965456	3319.019738	3183.303047	2817.549149	2754.402437	3401.275634	2333.375121	2579.011098	1907.829068	2409.278471	1697.851132	1465.415478	2502.393795	2434.796104	2736.711289	1888.099721	2412.875259	2670.358251	Gm11808
ENSMUSG00000052738	10916.49746	0.264579324	0.086245159	3.06775856	0.002156708	0.030446404	12169.23442	13635.91725	15582.6857	11644.83775	12573.17059	11747.06471	9659.277114	10698.85893	8398.475945	9369.756426	8395.609192	8227.539485	9985.620011	10031.58487	11848.37611	10126.31999	10476.19149	11926.43425	Suclg1
ENSMUSG00000060860	1793.971894	0.189327187	0.0617446	3.066295454	0.00216729	0.030565977	1872.937366	2076.255506	2097.273202	2010.470968	2018.255032	1913.409808	1598.748817	1616.750235	1788.818617	1740.884825	1515.444103	1526.023503	1739.513801	1673.269642	1648.007445	1721.871673	1861.138887	1872.420664	Ube2s
ENSMUSG00000043866	2371.426946	0.259824563	0.084775827	3.064842572	0.002177846	0.030661596	2471.742893	2945.385718	2876.570067	2480.062493	2731.69352	2872.165526	2406.674863	2291.18776	1975.573478	2270.4975	1922.602648	1760.879603	2199.268773	2289.399174	2480.871423	2070.009661	2129.236138	2511.863799	Taf10
ENSMUSG00000047735	534.9033495	-0.430221097	0.140387033	-3.064535855	0.00218008	0.030661596	432.4031792	452.9593961	373.9324314	394.250467	549.7450416	475.788934	581.5112866	430.310139	517.2377271	613.2894371	527.677474	669.9351409	679.958255	629.7855975	380.9909686	664.9121942	681.8995296	571.6730925	Samd9l
ENSMUSG00000027803	2471.646569	0.237536887	0.077512742	3.064488265	0.002180427	0.030661596	3133.708434	2992.521087	2800.699718	2523.409403	2407.145242	3025.976604	2246.229872	2464.071745	2230.072749	2229.679568	2075.694261	2044.43858	2263.763459	2411.500464	2133.106411	2635.60321	2458.529501	2413.487932	Wwtr1
ENSMUSG00000042524	5812.856258	-0.310646288	0.10138752	-3.063949957	0.002184354	0.030677227	5225.276621	4945.764777	4711.548636	6158.357425	5249.544734	3992.93558	5739.3698	4805.604841	6368.890031	6993.132301	5952.657924	6929.878364	6726.795691	6166.11511	6390.458979	6366.847898	6627.636026	5280.597916	Sun2
ENSMUSG00000040565	717.4755218	-0.41210582	0.134510048	-3.063754923	0.002185779	0.030677227	722.6963248	515.0401256	544.0987843	691.4864212	548.7988367	564.9993591	813.6271363	599.3944762	725.963748	649.0051281	754.0576248	1015.18443	725.1045348	943.0718003	667.8417269	986.9136971	732.4106059	714.864632	Btaf1
ENSMUSG00000061518	9007.959383	0.290633755	0.094886457	3.06296351	0.002191568	0.030728669	8366.272749	12640.3263	13061.62241	9110.075581	10588.03273	10528.88098	7718.462834	7210.782042	7592.866741	8283.999419	7288.137951	7187.462473	7846.23916	8260.312881	9282.224731	8529.903448	9667.042904	8980.623572	Cox5b
ENSMUSG00000043535	1501.994505	-0.323515778	0.105640542	-3.06242065	0.002195547	0.030754658	1255.912605	1164.588498	1270.286405	1482.051494	1290.623471	1189.472335	1365.004085	1553.106131	1605.725617	1613.328786	1814.298475	1852.873928	1663.041532	1344.720778	1504.0283	2009.373015	1752.3458	1305.119833	Setx
ENSMUSG00000020231	513.1872835	-0.293139804	0.095737159	-3.061922944	0.002199201	0.030776047	488.2755001	581.7194275	384.7710526	477.8480791	432.4156351	452.2045687	479.7060894	471.1563553	524.5614472	513.2855023	482.075717	502.1807841	527.0137153	642.6383648	589.206963	588.5936562	583.7914776	515.926768	Dip2a
ENSMUSG00000026087	2937.715305	0.242783262	0.079301213	3.061532766	0.002202069	0.030786412	3342.622329	3724.843765	3875.890941	2836.126396	3333.47983	3375.640454	2394.458239	2769.943411	2577.949451	2486.832543	2406.306999	2437.308461	2615.720171	2641.243679	3142.067959	2705.648992	3142.371764	3070.420109	Mrpl30
ENSMUSG00000022223	2129.840428	0.340612141	0.111344171	3.05909269	0.002220084	0.031008323	2283.477463	2900.549636	2837.55103	2388.208326	2725.070085	2194.371377	2077.640465	2260.790576	1609.387477	1632.717304	1627.819862	1691.613288	1871.26723	2013.867976	2377.870958	1781.46286	1705.720191	2357.741607	Sdr39u1
ENSMUSG00000052056	337.8996943	-0.437867959	0.143330595	-3.054951091	0.002250972	0.03140942	320.6585374	323.0497216	218.9401482	269.3700835	303.7317699	226.6149879	374.6431258	265.9753619	353.3694915	398.995291	407.1585447	370.1418711	383.282702	366.3038679	317.8616511	464.1839847	429.3441483	288.5692092	Zfp217
ENSMUSG00000024122	1905.418264	-0.231010272	0.075668565	-3.052922578	0.002266244	0.031565797	1673.740396	1983.134412	1738.514841	1828.826774	1866.86225	1703.201335	1574.31557	1839.029645	1789.734082	1809.254862	1897.358818	1924.304815	1979.06549	2067.688939	1982.482075	2432.784082	2303.110804	1904.119555	Pdpk1
ENSMUSG00000031453	805.6494226	-0.356845983	0.11688819	-3.052883116	0.002266542	0.031565797	585.4447539	686.336953	652.4849963	814.3026661	639.6345062	720.8612513	825.0293184	649.7398125	950.2526739	835.7471697	995.0954833	895.0506648	813.5543891	780.8056132	817.3585314	1110.277909	964.5672833	765.1456306	Rasa3
ENSMUSG00000022280	1017.522097	-0.250906205	0.082207679	-3.052101814	0.00227245	0.031587987	912.1763697	1013.985247	852.9994885	948.4716732	996.35375	801.8684189	971.6288024	974.6097188	1070.178589	929.6284147	1063.498119	1203.502224	978.4765133	1087.665432	1084.273716	1155.232665	1173.411156	1097.437447	Rnf19a
ENSMUSG00000025937	1146.363939	0.293320438	0.096104621	3.052095046	0.002272501	0.031587987	1351.867243	1228.968514	1287.628199	1177.591055	1147.746533	1389.426736	1042.48522	1128.495464	1236.79322	1352.094017	973.1089219	1133.153623	913.9818279	1175.22491	873.8426576	1159.414502	984.9659872	1077.762274	Lactb2
ENSMUSG00000023952	1564.870593	-0.208857426	0.068441082	-3.051638271	0.002275962	0.031605729	1447.821881	1460.046785	1464.297724	1677.112589	1321.848232	1496.069083	1642.728663	1433.417218	1458.335751	1572.510853	1432.38376	1513.036069	1854.682883	1627.481659	1815.24476	1629.871243	1718.34796	1602.433563	Gtpbp2
ENSMUSG00000028622	2531.745113	0.262326018	0.085975462	3.051173127	0.002279491	0.031624386	3258.813848	3016.663593	3022.891453	2902.17883	2860.377385	2407.656071	2277.993093	2732.896843	2103.738579	2318.458571	2122.110335	1983.830555	2208.4823	2436.4027	2738.926353	2304.192572	2393.447922	2482.351039	Mrpl37
ENSMUSG00000033004	1801.348286	-0.374959037	0.122912949	-3.050606459	0.002283797	0.031653776	1381.018019	1496.835365	1252.944611	1690.529489	1583.946987	1495.043676	1818.648043	1638.598211	1960.926038	1886.808934	2394.092243	2283.623824	2394.595535	1824.289658	1577.125405	2232.055872	2093.295564	1419.891677	Mycbp2
ENSMUSG00000025651	34003.5114	0.28209408	0.092485972	3.050128299	0.002287436	0.031673878	38289.54444	43969.25143	45570.98284	37348.5233	41517.5782	33184.22733	32483.18789	34459.00795	24793.5387	31165.51198	25190.89916	26815.8045	34600.47738	34120.88398	34475.25253	29081.54482	31835.57718	33161.41163	Uqcrc1
ENSMUSG00000039852	4030.081259	-0.244499338	0.080171546	-3.049702153	0.002290684	0.031688527	3806.605516	3521.35693	3167.045115	4057.064361	3309.824708	3035.205268	4252.199478	4098.870309	4310.924703	4977.746879	4631.021288	4621.361957	4650.988173	3998.817225	4100.08304	4131.655647	4243.901773	3626.790289	Rere
ENSMUSG00000005397	9084.484036	-0.295234221	0.096817464	-3.049390158	0.002293065	0.031691161	8058.974984	7503.720758	6133.575737	8858.250676	7614.110756	9450.15262	8951.527383	8181.592113	9053.948887	11125.94798	9846.722246	10310.94037	9500.988517	10581.84397	8577.834452	10704.45905	9930.283321	9135.838829	Nid1
NewGene_5067	1763.333321	0.382864439	0.125592044	3.048476862	0.002300046	0.031757318	2004.115859	2031.419424	2233.839829	1605.899808	2303.062704	2335.877568	1417.942787	1433.417218	1822.690823	1644.962683	1565.931763	1739.233879	1243.826076	1187.274379	1789.771527	1502.325194	2031.128086	1847.280165	no_name
ENSMUSG00000032322	50.21461225	-0.968789975	0.317887684	-3.047585745	0.002306877	0.031821268	26.72154478	11.49643137	27.096553	18.57724714	34.06337607	75.88013171	65.15532623	58.89454441	53.09697022	57.14510562	47.23039119	47.6205916	79.23632782	54.624261	56.48412615	53.31843067	73.8238807	63.39778082	Pstpip1
ENSMUSG00000028836	843.3280675	-0.551249738	0.180983451	-3.045857139	0.00232018	0.031974297	604.8786047	701.2823138	486.6540919	673.9412433	778.7266251	503.474928	816.0704611	694.3856768	1171.795205	1038.816384	964.1514339	1252.205102	996.9035663	760.7231643	717.6806617	1136.414395	1321.058918	560.7424407	Slc30a2
ENSMUSG00000020190	10874.45879	-0.305748368	0.100422261	-3.044627419	0.002329687	0.032074761	10710.481	11252.70703	9624.695626	10998.76237	9581.270724	8743.647069	8296.716354	9870.535661	9983.145866	11775.97355	10594.26533	9019.772963	13927.16664	10833.27623	12731.07902	14001.83808	13915.80151	9879.123156	Mknk2
ENSMUSG00000004939	3090.077305	0.75929592	0.249542592	3.042750802	0.002344264	0.032237045	4728.498811	3196.007922	4841.61209	3009.514036	3842.538062	3128.517322	5476.30517	3510.874776	1876.703258	3303.191195	2196.21319	3072.610444	1866.660467	2386.598227	2600.484867	2450.556892	1252.091871	2882.412897	Nmrk2
ENSMUSG00000038384	540.8627177	-0.37241446	0.122402608	-3.04253696	0.00234593	0.032237045	593.9470636	402.3750981	377.1840178	459.270832	411.5991275	460.4078262	566.8513382	462.6071472	619.7698076	699.0070956	578.1651335	604.9979705	605.3286904	507.6843082	572.5939847	674.3213291	642.0734887	497.3446599	Setd1b
ENSMUSG00000048271	1544.740541	-0.272063559	0.08945135	-3.041469574	0.002354264	0.032308202	1407.739564	1205.975651	1352.659926	1412.902852	1289.677266	1225.361586	1483.098113	1391.62109	1737.552577	1805.173069	1960.875551	2000.064847	1520.231871	1529.479308	1553.867235	1736.508105	1668.80825	1523.73287	Rbm33
ENSMUSG00000028530	6629.263086	-0.211704802	0.069609923	-3.041302069	0.002355574	0.032308202	6308.7138	5649.346377	5578.638332	6637.237574	6209.942698	5097.299118	6594.533456	7204.132658	7344.775725	7185.997032	7073.972556	7353.052257	6618.076078	6767.785279	6278.598258	7820.036498	6916.131981	6688.465876	Jak1
ENSMUSG00000000861	4.339403111	-3.924895107	1.290604819	-3.041128507	0.002356932	NA	0	0	0	2.064138571	0	0	0	22.79788816	5.492790023	5.102241573	0	7.576003209	8.292173842	2.409893868	7.752723198	8.363675399	3.885467405	4.372260746	Bcl11a
ENSMUSG00000001445	1476.909726	0.328549834	0.108041654	3.040955229	0.002358289	0.032314812	1711.393482	1923.352969	1999.725611	1585.258422	1561.23807	1661.15964	1572.686687	1646.197507	1190.104505	1159.229285	1151.444364	1108.261041	1386.635737	1478.871537	1523.963874	1283.824174	1193.80986	1447.218307	Mrpl10
ENSMUSG00000034023	18.50310573	-1.472046104	0.484267193	-3.039739474	0.002367829	0.032414836	0	9.197145099	6.50317272	8.256554282	17.97789293	7.177850297	24.43324734	45.59577632	22.88662509	18.36806966	15.4720247	19.48115111	16.58434768	36.14840802	22.15063771	17.77281022	33.02647294	12.02371705	Fancd2
ENSMUSG00000019866	268.7939933	-0.516146985	0.169838503	-3.039045778	0.002373288	0.032458862	341.3070038	231.0782706	236.2819422	210.5421342	184.5099537	193.801958	253.2913307	231.7785296	218.7961359	287.7664247	228.008785	228.3623824	320.6307219	436.994088	211.5385901	408.7746351	318.6083272	296.2206655	Crybg1
ENSMUSG00000032380	625.7622388	-0.336027917	0.110601142	-3.038195729	0.002379993	0.032519831	525.928586	590.9165726	618.8852705	624.4019176	642.4731209	471.6873052	520.4281683	474.9560033	583.1512074	586.757781	563.5074259	674.2642856	745.3742931	698.8692217	651.2287486	906.4133214	762.5229782	621.9540911	Dapk2
ENSMUSG00000036751	5522.625075	0.311710474	0.102611299	3.037779234	0.002383285	0.032534086	4988.426565	7890.000852	8008.657205	5577.302418	6451.224945	7053.776028	4685.482398	4001.029372	4799.783015	4751.207353	4289.00811	4705.780279	4672.179283	5020.612225	5581.960702	5310.933878	5753.40586	5866.480856	Cox6b1
ENSMUSG00000027509	512.6435946	0.294893489	0.097096126	3.037129307	0.00238843	0.032562344	625.5270711	611.6101491	641.6463751	512.9384348	573.4001638	609.0918681	527.7581425	514.8523076	415.6211117	401.0361877	473.118229	406.9396009	454.226856	453.8633451	511.679731	556.184414	486.6547925	451.435922	Rae1
ENSMUSG00000039735	608.8248924	-0.394345718	0.129860092	-3.036696746	0.00239186	0.032562344	467.6270337	523.0876275	455.2220904	587.2474233	467.4252161	538.3387723	567.6657798	419.8611069	725.048283	701.0479922	777.6728204	734.8723112	569.3959371	744.6572052	600.2822819	713.0033278	714.9260025	651.4668512	Fnbp1l
ENSMUSG00000038271	372.0412597	0.319812115	0.105316866	3.036665712	0.002392106	0.032562344	363.1700859	400.0758118	406.448295	395.2825363	404.0294884	466.5602693	428.39627	394.2134827	317.6663563	386.7499113	424.2592036	360.4012955	343.6645381	351.0412068	265.8076525	302.1377738	363.2912024	323.5472952	Iffo1
ENSMUSG00000016933	1516.900341	-0.391835369	0.129056457	-3.036154709	0.002396164	0.032572323	1293.565691	1214.023153	1074.107361	1624.477055	1327.525462	1110.515982	1352.787461	1133.245024	1583.754457	1819.459345	1860.714549	1881.013368	1922.862979	1623.465169	1567.157618	1746.962699	1851.425219	1317.14355	Plcg1
ENSMUSG00000071856	569.7103512	-0.350526496	0.115456433	-3.036006627	0.002397341	0.032572323	574.5132129	542.6315609	416.2030541	576.9267305	500.5423872	464.5094549	522.871493	600.3443882	506.2521471	685.7412675	486.9616195	456.7247649	577.688111	613.7196383	579.239176	724.5033815	732.4106059	693.0033282	Mcc
ENSMUSG00000031980	399.6481666	0.439588317	0.14481099	3.035600518	0.002400572	0.03257969	493.1339628	549.5294197	511.5829207	345.7432106	497.7037726	341.4605927	406.4063474	474.0060913	369.8478615	466.3448798	385.9863004	334.4264274	256.1360364	429.7644064	330.0445018	359.6380422	320.5510609	321.3611648	Agt
ENSMUSG00000017737	201.7674853	0.684809103	0.225621477	3.035212392	0.002403664	0.03257969	165.1877314	149.4536079	177.7533877	351.9356263	175.0479048	165.0905568	263.8790712	287.823338	250.837411	345.9319787	306.1832256	253.2549644	73.70821193	89.16607311	140.6565494	172.5008051	96.16531828	167.2389735	Mmp9
ENSMUSG00000022687	564.1523708	-0.355189252	0.117027578	-3.035090173	0.002404638	0.03257969	640.1024591	479.4011883	360.926086	522.2270584	447.5549133	408.1120597	606.7589755	644.0403405	600.5450425	630.6370585	611.5521342	551.9659481	577.688111	661.1142177	581.4542398	649.2303029	673.1572279	508.2753117	Boc
ENSMUSG00000029004	1480.382837	-0.354786468	0.117011765	-3.032058076	0.002428925	0.032871932	1600.863456	1223.220298	951.6309414	1371.62008	1134.499664	1093.08406	1605.26435	1450.515634	1634.105032	1747.007515	1644.106204	1765.208748	1770.839792	1599.36623	1237.113116	1882.872424	1573.614299	1361.959222	Kmt2e
ENSMUSG00000026172	702.8325602	0.253018613	0.083454057	3.031831185	0.002430751	0.032871932	763.9932577	828.8927021	842.1608673	722.4484997	815.6286159	791.614347	658.068795	766.5789893	604.2069025	685.7412675	588.7512557	583.3522471	679.958255	637.818577	748.6915545	656.5485188	664.4149263	612.1165044	Bcs1l
ENSMUSG00000037972	205.159547	0.425680944	0.140471582	3.030370541	0.002442539	0.0330005	241.7085187	281.6625687	236.2819422	228.0873121	237.4974276	209.1830658	252.4768892	149.136185	232.528111	193.8851798	184.0356622	179.6595047	165.8434768	175.9222524	146.1942089	192.3645342	213.7007073	172.7042995	Snn
NewGene_3018	6.207401667	-3.009224634	0.993311699	-3.029486753	0.002449696	NA	0	0	0	0	1.892409782	3.076221556	0	18.04832813	8.239185034	6.122689888	13.02907343	19.48115111	9.213526491	6.426383648	8.860255083	3.136378275	8.742301661	5.465325933	no_name
NewGene_8830	2.893325983	-4.138038701	1.365923417	-3.029480753	0.002449745	NA	0	0	0	0	0	0	15.47438998	0	2.746395011	3.061344944	3.257268358	6.493717036	2.764057947	0	6.645191312	3.136378275	1.942733703	6.558391119	no_name
ENSMUSG00000034349	233.0164543	-0.56654924	0.187246796	-3.025681892	0.002480731	0.033485246	146.9684963	143.7053922	171.250215	132.1048685	224.2505591	208.1576586	342.0654627	189.0324893	303.0189163	241.8462506	283.3823471	287.8881219	270.8776788	283.5641785	139.5490176	250.910262	307.9232919	267.8009707	Smc4
ENSMUSG00000056209	242.9541253	0.404646707	0.13376131	3.025140141	0.002485179	0.033514023	227.1331307	270.1661373	362.0099481	221.8948963	314.1400237	325.0540777	238.6313823	235.5781776	252.668341	231.6417674	222.3085654	171.0012153	224.8100464	209.6607665	224.8289727	209.091885	220.5002752	212.0546462	Npm3
ENSMUSG00000035969	1540.613999	-0.362728461	0.119920101	-3.024751138	0.002488378	0.03352591	1309.355694	1331.286753	1245.357576	1731.812261	1211.14226	1202.802628	1505.088036	1340.325841	1386.014016	1854.154588	1552.088373	1735.987021	2153.201141	1667.646557	1726.642209	1715.598916	1825.198314	1237.349791	Rusc2
ENSMUSG00000017692	336.1794745	-0.457949815	0.151458499	-3.023599327	0.00249787	0.033622494	274.5031419	254.0711334	316.4877391	265.2418063	314.1400237	203.0306227	335.5499301	357.1669145	458.6479669	341.8501854	337.9415921	358.2367232	386.04676	370.3203577	348.8725439	405.6382569	489.568893	233.9159499	Rhbdl3
ENSMUSG00000115388	27.88348728	-1.127222329	0.372863896	-3.023146895	0.002501608	0.03364151	18.21923508	18.3942902	21.6772424	17.54517785	26.49373694	4.101628741	14.6599484	19.94815214	39.36499516	34.6952427	31.75836649	22.72800963	54.3598063	38.55830189	42.08621164	41.818377	36.91194035	18.58210817	no_name
ENSMUSG00000025175	344.6122827	0.405307764	0.134126982	3.021821247	0.002512589	0.033757808	295.1516083	323.0497216	448.7189177	390.1221898	421.0611764	404.010431	402.3341395	437.909435	374.4251865	313.2776326	306.1832256	359.3190093	239.5516888	262.6784316	317.8616511	281.2285853	263.2404167	362.8976419	Fn3k
ENSMUSG00000028710	1818.36224	0.332231963	0.109961697	3.021342635	0.002516564	0.033779854	1981.038161	2551.058122	2612.107709	1892.815069	2020.147442	2096.957694	1630.512039	1677.544604	1298.129375	1458.220642	1535.802031	1530.352648	1662.120179	2090.984579	1582.663064	1447.961303	1541.559193	2120.546462	Atpaf1
ENSMUSG00000030036	353.662338	0.408850735	0.135350812	3.020674412	0.002522124	0.033823109	375.3162426	370.1850902	423.7900889	417.9880605	405.9218982	494.2462633	377.0864506	432.209963	326.8210064	273.4801483	343.6418118	253.2549644	375.9118808	358.2708884	305.6788004	290.6377201	284.6104874	256.8703188	Mogs
ENSMUSG00000038174	445.5407373	-0.474885831	0.157231407	-3.020298813	0.002525254	0.033828204	279.3616046	444.9118942	299.1459451	509.8422269	314.1400237	371.1974011	478.0772062	361.9164745	425.6912268	472.4675697	423.4448865	557.3773789	595.1938113	597.6536792	354.4102033	536.320685	457.5137869	541.0672673	Fam126b
NewGene_3336	202.5984541	-0.491069076	0.162601994	-3.020067981	0.00252718	0.033828204	200.4115859	132.2089608	176.6695256	144.4896999	176.9403146	164.0651496	223.9714339	197.5816974	184.9239308	200.0078697	210.9081262	235.9383856	225.731399	204.0376808	325.6143743	242.5465866	256.4408487	144.2846046	no_name
ENSMUSG00000098132	49.92702646	-0.996888618	0.330281979	-3.018295525	0.002542009	0.033992765	12.14615672	49.43465491	28.18041512	35.0903557	37.84819563	19.48273652	96.10410619	35.14674424	76.89906032	42.85882922	58.63083044	43.29144691	58.04521689	88.36277515	38.76361599	53.31843067	48.56834256	76.51456306	Rassf10
ENSMUSG00000044308	15183.83992	-0.246625402	0.081717135	-3.018037802	0.002544172	0.033992765	14540.16421	12950.72994	12770.0635	15358.22303	13800.39833	11785.00478	13867.49675	15450.31879	16064.57989	16006.75226	17126.71703	17242.9833	16036.14286	13787.80612	15491.04848	18951.043	16722.08034	15357.56587	Ubr3
ENSMUSG00000031608	233.8891632	-0.429855075	0.142448927	-3.017608365	0.002547779	0.034009563	179.7631195	206.9357647	192.9274574	212.6062728	159.9086265	253.2755748	219.899226	228.9287936	204.1486958	223.4781809	236.1519559	268.4069708	210.068404	285.1707744	212.646122	335.5924754	307.9232919	272.1732314	Galnt7
ENSMUSG00000042116	1090.150894	0.351992006	0.116775968	3.014250387	0.002576151	0.034356594	1231.620291	1199.077792	1337.485856	1380.908704	1128.822435	1091.033245	1297.405434	1229.186137	1023.489874	1025.550556	977.9948244	926.4369638	941.6224074	1032.237873	1160.693416	685.8213827	872.2874324	1081.041469	Vwa1
ENSMUSG00000027883	104.5620142	0.54660034	0.181395421	3.013308359	0.002584162	0.034431698	171.2608098	124.1614588	113.8055226	130.0407299	102.1901282	143.5570059	116.4651456	89.29172862	87.88464036	84.69721012	86.31761148	95.2411832	65.41603808	84.34628537	111.8607204	89.90951054	114.6212884	71.04923712	Gpsm2
ENSMUSG00000030208	3672.121101	0.380676415	0.126372792	3.012328919	0.002592515	0.034496634	3557.609303	3823.713075	3865.05232	4590.644181	4611.802638	5962.742782	3631.594996	4060.873828	3417.430859	2784.803451	3061.832256	2443.802178	3715.815234	3723.286026	2918.346518	2980.60482	3449.323689	3498.901662	Emp1
ENSMUSG00000038418	2083.620108	1.480423742	0.491479483	3.012178115	0.002593804	0.034496634	4768.581128	7315.179283	2499.386049	2611.135292	2255.75246	3141.847616	1214.332393	744.7310132	1010.673364	2208.250153	392.5008371	1245.711385	479.1033775	849.0859394	824.0037227	962.8681303	1153.012452	3829.007348	Egr1
ENSMUSG00000063663	180.4639996	-0.493601408	0.163887186	-3.011836489	0.002596724	0.034503765	131.1784926	133.3586039	110.5539362	172.3555706	162.7472412	154.836485	219.0847845	153.8857451	223.3734609	172.4557652	201.1363211	195.8937973	228.495457	236.972897	136.2264219	248.8193431	194.2733703	172.7042995	Brwd3
ENSMUSG00000053930	8.631820682	-2.167093183	0.719633022	-3.01138652	0.002600576	NA	6.07307836	5.748215687	0	0	4.731024454	0	15.47438998	12.34885609	4.577325019	6.122689888	9.771805073	17.31657876	4.606763245	17.67255503	11.07531885	20.9091885	5.828201108	13.11678224	Shisa6
ENSMUSG00000025825	3543.236285	0.298848527	0.099261279	3.010726137	0.002606238	0.034598407	3822.39552	4445.670012	5097.403551	3890.901206	4119.776095	4006.265873	3267.539611	3410.184104	2858.081742	2967.463699	2758.906299	2498.998773	3348.195527	3414.819611	3801.049431	2673.239749	3415.325849	3982.036474	Iscu
ENSMUSG00000038457	217.041769	0.448073555	0.148931961	3.008578905	0.002624726	0.034811907	270.8592949	306.9547177	224.3594588	239.4400742	330.2255069	251.2247604	233.7447329	173.8338972	169.3610257	173.4762135	182.407028	159.0960674	195.3267616	185.5618278	217.0762495	174.591724	152.5045956	266.7079055	Tmem255b
ENSMUSG00000037638	95.0095572	-0.725998102	0.241381336	-3.007681175	0.002632492	0.034882924	68.01847763	66.67930197	89.96055596	58.82794926	61.5033179	56.39739519	122.9806783	80.74252056	96.1238254	175.5171101	87.94624566	84.41832147	109.6409652	180.7420401	75.3121682	98.27318594	110.735821	86.35214973	Zbtb42
ENSMUSG00000036306	68.57340609	0.809586841	0.269316999	3.006074048	0.002646445	0.035035741	103.2423321	58.63180001	84.54124536	70.1807114	76.64259615	76.9055389	107.5062883	110.1897928	69.57534029	75.51317529	66.77400134	67.10174271	20.26975828	70.69022012	55.37659427	56.45480894	33.02647294	31.69889041	Lzts1
ENSMUSG00000039361	7388.518607	-0.243498638	0.081010146	-3.005779512	0.00264901	0.035037638	7216.031707	6963.388483	6381.780163	6782.759343	6197.642035	7035.318698	6283.416774	7429.261804	6753.385333	9010.558619	7352.469001	7555.439771	7511.788148	9060.397645	7160.193639	8369.948156	7840.873223	8088.68238	Picalm
ENSMUSG00000001656	374.50973	0.360480005	0.119983114	3.004422806	0.002660853	0.035162136	449.4077986	350.6411569	485.5702298	424.1804763	433.36184	372.2228083	443.87066	354.3171785	439.4232018	384.7090146	357.4852023	285.7235496	364.855649	292.400456	315.6465873	322.0015029	299.1809902	366.1768375	Hoxc11
ENSMUSG00000036817	2026.506146	-0.182770721	0.0608493	-3.003661824	0.002667516	0.035196478	1930.024303	1823.334016	1815.469051	1891.783	1826.175439	1744.217622	2122.434752	1945.41979	2328.027505	2179.6776	2298.817144	2056.343728	2241.650995	2119.903306	2073.299689	2070.009661	2128.264771	1882.258251	Sun1
ENSMUSG00000020032	1145.023164	-0.322193319	0.1072701	-3.003570609	0.002668316	0.035196478	946.1856085	1110.555271	845.4124536	1083.67275	1086.243215	985.4163051	1108.454988	1136.09476	1184.611715	1196.985873	1331.408441	1022.760433	1595.782788	1115.780861	1152.940693	1292.187849	1411.396035	1004.526906	Nuak1
ENSMUSG00000018651	385.2417086	0.334080705	0.111273974	3.002325648	0.002679254	0.035279594	530.7870487	381.6815216	460.641401	352.9676956	395.5136444	365.044958	420.2518542	399.9129548	473.295407	356.1364618	434.8453258	391.7875945	316.9453113	317.3026926	323.3993105	351.2743668	304.0378244	358.5253812	Tada2a
ENSMUSG00000026158	513.589719	-0.40374904	0.134479983	-3.002298417	0.002679494	0.035279594	432.4031792	425.3679608	430.2932617	341.6149334	393.6212346	483.9921915	567.6657798	422.7108429	556.6027223	654.1073697	645.7534519	575.7762439	479.1033775	599.2602751	406.4642019	524.8206313	724.639671	580.417614	Ogfrl1
ENSMUSG00000023094	493.6306585	0.343815418	0.114564647	3.001060319	0.002690413	0.035391155	640.1024591	632.3037256	682.8331356	462.3670398	578.1311883	463.4840478	497.6238041	490.1545954	432.0994818	430.6291888	407.1585447	443.7373308	474.4966143	448.2402594	428.6148396	443.2747962	384.6612731	545.4395281	Msrb2
ENSMUSG00000039478	586.4706746	0.299334723	0.099760444	3.000535184	0.002695056	0.035420039	598.8055263	497.7954785	691.5040326	631.6264026	659.5048089	722.9120656	573.3668708	617.4428043	668.2894528	571.4510562	619.6953051	612.5739737	524.2496573	537.4063325	458.5182005	573.9572243	432.2582488	565.1147014	Micu3
ENSMUSG00000055333	2.362958902	4.80768342	1.602349277	3.000396661	0.002696282	NA	2.429231344	0	6.50317272	10.32069285	1.892409782	9.228664668	0	0	1.830930008	8.163586518	0	2.164572345	0	0	0	0	0	0	Fat2
ENSMUSG00000029009	427.7689846	-0.357061361	0.119029458	-2.999773051	0.002701808	0.035476558	428.7593322	364.4368746	299.1459451	502.6177419	422.9535862	353.7654789	386.8597495	316.3206982	373.5097215	387.7703596	451.9459846	374.4710157	585.0589322	510.8975	497.2818165	458.9566875	495.3970941	489.6932036	Mthfr
ENSMUSG00000026012	126.1856051	0.664917102	0.221712805	2.999001795	0.002708657	0.03547704	120.2469515	152.9025373	119.2248332	152.7462542	133.4148896	190.7257365	140.0839514	230.8286176	145.5589356	88.77900338	148.2057103	100.6526141	75.55091722	119.6913954	71.98957255	88.86405112	73.8238807	118.0510401	Cd28
ENSMUSG00000004319	1954.794682	0.23053484	0.076870605	2.998998648	0.002708685	0.03547704	2215.458986	1976.236553	2192.653069	2186.954816	1984.191656	1887.774628	2172.93013	2248.44172	1873.041398	1860.277278	1918.531063	2065.002017	1787.424139	1853.208384	1817.459824	1739.644483	1474.53488	1932.53925	Clcn3
ENSMUSG00000024421	175.5489	-0.930839447	0.310389415	-2.998940698	0.0027092	0.03547704	151.826959	81.62466276	57.44469236	139.3293535	108.8135624	122.023455	100.1763141	73.14322451	236.189971	278.5823899	302.1116402	248.9258197	286.5406739	151.8233137	139.5490176	234.1829112	309.8660256	137.7262135	Lama3
ENSMUSG00000037772	1469.543013	0.269959403	0.090042355	2.998137961	0.002716347	0.035536192	1614.224228	1465.795	1897.842572	1606.931877	1704.115008	1797.538796	1276.229953	1285.230945	1465.659471	1457.200193	1302.907343	1206.749083	1249.354192	1257.964599	1701.168976	1307.869741	1326.887119	1528.105131	Mrpl23
ENSMUSG00000024590	214.3838515	0.392681726	0.130986385	2.997881989	0.002718629	0.035536192	214.9869739	249.4725608	201.5983543	255.9531828	229.9277885	263.5296466	258.9924218	178.5834572	253.583806	215.3145944	250.8096636	207.7989452	192.5627037	184.7585299	180.5276973	213.2737227	147.6477614	159.5875172	Lmnb1
ENSMUSG00000071076	3632.486527	0.393589216	0.131319794	2.99718118	0.002724887	0.035539894	4604.608013	5210.182699	4606.41401	4137.565765	4263.599238	4591.773376	3536.305331	3507.075128	2122.963344	3239.923399	2357.447974	2340.984991	4098.176583	3947.406156	3503.123353	2464.147864	3240.479816	3612.580441	Jund
NewGene_4895	85.875236	0.588534244	0.196365148	2.997142063	0.002725237	0.035539894	136.0369553	95.42038041	94.29600444	140.3614228	96.51289886	95.36286823	89.58857357	56.04480839	82.39185034	70.41093371	77.3601235	75.76003209	95.8206755	73.90341195	52.05399861	88.86405112	62.16747848	63.39778082	no_name
ENSMUSG00000079215	1302.030212	-0.208302788	0.06950318	-2.997025311	0.002726281	0.035539894	1365.228015	1094.460267	1056.765567	1291.118676	1213.980875	1227.412401	1268.899978	1283.331121	1337.494371	1213.313046	1355.023637	1356.104574	1405.984142	1422.64068	1489.630386	1349.688118	1394.882798	1310.585159	Zfp664
NewGene_1427	227.4553991	0.496231541	0.165610333	2.996380302	0.002732055	0.035583107	179.7631195	191.9904039	261.2107709	199.1893721	255.4753205	279.9361616	271.2090454	345.7679704	249.006481	197.9669731	348.5277143	343.0847167	186.1132351	154.2332075	170.5599103	170.4098863	121.4208564	168.3320387	no_name
ENSMUSG00000057706	63.62094853	-0.677614616	0.226304175	-2.994264756	0.002751071	0.03579856	57.08693658	60.93108628	42.27062268	50.57139498	29.33235161	38.96547304	59.45423519	77.89278454	85.13824535	59.18600225	83.06034312	57.36116715	69.10144868	78.72319968	48.73140296	96.18226709	75.7666144	75.42149787	Mex3b
ENSMUSG00000072437	11.59335727	-1.626972333	0.543610913	-2.992898588	0.002763416	NA	3.643847016	5.748215687	3.25158636	11.35276214	3.784819563	5.127035926	14.6599484	17.09841612	17.39383507	2.040896629	11.40043925	11.9051479	11.05623179	31.32862028	11.07531885	16.7273508	22.34143758	8.744521492	Nanos1
ENSMUSG00000022485	49.47416079	0.750953618	0.251029967	2.991489927	0.002776197	0.036093055	61.94539927	47.13536863	58.52855448	45.41104855	66.23434236	77.93094608	48.0520531	57.9446324	59.50522525	64.28824383	45.60175701	46.53830542	48.8316904	44.18138758	22.15063771	25.0910262	25.25553813	45.90873783	Hoxc5
ENSMUSG00000002897	166.4795588	-0.643090295	0.215107893	-2.989617376	0.002793271	0.036282435	122.6761829	103.4678824	60.69627872	170.2914321	122.0604309	162.0143353	161.2594324	152.9358331	209.6414859	178.5784551	176.7068084	218.6218069	222.9673411	181.545338	117.3983798	220.5919387	254.498115	160.6805824	Il17ra
ENSMUSG00000021686	1037.232669	-0.270385852	0.090461732	-2.988952837	0.002799353	0.036324204	1033.637937	966.8498786	811.8127279	1022.780662	812.7900012	860.3166285	956.1544125	1035.404087	1083.910564	1177.597355	1159.587535	1107.178755	1113.915353	977.6136124	1024.466994	1309.960659	1112.215045	1103.995838	Ap3b1
ENSMUSG00000014554	459.9278924	0.293412662	0.098173798	2.988706444	0.002801612	0.036324204	456.6954927	475.9522589	580.9500963	493.3291184	482.5644943	589.6091315	505.7682199	423.6607549	448.5778519	458.1812933	405.5299105	444.819617	410.9232815	449.0435574	400.9265425	371.1380958	392.4322079	488.6001384	Dguok
ENSMUSG00000006958	223.3742905	-0.540850036	0.180980475	-2.988444118	0.002804018	0.036324204	127.5346456	174.7457569	147.4052483	182.6762635	160.8548314	256.3517963	280.1679028	172.8839852	229.781716	284.7050798	223.1228825	253.2549644	349.192654	241.7926847	228.1515684	189.2281559	299.1809902	219.7061025	Chrd
ENSMUSG00000033024	18.60814626	1.461761118	0.489216085	2.987966186	0.002808406	0.036331635	17.00461941	27.5914353	36.85131208	25.80173213	26.49373694	50.24495208	17.91771471	22.79788816	8.239185034	17.34762135	8.957487984	8.658289381	0	15.26266116	7.752723198	14.63643195	9.713668513	19.67517336	Klra9
ENSMUSG00000048445	138.0798598	-0.722305109	0.24174867	-2.987834888	0.002809613	0.036331635	127.5346456	101.1685961	47.68993328	104.2389978	83.26603039	120.9980479	123.7951198	103.5404087	188.5857908	183.6806966	154.720247	181.824077	137.2815447	138.1672484	189.3879524	214.3191821	201.0729382	84.16601936	Ccdc57
ENSMUSG00000028243	178.1793887	-0.451465327	0.15114756	-2.986917739	0.002818055	0.036408269	176.1192724	139.1068196	127.8957302	127.9765914	186.4023635	181.4970718	143.3417177	144.386625	152.8826556	168.3739719	152.2772957	222.9509516	177.8210613	252.2355582	221.5063771	221.6373981	210.7866067	200.0309291	Ubxn2b
ENSMUSG00000038564	904.1859013	-0.339023068	0.113546972	-2.985751727	0.002828822	0.036499228	793.1440338	771.4105452	705.5942402	983.5620289	796.7045181	602.939425	798.1527464	801.7257336	990.5331341	1057.184454	952.7509947	1135.318195	1011.645209	927.8091391	975.735591	1118.641585	987.8800877	864.6145625	Ift172
ENSMUSG00000021822	2127.584591	-0.374707798	0.125506847	-2.985556623	0.002830627	0.036499228	1308.141079	1747.457569	1754.772772	1910.360247	1951.074485	2156.431311	2709.64713	2360.531336	2236.481004	1987.833317	2055.336334	2075.824879	2190.055247	2455.681851	1662.40536	2229.964953	2513.897411	2990.62635	Plau
ENSMUSG00000029610	2791.264047	0.388210749	0.130039182	2.985336742	0.002832663	0.036499228	3674.212408	2718.90602	3073.832972	3456.400036	2914.311064	3097.755107	3402.736913	3655.261401	2138.526249	2712.35162	2381.06317	2546.619364	2071.200755	2097.410963	2690.19495	2287.465222	2144.778008	3179.726628	Aimp2
ENSMUSG00000056429	3055.700403	-0.191474124	0.064144055	-2.985064219	0.002835188	0.036499261	2945.443005	3068.397534	2449.528391	3120.977519	2892.548351	2887.546634	3149.445582	3143.25883	2911.178712	2738.883277	2896.525887	2973.040116	3479.948956	3446.148231	3136.530299	3320.379133	3121.001693	3321.825102	Tgoln1
ENSMUSG00000075000	754.8722626	0.27931092	0.093586192	2.984531316	0.002840131	0.0365304	930.3956047	862.2323531	944.0439066	653.2998576	773.9956007	906.4599518	792.4516553	761.8294293	651.8110827	766.3566843	656.3395741	713.2265878	690.0931342	707.7054992	627.970579	723.457922	692.584565	733.4467401	Nrbf2
ENSMUSG00000037526	466.7100156	-0.266695474	0.089398736	-2.983213038	0.002852394	0.03665554	402.0377874	351.7908001	346.8358784	380.8335663	440.9314791	439.8996825	570.9235461	561.3979959	535.5470272	475.5289146	551.2926696	500.0162118	490.1596093	470.7326022	486.2064977	451.6384716	509.9675969	435.0399442	Atg14
ENSMUSG00000038530	760.809267	-0.444710739	0.149173363	-2.981167226	0.002871519	0.036840237	488.2755001	716.2276746	675.2461008	596.5360469	525.1437144	604.9902393	948.0099967	1209.237984	874.2690786	703.0888888	722.2992583	724.0494495	708.5201871	911.74318	555.9810065	979.5954811	879.0870004	872.2660188	Rgs4
ENSMUSG00000037210	637.131468	-0.306168033	0.102701969	-2.981131106	0.002871858	0.036840237	604.8786047	511.5911962	477.9831949	665.684689	561.0995002	472.7127124	636.0788723	641.1906045	638.0791076	756.1522012	719.8563071	713.2265878	814.4757418	706.9022012	666.734195	642.9575463	651.7871572	586.9760052	Fam193a
ENSMUSG00000033307	1388.040126	0.275314269	0.092378581	2.980282514	0.002879827	0.036909734	1670.096549	1840.578663	1639.883388	1372.652149	1629.364822	1741.141401	1272.157745	1233.935697	1055.531149	1325.562361	1008.124557	1018.431288	1243.826076	1263.587685	1506.243364	1486.643302	1255.977339	1420.984742	Mif
NewGene_9908	38.15267711	1.77856696	0.59693163	2.97951536	0.002887048	0.036969538	41.29693285	52.88358432	28.18041512	37.15449427	82.3198255	11.27947904	79.81527464	82.64234458	46.68871519	50.00196742	20.35792724	80.08917678	0	8.836277515	0	13.59097252	24.28417128	27.32662966	no_name
ENSMUSG00000019082	1331.81423	-0.458681575	0.15406804	-2.977136438	0.002909545	0.037224682	1382.232635	1631.343612	1108.790949	923.7020103	1136.392074	1160.760934	1196.414678	687.7362928	1081.164169	1300.051153	981.2520928	1293.331976	1825.199598	1543.938671	2035.643605	1910.054369	1584.299334	1190.347988	Slc25a22
NewGene_5760	19.35064368	1.356257858	0.455957988	2.974523734	0.002934438	0.037509992	36.43847016	44.83608236	13.00634544	21.67345499	17.97789293	19.48273652	32.57766312	15.19859211	10.98558005	33.67479439	13.84339052	28.13944049	7.370821193	3.213191824	12.18285074	14.63643195	7.77093481	15.30291261	no_name
ENSMUSG00000028962	642.8619795	-0.338353675	0.113819808	-2.972713466	0.002951799	0.037678381	482.2024218	532.2847726	477.9831949	637.8188183	672.7516774	494.2462633	703.6775233	646.8900765	667.3739878	702.0684405	743.4715027	642.8779866	825.5319736	803.297956	626.8630471	608.4573853	735.3247064	568.393897	Slc4a2
ENSMUSG00000018659	522.0472087	0.330737789	0.111261846	2.972607429	0.002952819	0.037678381	589.0886009	750.7169687	541.93106	463.3991091	640.5807111	475.788934	520.4281683	574.696764	518.1531921	549.0011933	477.1898144	543.3076587	434.8784504	449.8468553	477.3462426	448.5020933	420.6018466	521.392094	Pnpo
ENSMUSG00000049672	593.5652163	-0.239898057	0.080928281	-2.964329082	0.003033437	0.038650055	527.1432016	556.4272785	514.834507	523.2591276	572.4539589	470.661898	645.8521713	642.1405165	649.9801527	615.3303338	659.5968425	566.0356683	632.9692699	543.0294182	581.4542398	637.7302492	656.6439915	688.6310675	Zbtb14
ENSMUSG00000030048	32.81448926	1.55812275	0.525685127	2.963984849	0.003036832	0.038650055	94.74002242	36.7885804	78.03807264	31.99414784	40.6868103	33.83843711	39.90763732	37.04656826	31.12581013	22.44986292	17.91497597	18.39886494	0	14.45936321	6.645191312	36.59107987	10.68503536	39.35034671	Gkn3
ENSMUSG00000063694	19283.27381	0.257588378	0.086915594	2.963661233	0.003040028	0.038650055	23178.51087	25717.51698	24471.43895	18380.1219	23656.06847	22044.20367	15717.90801	19192.97209	15472.27403	15080.18519	14079.54248	15133.60755	16752.03387	18554.57619	19544.61518	19376.54498	19093.18683	21653.62134	Cycs
ENSMUSG00000038342	4059.897497	-0.382061259	0.12892355	-2.96347145	0.003041903	0.038650055	4654.407255	3381.100467	2867.89917	4359.460661	3828.344988	3072.119927	2896.968693	3046.367805	3602.35479	4040.975326	4480.372626	3965.496537	4902.517446	4308.086938	4803.365787	5764.663269	5264.808334	3838.844935	Mlxip
ENSMUSG00000051444	35.15433934	0.913789599	0.308355495	2.963428948	0.003042323	0.038650055	30.3653918	44.83608236	55.27696812	43.34690998	40.6868103	35.88925149	40.7220789	42.7460403	34.78767014	43.87927753	35.82995194	49.78516394	12.89893709	12.04946934	23.25816959	25.0910262	16.51323647	44.81567265	Bbs12
ENSMUSG00000032495	3786.756903	-0.231944336	0.078310253	-2.961864206	0.003057826	0.038719184	3100.913811	3423.637263	3850.962113	3233.473071	3288.061996	3293.607879	3540.377539	4188.162037	3953.893351	4257.310369	3971.424445	4348.625842	4560.695613	3720.072834	3359.144208	3816.97236	4035.0579	4219.23162	Lrrc2
ENSMUSG00000032202	295.4025023	-0.655964411	0.221491751	-2.9615749	0.0030607	0.038719184	247.7815971	175.8954	257.9591846	233.2476585	158.0162168	189.7003293	290.7556433	128.2381209	379.0025116	426.5473955	394.9437884	448.0664755	332.6083063	398.4357862	261.3775249	278.092207	431.286882	285.2900137	Rab27a
ENSMUSG00000032306	2092.207556	0.256108757	0.086477792	2.961555216	0.003060896	0.038719184	2373.359023	2782.136393	2948.104967	2206.564132	2287.923426	2227.184406	1820.276927	1930.221197	1498.616211	1898.033865	1677.493204	1597.454391	2150.437083	2062.869151	2147.504326	1944.55453	1942.733703	2164.269069	Mpi
ENSMUSG00000018927	973.3800892	-0.54968536	0.185610639	-2.961497054	0.003061474	0.038719184	744.5594069	512.7408393	715.3489992	940.2151189	608.4097448	1400.706215	763.1317585	747.5807492	909.9722138	1159.229285	807.8025527	1004.361568	856.8579636	1336.687799	1289.167115	1215.869311	1032.562963	1475.638002	Ccl6
ENSMUSG00000068329	511.3037852	0.290181838	0.097987041	2.961430751	0.003062133	0.038719184	501.6362725	541.4819177	668.7429281	616.1453633	581.9160078	566.0247663	543.2325325	534.8004597	511.7449371	433.6905337	438.1025941	421.0093212	485.5528461	471.5359001	541.5830919	456.8657687	430.3155151	459.0873783	Htra2
ENSMUSG00000017631	1154.278634	-0.476434977	0.160889208	-2.961261252	0.003063819	0.038719184	1098.012567	874.8784276	863.8381097	1176.558985	826.9830746	1178.192856	847.8336826	910.9656143	1101.3044	1196.985873	1185.645682	1146.141057	2096.077277	1675.679536	1279.199328	999.4592102	1362.827692	956.4320382	Abr
ENSMUSG00000033170	800.9877311	-0.362356599	0.122416619	-2.960027824	0.003076113	0.038840619	689.9017017	715.0780315	644.8979614	910.2851096	635.8496866	495.2716705	946.3811135	718.133477	935.6052339	761.2544428	896.5631155	811.7146295	846.7230845	974.4004206	859.444743	927.3225099	946.1113131	702.8409149	Card10
ENSMUSG00000026335	2753.77726	-0.206965427	0.069949717	-2.958774348	0.003088652	0.038964944	2278.619001	2594.744561	2271.775004	2635.904955	2603.955859	2925.4867	2782.946872	2784.192091	2716.184666	2634.797549	2929.912888	2737.101731	3121.542775	3234.880869	3022.454515	2754.785585	2781.994662	2756.7104	Pam
ENSMUSG00000015759	2226.153327	0.291770258	0.098659067	2.95735878	0.003102868	0.039110197	2522.756751	2303.884847	2984.956279	2044.529254	2538.667722	2601.458029	2008.412931	2503.018137	2280.423324	2022.52856	1986.119381	2020.628284	1659.356121	1976.112972	2144.18173	1957.100043	2075.810961	2440.814561	Cnih1
ENSMUSG00000028807	76.50660586	-0.709280871	0.239986879	-2.955498547	0.003121642	0.03931258	71.66232465	63.23037256	28.18041512	41.28277141	49.20265432	83.05798201	100.1763141	70.29348849	91.54650038	83.67676181	70.03126969	75.76003209	78.31497517	119.6913954	106.323061	61.68210607	83.53754921	99.46893197	Zbtb8a
NewGene_9403	22.77112763	-1.17232996	0.396933317	-2.953468277	0.003142249	0.039533882	21.8630821	8.047501962	10.8386212	4.128277141	3.784819563	13.33029341	30.94877996	27.54744819	36.61860015	29.59300113	26.87246395	58.44345332	23.03381623	19.27915094	18.82804205	21.95464792	25.25553813	29.51276004	no_name
ENSMUSG00000042719	1420.441923	-0.304661392	0.103162104	-2.953229723	0.003144678	0.039533882	1293.565691	1263.457808	1081.694396	1483.083563	1256.560095	1068.474287	1088.093948	1612.950587	1549.882251	1504.140816	1540.687933	1627.758404	1640.007715	1419.427488	1451.974302	1733.371726	1558.072429	1394.751178	Naa25
ENSMUSG00000041729	546.4920097	-0.366271939	0.124056468	-2.952461457	0.003152514	0.039597987	551.4355151	397.7765255	466.0607116	571.7663841	411.5991275	411.1882813	557.8924809	438.8593471	504.4212171	712.2729237	606.6662316	587.6813918	566.6318792	679.5900707	528.2927093	572.9117648	606.1329152	665.6766986	Coro2b
ENSMUSG00000006717	2247.98986	0.242051791	0.082003123	2.951738709	0.003159902	0.039656359	2652.720628	2768.340675	3004.465797	2011.503037	2448.778257	2556.340113	2077.640465	2141.101663	1897.758953	2004.16049	1841.985256	2003.311706	2102.526745	2213.889167	2333.569682	2044.918635	2063.183192	2297.623022	Acot13
ENSMUSG00000016756	122.0747423	0.701528861	0.237755006	2.950637609	0.003171187	0.039763503	104.4569478	109.2160981	81.289659	153.7783235	122.0604309	241.9960957	185.6926798	120.6388248	152.8826556	129.596936	142.5054907	153.6846365	80.15768047	93.18256289	46.51633919	93.04588882	106.8503536	79.79375862	Cmah
ENSMUSG00000044338	503.2392954	0.529883025	0.179630833	2.9498445	0.003179339	0.0398312	541.7185897	690.9355256	450.8866419	532.5477512	615.033179	550.6436585	728.9252122	832.1229178	546.5326073	452.0586034	466.6036923	308.4515592	400.7884024	447.4369615	375.4533091	356.5016639	306.951925	454.7151176	Aplnr
ENSMUSG00000070583	111.9296963	-0.544627123	0.184689289	-2.948883097	0.003189246	0.039920751	85.02309704	59.78144315	73.70262416	82.56554282	102.1901282	98.43908979	98.54743093	143.436713	156.5445156	105.1061764	156.3488812	120.1337652	139.12425	137.3639505	139.5490176	113.9550773	90.33711717	112.5857142	Fv1
ENSMUSG00000032750	25.71922361	-0.958553956	0.325097896	-2.948508647	0.003193112	0.039925074	13.36077239	13.79571765	19.50951816	22.70552428	15.13927825	9.228664668	37.46431258	23.74780017	25.63302011	36.73613933	27.68678104	35.7154437	30.40463742	30.52532233	16.61297828	24.04556677	36.91194035	43.72260746	Gab3
ENSMUSG00000049470	3266.567036	-0.259203926	0.087919651	-2.948191043	0.003196395	0.039925074	3144.639975	2924.692142	2600.185226	3289.204812	2965.406128	2796.285394	2708.018247	3242.049679	3543.76503	3199.105467	3522.735729	3654.880405	3640.264317	3309.587579	3371.327059	4067.882622	3824.271293	2993.905546	Aff4
ENSMUSG00000011179	6206.479007	-0.307509313	0.104309448	-2.948048516	0.003197869	0.039925074	4310.67102	5420.567393	4528.375938	4103.507478	5075.443034	4287.227442	7720.906159	8700.244069	9260.843978	8496.252668	7600.021396	7898.524488	5066.518217	4784.442626	5124.550034	6650.167402	7424.156844	5264.201938	Odc1
ENSMUSG00000049755	915.8769587	0.248511176	0.084310943	2.947555408	0.003202973	0.039954333	1072.505638	1148.493494	981.9790808	896.8682089	1075.834961	991.5687482	825.84376	1039.203735	833.0731534	783.7043057	765.4580641	880.9809446	848.5657898	853.9057272	902.6384866	884.4586735	899.4857043	801.2167817	Zfp672
ENSMUSG00000031134	643.2997048	0.285953833	0.097085296	2.945387676	0.003225502	0.040200706	773.7101831	618.5080079	665.4913417	619.2415712	692.6219801	631.6508261	704.4919649	721.933125	596.8831825	729.620545	722.2992583	819.2906327	527.9350679	506.0777122	532.7228369	553.0480358	490.5402599	673.3281549	Rbmx
ENSMUSG00000063142	1525.605466	-0.451236295	0.153307026	-2.943350381	0.003246807	0.040423667	1617.868075	1376.122835	978.7274944	1473.794939	1330.364076	1156.659305	1003.392024	1460.014754	1251.44066	1658.228511	1692.965229	1615.853256	2312.595149	1485.297921	1676.803274	2384.692948	1650.35228	1335.725658	Kcnma1
ENSMUSG00000037072	4189.241901	0.223992277	0.076106478	2.943143397	0.003248979	0.040423667	4571.813389	4364.04535	4959.753061	4069.449192	4365.789366	5437.734304	4243.240621	3998.179636	4210.223552	3809.333559	3955.952421	3644.057543	3600.646153	4105.655853	3873.039003	3893.290898	3776.674318	4527.476003	Selenof
ENSMUSG00000038188	298.5265593	0.299384722	0.101777063	2.941573614	0.003265492	0.04059422	307.297765	337.9950824	363.0938102	338.5187256	370.9123172	316.8508203	298.0856175	253.6265058	261.8229911	312.2571843	299.6686889	258.6663953	302.2036689	249.0223663	275.7754395	300.0468549	290.4386885	237.1951455	Scarf1
ENSMUSG00000090946	691.2821704	-0.288100898	0.098069518	-2.937721146	0.003306343	0.041033678	578.1570599	656.4462315	722.9360341	625.4339869	577.1849834	603.9648321	699.6053154	613.6431563	633.5017826	732.68189	653.8966228	751.1066038	864.2287848	771.9693357	748.6915545	586.5027374	768.3511794	854.7769759	Ccdc71l
ENSMUSG00000041000	106.62485	-0.615375381	0.209474872	-2.93770501	0.003306515	0.041033678	59.51616793	91.97145099	61.78014084	108.367275	59.61090812	90.23583231	132.7539772	88.34181661	124.5032405	123.4742461	113.1900754	142.8617748	93.05661756	149.4134198	170.5599103	110.818699	97.13668513	101.6550623	Trim62
NewGene_6377	3.470098083	-4.336471791	1.476310106	-2.937371879	0.003310069	NA	0	0	0	0	0	0	3.257766312	22.79788816	1.830930008	5.102241573	0	5.411430863	4.606763245	0	11.07531885	0	2.914100554	5.465325933	no_name
ENSMUSG00000040896	23.53632132	-1.424188707	0.484892477	-2.937122709	0.00331273	0.041054598	17.00461941	0	7.58703484	17.54517785	11.35445869	12.30488622	21.17548103	9.499120066	21.05569509	36.73613933	47.23039119	45.45601925	24.87652153	32.13191824	13.29038262	26.13648562	39.8260409	40.4434119	Kcnd3
ENSMUSG00000030220	673.1696097	0.351821725	0.119788854	2.937015544	0.003313875	0.041054598	898.8155973	818.5459138	735.9423795	648.1395112	604.6249252	922.8664668	832.3592926	615.5429803	650.8956177	650.0255765	587.1226215	528.1556523	632.9692699	667.5406014	614.6801964	567.6844677	549.7936378	591.3482659	Arhgdib
ENSMUSG00000022973	564.798543	-0.279794734	0.095285295	-2.936389444	0.003320572	0.04110237	501.6362725	466.7551138	539.7633358	494.3611877	453.2321427	537.3133651	602.6867677	546.1994038	526.3923772	582.6759877	604.2232804	681.8402888	671.6660812	696.4593278	537.1529644	621.0028984	522.595366	580.417614	Synj1
ENSMUSG00000027439	1025.53036	-0.289873916	0.098732633	-2.935948414	0.003325296	0.041125671	812.5778846	976.0470237	1002.572461	874.1626847	916.8725392	943.3746105	1030.268596	1118.996344	917.2959338	1023.50966	1024.410899	1064.969594	1314.77023	1087.665432	961.3376765	1401.961089	1025.763395	962.9904293	Gzf1
ENSMUSG00000028399	301.877012	-0.460420635	0.156847948	-2.935458456	0.003330552	0.041143847	253.8546754	255.2207765	179.9211119	237.3759356	258.3139352	239.9452814	434.9118026	298.2723701	303.0189163	329.6048056	320.8409332	364.7304402	377.7545861	375.9434434	245.8720786	423.4110671	311.8087593	222.985298	Ptprd
NewGene_1117	21.45743065	1.602467888	0.545933297	2.935281465	0.003332453	0.041143847	20.64846642	87.37287844	37.9351742	17.54517785	11.35445869	22.55895808	56.19646888	11.39894408	19.22476508	14.28627641	15.4720247	7.576003209	12.89893709	10.44287343	11.07531885	10.45459425	16.51323647	3.27919556	no_name
ENSMUSG00000003299	1943.745121	0.326067635	0.111177085	2.932867291	0.003358474	0.04142977	2353.925172	2647.628145	2627.281779	1832.955051	2293.600655	2122.592874	1960.360878	2051.809934	1523.333766	1731.70079	1403.882662	1368.009722	1761.626265	1897.389772	1994.664926	1790.871995	1595.955737	2029.822051	Mrpl4
ENSMUSG00000061068	373.5079219	0.464176354	0.158365495	2.931044767	0.003378241	0.041621881	392.3208621	302.3561451	536.5117494	414.8918527	337.795146	584.4820956	338.8076964	349.5676184	437.5922718	429.6087405	334.6843238	401.5281701	265.3495629	338.9917374	338.9047569	318.8651246	229.2425769	371.6421634	Mcpt4
ENSMUSG00000002332	1015.375122	0.222347384	0.075868452	2.930696194	0.003382034	0.041621881	1136.880269	1220.921012	1234.518955	1005.235484	1182.756113	1040.788293	927.6489572	1095.248544	948.4217439	872.4833091	912.0351402	852.8415041	939.7797021	952.7113758	1015.606739	986.9136971	996.6223894	955.338973	Dhrs1
ENSMUSG00000018001	1388.100726	-0.286536667	0.097776964	-2.930513033	0.003384028	0.041621881	1091.939489	1222.070655	1127.216605	1376.780427	1238.582202	1314.572012	1296.590992	1097.148368	1395.168666	1616.39013	1474.728249	1743.563024	1484.299118	1592.939847	1420.963409	1455.279519	1623.154008	1414.426351	Cyth3
ENSMUSG00000031283	364.1123521	-0.438578918	0.149666582	-2.930373037	0.003385553	0.041621881	393.5354777	273.6150667	233.0303558	309.6207856	272.5070085	238.9198742	425.1385037	323.9199943	396.3963466	379.6067731	564.321743	412.3510318	326.1588378	420.124831	439.6901585	440.1384179	314.7228598	390.2242716	Chrdl1
ENSMUSG00000091119	30.10538104	-0.844936393	0.28842925	-2.92944073	0.003395726	0.041711503	21.8630821	19.54393334	27.096553	13.41690071	17.97789293	22.55895808	38.27875416	18.04832813	29.29488012	33.67479439	35.82995194	44.37373308	25.79787417	35.34511006	39.87114787	36.59107987	40.79740775	41.53647709	Ccdc152
ENSMUSG00000037606	913.2453884	-0.206974762	0.070691908	-2.927842357	0.003413231	0.041869158	857.5186644	746.1183962	760.8712083	786.4367954	809.0051816	901.3329159	932.5356067	1037.303911	953.9145339	1023.50966	1094.442168	922.1078191	893.7120696	905.3167964	962.4452084	980.6409406	960.6818159	910.5233004	Osbpl5
ENSMUSG00000041361	431.628775	-0.431673805	0.147442639	-2.927740632	0.003414347	0.041869158	327.9462314	333.3965099	453.0543662	346.7752799	351.0420145	416.3153172	357.5398527	310.6212262	328.6519364	524.5104338	539.8922303	474.0413436	484.6314934	549.4558019	524.9701137	402.5018786	583.7914776	460.1804435	Myzap
ENSMUSG00000073557	11095.28943	-0.382193326	0.130596557	-2.926519151	0.003427784	0.041998336	10194.26934	10091.56746	8200.5008	11901.823	9821.606766	7761.306985	8725.927066	10302.74562	10303.55862	12793.36052	11380.08133	12684.39394	14952.63214	11010.80508	11976.84981	15926.52888	12958.0338	8729.218579	Ppp1r12b
ENSMUSG00000044037	444.0242151	-0.329185284	0.112546274	-2.924888337	0.003445798	0.042164676	386.2477837	369.0354471	317.5716012	406.6352984	379.4281612	386.5785089	464.2316994	378.0649786	467.8026169	599.0031607	553.7356208	465.3830542	488.316904	524.5535652	452.9805411	418.18377	513.8530643	420.8300968	Als2cl
ENSMUSG00000059263	11649.82818	-0.257388857	0.088003325	-2.924762858	0.003447188	0.042164676	11010.49107	9681.14486	10399.65704	11535.4384	10501.92808	9215.334374	10220.42736	12553.08717	12364.27034	11932.10214	12877.61045	12881.37003	12593.04801	9830.760385	12541.69107	14776.52351	13199.90414	11582.11872	Usp47
ENSMUSG00000030643	257.9454066	0.414310249	0.141686728	2.924128852	0.003454217	0.04221497	264.7862165	308.1043608	279.636427	236.3438663	370.9123172	316.8508203	224.7858755	306.8215781	218.7961359	224.4986292	301.2973231	255.4195368	199.0121722	242.5959827	254.7323336	184.0008588	194.2733703	260.1495144	Rab30
ENSMUSG00000009210	84.75227648	0.772217282	0.264288392	2.92187363	0.003479327	0.042485957	190.6946605	95.42038041	110.5539362	73.27691926	98.40530864	69.7276886	67.59865097	69.34357648	83.30731534	96.9425899	125.4048318	71.4308874	57.12386424	50.60777122	53.1615305	44.95475527	67.02431274	100.5619972	Prr29
ENSMUSG00000092572	3.256802277	4.676366345	1.600517724	2.921783542	0.003480333	NA	0	2.299286275	0	9.288623568	3.784819563	12.30488622	0	18.99824013	0	4.081793259	5.700219626	2.164572345	0	0	0	0	0	0	Serpinb10
ENSMUSG00000040447	2953.506875	-0.268225046	0.091816268	-2.921323777	0.003485474	0.042525133	2577.414456	2224.559471	2299.955419	2447.036275	2608.686884	1800.615017	3849.865339	3571.669145	3830.305576	3667.491243	3495.863265	3977.401685	2625.85505	2393.024611	2871.830179	3143.696491	3220.081112	2557.772536	Spns2
ENSMUSG00000046671	5255.944076	0.214888013	0.073572028	2.920784143	0.003491516	0.042534403	5854.447539	6410.410134	6642.990934	5650.579337	5628.02669	5517.716064	5028.362302	5463.893862	4492.186774	4450.1751	4485.258529	4217.669215	5149.439956	4614.946757	5392.57275	5029.705293	5069.563597	5509.04854	Mtfr1l
ENSMUSG00000016624	32.6903634	0.910828768	0.311849598	2.92073094	0.003492113	0.042534403	70.44770898	32.19000785	47.68993328	28.89793999	44.47162987	43.06710178	45.60872836	29.4472722	13.73197506	35.71569101	29.31541522	25.97486814	15.66299503	24.09893868	25.47323336	29.2728639	23.31280443	24.0474341	Phf21b
ENSMUSG00000041258	703.5473344	-0.386731449	0.13248887	-2.918973116	0.003511865	0.042739014	756.7055637	556.4272785	590.7048554	699.7429754	513.7892557	499.3732992	590.470144	618.3927163	694.8379379	790.8474439	811.8741382	817.1260604	932.4088809	816.1507232	602.4973456	855.1858096	871.3160656	646.0015252	Zfp236
ENSMUSG00000001280	1526.004929	-0.24563126	0.084158284	-2.918681901	0.003515147	0.042743009	1221.903366	1309.443534	1322.311786	1467.602524	1261.291119	1330.978527	1584.088869	1427.717746	1920.645578	1734.762135	1612.347837	1892.918516	1537.737571	1605.792614	1320.178007	1726.053511	1600.812571	1591.502912	Sp1
ENSMUSG00000037172	115.5062839	-0.499953949	0.171321781	-2.918215923	0.003520405	0.042770997	100.8131008	105.7671686	80.20579688	65.02036497	85.15844017	100.4899042	136.8261851	97.84093668	147.3898656	112.2493146	138.4339052	151.5200642	132.6747815	149.4134198	116.290848	95.13680767	127.2490575	136.6331483	Dennd11
ENSMUSG00000044921	280.9203991	-0.615254886	0.211075096	-2.914862524	0.003558453	0.043196987	252.6400598	235.6768432	135.482765	173.3876399	182.6175439	223.5387664	450.3861926	522.4516036	282.8786862	271.4392517	220.6799312	262.99554	272.7203841	318.9092885	255.8398655	270.773991	266.1545172	457.9943131	Rassf9
ENSMUSG00000026927	768.046295	0.251111002	0.086177349	2.913886382	0.003569598	0.043281792	880.5963622	913.9662942	919.1150778	777.1481718	817.5210256	991.5687482	675.1720681	719.083389	661.8811977	740.8454765	694.6124773	580.1053886	615.4635696	779.1990173	752.0141502	760.0490019	769.3225462	777.1693476	Entr1
ENSMUSG00000021185	856.4796901	0.268740498	0.092232559	2.913726995	0.003571421	0.043281792	978.9802316	1195.628863	1065.436464	954.6640889	955.6669397	808.020862	744.3996022	751.3803972	727.794678	751.0499596	760.5721616	781.4106167	903.8469487	903.7102004	872.7351257	819.6401891	698.4127661	743.2843268	Dglucy
ENSMUSG00000021958	99.57684436	0.588885734	0.20215651	2.913018895	0.003579529	0.043343758	161.5438844	101.1685961	122.4764196	127.9765914	87.05084995	125.0996766	94.47522304	65.54392846	104.3630104	130.6173843	95.27509947	96.32346937	76.47226987	85.95288129	63.12931747	93.04588882	103.9362531	57.93245488	Pinx1
ENSMUSG00000051375	753.2770389	-0.372327616	0.127861954	-2.911949995	0.003591801	0.043455991	721.4817092	716.2276746	451.9705041	711.0957376	682.2137263	545.5166226	824.2148768	715.283741	887.0855887	961.2623124	700.3126969	689.416292	948.9932286	830.6100865	732.0785762	868.7767821	911.1421065	661.3044378	Pcdh1
ENSMUSG00000022724	532.7411296	0.343186918	0.117902421	2.910770748	0.003605384	0.04356626	665.6093883	565.6244236	624.3045811	577.9587998	676.5364969	486.0430058	456.9017252	710.5341809	481.534592	553.0829866	498.3620587	458.8893372	501.2158411	493.224945	511.679731	488.2295514	426.4300477	413.1786405	Riox2
ENSMUSG00000031712	312.8781605	0.564093183	0.193804083	2.910636214	0.003606937	0.04356626	456.6954927	523.0876275	552.7696812	347.8073491	367.1274976	289.1648263	333.1066054	289.723162	171.1919557	231.6417674	162.8634179	191.5646526	237.7089835	329.3521619	274.6679076	268.6830722	225.3571095	379.2936197	Il15
ENSMUSG00000079242	7.907222812	-1.774420614	0.609758741	-2.910037191	0.003613858	NA	0	2.299286275	5.4193106	2.064138571	4.731024454	4.101628741	3.257766312	10.44903207	9.154650038	9.184034832	8.143170895	18.39886494	7.370821193	8.836277515	17.72051017	13.59097252	7.77093481	9.837586679	no_name
ENSMUSG00000034377	3696.395932	-0.263614237	0.090642569	-2.908282936	0.003634194	0.043858868	3312.256938	3063.798961	3092.258628	3522.452471	3630.588166	2900.876927	3599.017333	3806.29741	4174.520417	4644.06028	3588.695413	3759.862164	3772.017745	3350.555774	3506.445949	4752.658546	3990.375025	4068.388624	Tulp4
ENSMUSG00000043671	193.6602315	0.399845928	0.137564429	2.906608424	0.003653703	0.044057563	201.6262016	183.942902	200.5144922	251.8249056	250.7442961	219.4371377	212.5692518	201.3813454	239.851831	180.6193517	170.1922717	179.6595047	149.2591292	154.2332075	173.882506	204.9100473	176.7887669	134.4470179	Dpy19l3
ENSMUSG00000022371	735.752803	-0.428518229	0.147466537	-2.905867574	0.003662364	0.044125236	521.0701233	518.489055	550.601957	654.3319269	509.0582312	744.4456165	783.492798	566.1475559	835.8195485	805.1337203	931.5787503	1116.91933	784.992457	927.0058412	684.4547052	840.5493776	895.6002369	573.8592229	Col14a1
ENSMUSG00000030433	4267.526168	0.398602645	0.137197031	2.90532997	0.003668661	0.044140381	4535.374919	5366.534165	3803.272179	2802.06811	4886.202056	3779.650885	6558.698027	6623.736422	4620.351874	5111.425608	4130.216278	5504.507474	3715.815234	3383.49099	2968.185453	3101.878114	3291.962259	2632.100969	Sbk2
ENSMUSG00000018446	2896.11824	0.24611175	0.084718384	2.90505717	0.00367186	0.044140381	3045.04149	3705.299832	3900.81977	2908.371246	3168.840179	3098.780514	2886.380952	2853.535668	2373.800755	2586.836478	2426.664927	2456.789612	2733.65331	2703.097622	3179.724043	2618.875859	2584.807191	2898.808875	C1qbp
ENSMUSG00000022247	689.0656637	0.282074187	0.097100236	2.904979415	0.003672773	0.044140381	767.6371047	771.4105452	694.755619	686.3260747	770.2107811	778.2840536	781.0494732	846.3715979	638.0791076	655.127818	592.8228411	744.6128868	517.8001888	619.342724	595.8521543	638.7757086	605.1615483	699.5617194	Brix1
ENSMUSG00000014226	2236.207607	0.238418051	0.082103952	2.903855969	0.003685977	0.044262311	2703.734486	2662.573506	2512.392394	2119.870312	2453.509282	2834.22546	1941.628722	2223.744007	1845.577448	1968.444799	2004.848674	2020.628284	1813.222013	2027.524041	2258.257514	2401.420299	2134.092972	2326.042717	Cacybp
ENSMUSG00000024593	99.84965164	-0.766290137	0.263970563	-2.90293785	0.0036968	0.044355468	76.52078734	68.97858825	28.18041512	75.34105783	70.01916192	131.2521197	65.96976781	69.34357648	110.7712655	98.98348653	133.5480027	101.7349002	122.5399023	106.8386281	138.4414857	132.773347	170.9605658	95.09667123	Megf10
ENSMUSG00000046607	33.98821056	-1.214138921	0.418482012	-2.901292973	0.003716262	0.044552045	19.43385075	19.54393334	7.58703484	18.57724714	17.03168803	10.25407185	37.46431258	18.99824013	89.71557037	30.61344944	54.55924499	73.59545974	25.79787417	28.91872641	62.02178558	41.818377	42.74014146	13.11678224	Hrk
ENSMUSG00000063531	47.97749015	-0.733501516	0.252921095	-2.900119966	0.003730199	0.044682098	18.21923508	42.53679608	34.68358784	36.12242499	24.60132716	42.0416946	56.19646888	38.94639227	64.99801527	50.00196742	55.37356208	70.34860122	51.59574835	63.46053852	36.54855222	58.54572779	50.51107627	68.86310675	Sema3e
ENSMUSG00000089917	944.7780391	0.341683974	0.117838826	2.899587387	0.003736542	0.044713252	794.3586495	1143.894922	1215.009437	1123.923452	1004.869594	918.764838	1167.094781	1135.144848	962.153719	783.7043057	920.1783111	942.6712564	920.4312964	779.1990173	778.5949154	719.2760843	739.2101738	957.5251034	Uckl1
ENSMUSG00000025393	104611.4019	0.217469739	0.075005525	2.899382913	0.00373898	0.044713252	114985.2364	126952.7924	132234.4302	111081.6172	121102.8716	100296.1022	100138.0353	108272.8703	84044.26467	99961.07601	86421.02975	89743.16944	107968.7102	100038.7109	104267.4818	96987.27085	97809.84235	100699.7234	Atp5b
ENSMUSG00000050310	1012.964864	-0.355437413	0.122608752	-2.898956285	0.003744071	0.044737164	1008.131008	725.4248197	778.2130022	1004.203415	817.5210256	891.078844	869.0091636	879.6185181	1122.360095	935.7511046	1306.978929	1211.078227	1020.858735	1107.747881	889.3481039	1220.051149	1127.756914	1318.236615	Rictor
NewGene_3632	209.1851964	0.435565107	0.150274004	2.898472762	0.003749849	0.044769234	238.0646717	244.8739883	267.7139437	148.6179771	249.7980912	287.1140119	206.0537192	234.6282656	201.4023008	192.8647315	184.0356622	246.7612474	175.978356	145.39693	196.0331437	154.7279949	192.3306366	198.9378639	no_name
ENSMUSG00000061755	871.0255428	-0.447490789	0.154463753	-2.897060195	0.003766775	0.044934238	841.7286607	572.5222824	523.505404	892.7399318	705.8688485	606.0156465	827.4726432	765.6290773	981.3784841	1110.247766	1083.041729	1120.166189	1132.342406	796.8715723	736.5087038	1238.869419	993.7082888	749.8427179	Bod1l
ENSMUSG00000020888	258.8352967	-0.52105222	0.179876348	-2.896724481	0.003770808	0.044945293	206.4846642	174.7457569	231.9464937	215.7024806	194.9182075	206.1068442	319.2610985	296.3725461	233.443576	269.3983551	262.2101028	283.5589772	256.1360364	342.2049292	213.7536539	185.0463182	284.6104874	483.1348124	Dvl2
ENSMUSG00000014846	2130.274302	0.371674892	0.128374532	2.895238543	0.003788705	0.04512145	2050.271254	2845.366765	2465.786323	2118.838243	2577.462123	3303.861951	2039.361711	2232.293216	1805.296987	1641.901338	1552.90269	1840.96878	2491.337563	2208.266081	1964.761565	1583.871029	2024.328518	1598.061303	Tppp3
ENSMUSG00000024397	21.78581434	1.261014029	0.43561337	2.894801021	0.003793989	0.045147226	19.43385075	26.44179216	53.10924388	20.64138571	37.84819563	26.66058682	16.28883156	23.74780017	26.54848511	14.28627641	20.35792724	29.22172666	8.292173842	12.04946934	34.33348845	4.1818377	7.77093481	10.93065187	Aif1
ENSMUSG00000019122	691.8311303	-0.532483832	0.183988693	-2.894111712	0.003802329	0.045209281	428.7593322	505.8429805	635.1432023	647.1074419	519.466485	1040.788293	487.0360636	415.1115469	517.2377271	649.0051281	486.9616195	654.7831345	666.1379653	1107.747881	1035.542313	881.3222952	673.1572279	1101.809708	Ccl9
ENSMUSG00000028438	7.381385897	-1.865772576	0.644727893	-2.893891508	0.003804996	NA	2.429231344	3.448929412	0	5.160346427	0	6.152443112	4.886649467	10.44903207	7.32372003	10.20448315	14.65770761	5.411430863	5.528115894	9.639575471	13.29038262	12.5455131	9.713668513	12.02371705	Kif24
ENSMUSG00000022299	746.2858645	-0.334289523	0.115537815	-2.893334309	0.003811753	0.045284132	529.572433	626.5555099	605.8789251	648.1395112	725.7391512	703.4293291	708.5641728	607.9436842	757.0895581	923.5057248	892.49153	859.3352211	898.3188329	649.0647484	715.4655979	872.9586198	858.6882965	850.4047151	Slc25a32
ENSMUSG00000037738	14.42041121	-1.609021719	0.556494106	-2.891354468	0.003835852	0.045503135	0	9.197145099	8.67089696	9.288623568	0	7.177850297	13.84550682	24.69771217	21.97116009	12.24537978	21.17224433	25.97486814	11.97758444	7.229681604	22.15063771	16.7273508	15.54186962	31.69889041	Nek5
ENSMUSG00000036529	2256.139887	-0.342485928	0.118453824	-2.891303261	0.003836477	0.045503135	2293.194389	1952.094047	1584.60642	2427.426959	1749.532843	1470.433904	2257.632054	2388.078785	2277.676929	2836.846315	2422.593341	2401.593017	2736.417368	2319.924497	2337.99981	2641.875967	2657.659705	1854.931622	Sbf1
ENSMUSG00000020135	47.70757692	-0.868495833	0.300465419	-2.890501799	0.003846273	0.045544742	46.15539554	32.19000785	15.17406968	28.89793999	32.17096629	19.48273652	81.44415779	37.04656826	66.82894528	80.61541686	54.55924499	48.70287777	64.49468544	71.49351808	48.73140296	35.54562045	60.22474478	34.97808597	Apc2
ENSMUSG00000032186	627.3915251	-0.33766505	0.116825358	-2.890340389	0.003848249	0.045544742	538.0747427	383.9808079	466.0607116	618.2095019	487.2955188	462.4586406	640.1510802	649.7398125	785.4689732	773.4998225	870.5049686	882.0632307	563.8678212	673.966985	673.3793863	623.0938172	663.4435594	537.7880718	Tmod2
ENSMUSG00000039703	3535.740691	-0.240024593	0.083046605	-2.890239666	0.003849482	0.045544742	3250.311538	3560.444797	2973.033795	3276.819981	3113.960296	2924.461292	3366.901483	3449.130496	3722.280705	3970.564392	3771.102441	3711.159286	3779.388567	3489.526321	3384.617442	4225.746995	4471.201616	3202.680996	Nploc4
ENSMUSG00000078963	36.05731396	1.09562672	0.379111272	2.889987191	0.003852575	0.045544742	69.2330933	77.02609021	71.53489992	41.28277141	18.92409782	43.06710178	28.50545523	21.84797615	19.22476508	51.02241573	28.50109813	29.22172666	27.64057947	27.3121305	8.860255083	16.7273508	24.28417128	44.81567265	Hsbp1l1
ENSMUSG00000047443	114.1533904	0.776473204	0.268933694	2.887229168	0.00388651	0.04586169	246.5669814	182.7932588	191.8435952	176.4838478	151.3927825	208.1576586	21.17548103	23.74780017	21.05569509	67.34958877	65.14536716	23.8102958	110.5623179	123.7078852	140.6565494	66.90940319	108.7930873	124.6094313	Erfe
ENSMUSG00000038803	813.4812472	0.389548156	0.134929464	2.887050356	0.00388872	0.04586169	1059.144866	959.9520197	1013.411082	727.6088461	916.8725392	1131.024125	727.2963291	605.0939482	836.7350135	940.8533462	701.9413311	587.6813918	519.6428941	690.0329442	801.853085	796.6400818	825.6618236	801.2167817	Ost4
ENSMUSG00000046230	990.3148153	-0.397307468	0.137617761	-2.887036283	0.003888894	0.04586169	912.1763697	738.0708942	655.7365826	1066.127572	878.0781387	659.3368201	877.968021	891.0174622	1071.094054	1141.881664	1105.842607	1361.516005	1046.656609	985.646592	953.5849533	1444.824925	1075.303104	960.8042989	Vps13a
ENSMUSG00000022096	2164.093339	-0.695437344	0.240946728	-2.886270136	0.003898374	0.045936051	1768.480418	1671.581122	1249.693024	1886.622654	1845.099537	1025.407185	1729.873911	1325.127249	2478.163765	2974.606837	2553.698393	3147.28819	2398.280946	2081.345004	2374.548362	3861.927116	3151.114066	1430.822329	Hr
ENSMUSG00000038069	342.1649318	-0.393447988	0.136356302	-2.885440439	0.003908664	0.046019829	303.653918	344.8929412	213.5208376	319.9414784	284.8076721	235.8436526	346.1376706	437.909435	382.6643716	346.952427	322.4695674	386.3761636	405.3951656	418.5182351	309.001396	301.0923144	351.6348002	448.1567265	Cdkn2aip
ENSMUSG00000032936	17.54942689	1.431088391	0.496099629	2.884679421	0.003918124	0.046085204	48.58462688	14.94536079	39.01903632	5.160346427	24.60132716	12.30488622	21.17548103	20.89806415	10.98558005	13.26582809	19.54361015	32.46858518	8.292173842	14.45936321	4.430127541	10.45459425	8.742301661	6.558391119	Camkv
NewGene_4128	47.96736726	-0.721244694	0.250052795	-2.884369659	0.003921981	0.046085204	46.15539554	34.48929412	32.5158636	19.60931642	40.6868103	41.01628741	44.79428679	46.54568832	43.94232018	45.92017416	45.60175701	68.18402888	46.06763245	44.98468553	75.3121682	64.81848434	75.7666144	47.00180302	no_name
ENSMUSG00000031555	3179.081912	-0.164276899	0.056960811	-2.8840337	0.003926167	0.046085204	2891.999915	2925.841785	2851.641238	3276.819981	3075.165895	2867.03849	3009.36163	3305.693783	3186.733678	3052.160909	3368.015482	3363.745425	3229.341035	3297.538109	3090.01396	3594.289503	3429.896352	3408.177252	Adam9
NewGene_1752	337.6638459	0.453404568	0.157215401	2.883970435	0.003926956	0.046085204	309.7269964	398.9261687	541.93106	242.536282	411.5991275	367.0957723	373.0142427	354.3171785	378.0870466	378.5863248	344.4561288	316.0275624	252.4506258	232.1531093	320.0767149	251.9557214	248.6699139	356.3392508	no_name
ENSMUSG00000026568	8158.642	0.374792558	0.129981071	2.883439522	0.003933582	0.046125549	6832.213155	11888.45968	12674.68363	8268.939114	10309.84849	10652.95525	7396.758411	8318.379442	6105.23611	5493.073278	5660.318089	6496.963895	7810.306406	8036.996049	8350.790416	6400.302599	7402.786774	8756.545209	Mpc2
ENSMUSG00000033318	205.861325	-0.531566939	0.184382071	-2.882964363	0.00393952	0.046157778	120.2469515	147.1543216	165.8309044	126.9445221	154.2313972	214.3101017	331.4777222	227.9788816	224.2889259	209.1919045	217.4226629	224.0332377	187.9559404	287.5806682	137.3339538	228.9556141	227.2998432	273.2662966	Gstt2
ENSMUSG00000115987	1497.462119	0.262424142	0.091070756	2.881541256	0.003957354	0.04632922	1746.617336	1598.003961	1739.598703	1479.987355	1695.599164	1830.351826	1634.584247	1552.156219	1394.253201	1378.625673	1261.377172	1226.230234	1325.826462	1209.766722	1545.00698	1416.597521	1289.975178	1629.760193	Vps28
ENSMUSG00000003545	199.8159674	2.202569057	0.764487423	2.881105681	0.003962827	0.046355791	1401.666485	510.441553	408.6160193	145.5217692	101.2439233	64.60065267	46.42316994	15.19859211	86.96917536	179.5989034	11.40043925	53.03202246	34.09004802	60.2473467	38.76361599	94.09134824	74.79524755	269.9871011	Fosb
ENSMUSG00000028273	21731.62966	-0.21894173	0.076000571	-2.880790583	0.003966791	0.046364674	19244.37071	23874.63903	22900.92273	17993.09592	21251.76185	20220.00429	19223.26456	23470.42586	18451.19715	20690.61003	19076.19214	18723.55079	24744.7681	24074.03644	23861.77447	24245.24952	22849.46244	26274.00789	Pdlim5
ENSMUSG00000030647	3352.804863	0.333259455	0.115702799	2.880305902	0.003972895	0.046373173	2998.886094	4682.496499	4841.61209	3084.855094	4146.269831	4568.18901	2951.536278	3093.863406	2729.916641	2682.758619	2415.264487	2847.49492	2744.709542	3436.508656	3457.714546	2884.422553	3102.545723	3681.443548	Ndufc2
ENSMUSG00000027014	397.4049827	-0.378019254	0.131247782	-2.880195366	0.003974288	0.046373173	349.8093135	359.838302	230.8626316	413.8597834	332.1179167	341.4605927	357.5398527	364.7662105	440.3386668	417.3633607	407.9728618	503.2630703	483.7101408	473.1424961	352.1951395	483.0022543	389.5181074	452.5289872	Cwc22
NewGene_4238	266.775373	0.367688427	0.127670931	2.87996981	0.003977133	0.046373173	246.5669814	293.159	393.4419496	251.8249056	312.247614	360.9433292	248.4046813	267.8751859	204.1486958	239.805354	266.2816883	275.982974	257.0573891	240.1860888	241.441951	231.0465329	214.6720741	256.8703188	no_name
ENSMUSG00000052062	385.9242707	-0.429439475	0.149127835	-2.879673498	0.003980872	0.046379402	412.9693285	298.9072157	338.1649815	343.679072	259.2601401	261.4788322	359.1687359	345.7679704	425.6912268	472.4675697	375.4001782	478.3704883	505.8226043	352.6478027	379.8834367	538.4116038	474.9983903	323.5472952	Pard3b
ENSMUSG00000059363	527.6018189	0.278719265	0.096806469	2.879138847	0.003987627	0.04642073	686.2578547	713.9283883	611.2982357	543.9005134	622.6028181	525.0084789	437.3551273	425.560579	499.8438921	488.7947427	425.8878378	464.3007681	475.4179669	485.9952634	561.5186659	443.2747962	528.4235671	557.4632451	Fxn
ENSMUSG00000031839	2954.331192	0.223154585	0.077543675	2.877792237	0.004004688	0.04653541	3635.344706	3419.038691	3506.293958	2754.592922	3199.118736	3376.665861	2828.5556	2937.127924	2610.906191	2791.946589	2511.353904	2566.100515	2624.012345	2771.377948	3006.949069	2569.739266	2799.479265	3269.357973	Hsbp1
ENSMUSG00000032192	664.5467541	0.353274905	0.122767867	2.877584455	0.004007326	0.04653541	838.0848137	796.7026942	825.9029355	668.7808969	837.3913284	573.2026166	789.193889	795.0763495	578.5738824	574.5124012	535.0063278	597.4219673	595.1938113	620.146022	488.4215614	591.7300345	632.3598202	624.1402215	Gnb5
ENSMUSG00000062901	6923.48598	-0.215854656	0.075013208	-2.877555335	0.004007696	0.04653541	5239.852009	6332.234401	6024.105663	6650.654475	6127.622873	6432.379273	6776.96837	6940.05712	7510.474891	7356.411901	8161.900188	8320.616095	7149.696557	7050.546159	6141.264304	7925.6279	7369.760301	7112.575169	Klhl24
ENSMUSG00000020594	4212.822766	-0.185265505	0.064387612	-2.877347061	0.004010343	0.04653541	3875.838609	3624.824812	3634.189689	4261.414079	3977.845361	3772.473035	4153.652047	4283.153238	4731.12314	4162.408676	4616.36358	4414.645298	4027.232429	4223.740652	4128.878869	4964.886809	4521.712693	4456.426765	Pum2
ENSMUSG00000027004	434.1758319	0.520424631	0.180975936	2.875656529	0.004031882	0.04674786	870.8794368	497.7954785	604.795063	462.3670398	475.9410601	374.2736226	453.6439589	372.3655066	310.3426363	482.6720529	275.2391762	346.3315753	333.529659	485.1919654	444.120286	317.8196652	335.1215637	372.7352286	Frzb
ENSMUSG00000042340	376.5128933	0.483936888	0.16838356	2.874015067	0.004052896	0.04695389	334.0193098	585.1683569	513.7506449	324.0697556	461.7479867	466.5602693	400.7052563	516.7521316	303.9343813	323.4821158	287.4539326	339.8378582	359.3275331	333.3686517	300.1411409	233.1374518	307.9232919	385.8520108	Ctf1
ENSMUSG00000051557	172.509678	0.438092791	0.152543293	2.871924312	0.004079807	0.047227842	172.4754254	246.0236314	201.5983543	237.3759356	198.7030271	228.6658023	153.1150166	168.1344252	163.8682357	102.0448315	140.0625394	142.8617748	152.9445397	127.724375	181.6352292	125.455131	186.5024354	175.983495	Pusl1
ENSMUSG00000026024	841.813087	-0.369712787	0.128772841	-2.871046283	0.004091156	0.047321367	641.3170748	784.0566197	616.7175463	882.4192389	729.5239708	463.4840478	974.8865688	849.2213339	974.970229	988.8144169	915.2924085	1010.855285	921.3526491	763.1330582	915.9288692	1066.368613	955.8249816	698.4686542	Als2
ENSMUSG00000094065	31.199549	0.958429843	0.333904258	2.870373232	0.004099876	0.047384344	54.65770524	20.69357647	36.85131208	34.05828642	24.60132716	29.73680837	60.26867677	34.19683224	55.84336523	38.77703596	26.05814686	43.29144691	17.50570033	21.68904481	24.36570148	15.68189137	14.57050277	8.744521492	Ccl21d
ENSMUSG00000036304	1051.028391	-0.498966088	0.173870909	-2.869750266	0.004107961	0.047430186	743.3447913	1280.702455	1012.32722	945.3754653	844.0147626	1004.899042	698.7908738	1158.892648	521.8150522	986.7735203	833.0463825	650.4539898	1939.447326	1510.200157	1402.135367	1042.323047	1148.155618	1195.813314	Zdhhc23
ENSMUSG00000019494	3004.227699	0.229747947	0.080063747	2.869562752	0.004110398	0.047430186	2951.516083	3643.219102	3778.34335	3134.394419	3500.011891	3381.792897	2775.616898	2933.328276	2636.539211	2621.53172	2644.087589	2680.82285	2648.888866	2495.043451	3274.971785	2720.285424	2983.0676	3272.637168	Cops6
[truncated: 19,697 more rows]
