# Supplementary material for: Transcriptomic insights into aerobic exercise-mediated attenuation of high-fat diet–induced muscle wasting
Source: Front Physiol. 2026 Feb 27;17:1796142. doi: 10.3389/fphys.2026.1796142 (PMC12982024; doi:10.3389/fphys.2026.1796142)
Supplement: Supplementary file 3 [file DataSheet3.csv]

term	padj	q_value	p_value	generatio	count
Fatty acid degradation - Mus musculus (house mouse)	2.3637088762659e-06	2.19539524111384e-06	9.26944657359177e-09	11/208	11
Fatty acid elongation - Mus musculus (house mouse)	0.00023830971023792	0.000221340288146675	1.94332045047085e-06	7/208	7
PPAR signaling pathway - Mus musculus (house mouse)	0.00023830971023792	0.000221340288146675	2.80364364985788e-06	11/208	11
Fatty acid metabolism - Mus musculus (house mouse)	0.000383167242164729	0.0003558828874595	6.01046654376045e-06	9/208	9
Cytoskeleton in muscle cells - Mus musculus (house mouse)	0.00681752935511309	0.00633207060846417	0.000133677046178688	15/208	15
Valine	leucine and isoleucine degradation - Mus musculus (house mouse)	0.00842145351607378	0.00782178345146172	0.00019815184743703	7/208	7
AMPK signaling pathway - Mus musculus (house mouse)	0.0140045871636825	0.0130073564987763	0.0003844396476305	10/208	10
ECM-receptor interaction - Mus musculus (house mouse)	0.0195903419031967	0.0181953639967771	0.000614598961668915	8/208	8
Tryptophan metabolism - Mus musculus (house mouse)	0.0226847800142753	0.0210694551216179	0.00080063929462148	6/208	6
Proximal tubule bicarbonate reclamation - Mus musculus (house mouse)	0.0280749041374376	0.0260757623567532	0.00110097663284069	4/208	4
Fat digestion and absorption - Mus musculus (house mouse)	0.0464996525751822	0.0431885318035748	0.00212492081832193	5/208	5
Ovarian steroidogenesis - Mus musculus (house mouse)	0.0464996525751822	0.0431885318035748	0.00238488191771359	6/208	6
Butanoate metabolism - Mus musculus (house mouse)	0.0464996525751822	0.0431885318035748	0.00242964213926522	4/208	4
Peroxisome - Mus musculus (house mouse)	0.0464996525751822	0.0431885318035748	0.00255292210216687	7/208	7
Insulin signaling pathway - Mus musculus (house mouse)	0.0525390897898938	0.0487979162135237	0.00309053469352316	9/208	9
HIF-1 signaling pathway - Mus musculus (house mouse)	0.0539691196955891	0.0501261173643242	0.0033862977063899	8/208	8
Fructose and mannose metabolism - Mus musculus (house mouse)	0.105316476652852	0.0978171609778814	0.00702109844352349	4/208	4
Longevity regulating pathway - multiple species - Mus musculus (house mouse)	0.136554723246898	0.126831012303621	0.00963915693507516	5/208	5
Cytokine-cytokine receptor interaction - Mus musculus (house mouse)	0.140325266503525	0.130333064863955	0.010518507244489	13/208	13
Glycerolipid metabolism - Mus musculus (house mouse)	0.140325266503525	0.130333064863955	0.0110059032551784	5/208	5
Bile secretion - Mus musculus (house mouse)	0.244275081610091	0.226880880752407	0.021094517920703	6/208	6
Cholesterol metabolism - Mus musculus (house mouse)	0.244275081610091	0.226880880752407	0.0217912364530981	4/208	4
p53 signaling pathway - Mus musculus (house mouse)	0.244275081610091	0.226880880752407	0.0220326544197337	5/208	5
Protein digestion and absorption - Mus musculus (house mouse)	0.297937022871703	0.276721693069693	0.0282111921488683	6/208	6
Focal adhesion - Mus musculus (house mouse)	0.297937022871703	0.276721693069693	0.0295217785684754	9/208	9
beta-Alanine metabolism - Mus musculus (house mouse)	0.297937022871703	0.276721693069693	0.0303778925280952	3/208	3
Alcoholic liver disease - Mus musculus (house mouse)	0.29900681239786	0.277715305632687	0.0316595448421263	7/208	7
Regulation of lipolysis in adipocytes - Mus musculus (house mouse)	0.303569223701124	0.281952839350889	0.0333330912299273	4/208	4
Biosynthesis of unsaturated fatty acids - Mus musculus (house mouse)	0.312456064062182	0.29020687064599	0.035534219050209	3/208	3
Arachidonic acid metabolism - Mus musculus (house mouse)	0.341273179932261	0.316971993745134	0.0401497858743837	5/208	5
Nitrogen metabolism - Mus musculus (house mouse)	0.398164318432374	0.369812060463505	0.0502000547941705	2/208	2
Complement and coagulation cascades - Mus musculus (house mouse)	0.398164318432374	0.369812060463505	0.0508639591320428	5/208	5
PI3K-Akt signaling pathway - Mus musculus (house mouse)	0.398164318432374	0.369812060463505	0.0515271470912484	13/208	13
MAPK signaling pathway - Mus musculus (house mouse)	0.422685467573572	0.392587121585361	0.056358062343143	11/208	11
Glycerophospholipid metabolism - Mus musculus (house mouse)	0.428789320551149	0.398256334877228	0.0588534361540792	5/208	5
Regulation of actin cytoskeleton - Mus musculus (house mouse)	0.434907399277997	0.403938760939316	0.061398691662776	9/208	9
Retinol metabolism - Mus musculus (house mouse)	0.456855312934349	0.424323820062863	0.0675204475699621	5/208	5
Adipocytokine signaling pathway - Mus musculus (house mouse)	0.456855312934349	0.424323820062863	0.0680803995745304	4/208	4
Proteoglycans in cancer - Mus musculus (house mouse)	0.467587045686081	0.434291373702243	0.0716307685764691	8/208	8
Pantothenate and CoA biosynthesis - Mus musculus (house mouse)	0.467587045686081	0.434291373702243	0.073346987558601	2/208	2
Metabolism of xenobiotics by cytochrome P450 - Mus musculus (house mouse)	0.49516384226772	0.459904497462278	0.0796145785606922	4/208	4
Toxoplasmosis - Mus musculus (house mouse)	0.511817178735559	0.475371992633646	0.0842993000270332	5/208	5
Lipid and atherosclerosis - Mus musculus (house mouse)	0.558887920657885	0.519090947979459	0.0942438454442707	8/208	8
Folate biosynthesis - Mus musculus (house mouse)	0.597667767510444	0.555109381588648	0.105997975521592	2/208	2
Biosynthesis of cofactors - Mus musculus (house mouse)	0.597667767510444	0.555109381588648	0.107641975211502	6/208	6
cAMP signaling pathway - Mus musculus (house mouse)	0.597667767510444	0.555109381588648	0.107939660338766	8/208	8
Oxytocin signaling pathway - Mus musculus (house mouse)	0.597667767510444	0.555109381588648	0.110158372835258	6/208	6
Collecting duct acid secretion - Mus musculus (house mouse)	0.59993570039232	0.55721582079782	0.112929073015025	2/208	2
Carbon metabolism - Mus musculus (house mouse)	0.61593655419522	0.572077294918161	0.120675802424691	5/208	5
Malaria - Mus musculus (house mouse)	0.61593655419522	0.572077294918161	0.122430987474306	3/208	3
Hippo signaling pathway - Mus musculus (house mouse)	0.61593655419522	0.572077294918161	0.123187310839044	6/208	6
Longevity regulating pathway - Mus musculus (house mouse)	0.62203139016651	0.577738133281588	0.126845616818269	4/208	4
Efferocytosis - Mus musculus (house mouse)	0.631985738348883	0.58698365790918	0.131353898558788	6/208	6
Legionellosis - Mus musculus (house mouse)	0.646450180106027	0.600418123937486	0.136895332257747	3/208	3
Propanoate metabolism - Mus musculus (house mouse)	0.647107474146718	0.601028613758562	0.141711253496156	2/208	2
Small cell lung cancer - Mus musculus (house mouse)	0.647107474146718	0.601028613758562	0.142109876675358	4/208	4
Human papillomavirus infection - Mus musculus (house mouse)	0.648320610827391	0.602155366093552	0.147560409498447	11/208	11
Hepatitis C - Mus musculus (house mouse)	0.648320610827391	0.602155366093552	0.148440060165244	6/208	6
Phosphatidylinositol signaling system - Mus musculus (house mouse)	0.648320610827391	0.602155366093552	0.150003592309083	4/208	4
Pentose phosphate pathway - Mus musculus (house mouse)	0.68388388520686	0.635186271089963	0.164200840089626	2/208	2
Circadian rhythm - Mus musculus (house mouse)	0.68388388520686	0.635186271089963	0.164200840089626	2/208	2
Prostate cancer - Mus musculus (house mouse)	0.68388388520686	0.635186271089963	0.166277650520884	4/208	4
Apelin signaling pathway - Mus musculus (house mouse)	0.71779227737491	0.666680133784747	0.177336915586743	5/208	5
Signaling pathways regulating pluripotency of stem cells - Mus musculus (house mouse)	0.720961848103663	0.669624007526622	0.180947287367194	5/208	5
Biosynthesis of nucleotide sugars - Mus musculus (house mouse)	0.752099147170059	0.698544099538755	0.195050133402311	2/208	2
Aldosterone-regulated sodium reabsorption - Mus musculus (house mouse)	0.752099147170059	0.698544099538755	0.195050133402311	2/208	2
Melanoma - Mus musculus (house mouse)	0.752099147170059	0.698544099538755	0.199705381712269	3/208	3
Amoebiasis - Mus musculus (house mouse)	0.752099147170059	0.698544099538755	0.200559772578682	4/208	4
TGF-beta signaling pathway - Mus musculus (house mouse)	0.762983288999272	0.708653209596847	0.209446393058624	4/208	4
Insulin resistance - Mus musculus (house mouse)	0.762983288999272	0.708653209596847	0.209446393058624	4/208	4
Gastric acid secretion - Mus musculus (house mouse)	0.763711918715194	0.709329955463028	0.216371777866912	3/208	3
Gastric cancer - Mus musculus (house mouse)	0.763711918715194	0.709329955463028	0.218465400516124	5/208	5
Bladder cancer - Mus musculus (house mouse)	0.763711918715194	0.709329955463028	0.218631255161605	2/208	2
Cholinergic synapse - Mus musculus (house mouse)	0.768382682704944	0.713668126351341	0.222981641255552	4/208	4
Pancreatic secretion - Mus musculus (house mouse)	0.786762534582049	0.730739196206237	0.232130629883939	4/208	4
Nicotinate and nicotinamide metabolism - Mus musculus (house mouse)	0.786762534582049	0.730739196206237	0.234486088738179	2/208	2
Biosynthesis of amino acids - Mus musculus (house mouse)	0.791560499692686	0.735195510550483	0.239020229318968	3/208	3
Vasopressin-regulated water reabsorption - Mus musculus (house mouse)	0.792591445632323	0.736153045478938	0.242439736311064	2/208	2
Leukocyte transendothelial migration - Mus musculus (house mouse)	0.809204959331887	0.751583553559028	0.2506948697538	4/208	4
Thyroid hormone signaling pathway - Mus musculus (house mouse)	0.814042221378299	0.756076366605231	0.255385794942212	4/208	4
Type II diabetes mellitus - Mus musculus (house mouse)	0.85871051501548	0.797563945834811	0.274330948456321	2/208	2
Thiamine metabolism - Mus musculus (house mouse)	0.85871051501548	0.797563945834811	0.277261885359424	1/208	1
Arrhythmogenic right ventricular cardiomyopathy - Mus musculus (house mouse)	0.85871051501548	0.797563945834811	0.279501853906999	3/208	3
Cardiac muscle contraction - Mus musculus (house mouse)	0.867197524404945	0.805446617094376	0.297061539130908	3/208	3
JAK-STAT signaling pathway - Mus musculus (house mouse)	0.867197524404945	0.805446617094376	0.3035753159601	5/208	5
Amino sugar and nucleotide sugar metabolism - Mus musculus (house mouse)	0.867197524404945	0.805446617094376	0.306164599011482	2/208	2
Fanconi anemia pathway - Mus musculus (house mouse)	0.867197524404945	0.805446617094376	0.306164599011482	2/208	2
FoxO signaling pathway - Mus musculus (house mouse)	0.867197524404945	0.805446617094376	0.312819224889644	4/208	4
Morphine addiction - Mus musculus (house mouse)	0.867197524404945	0.805446617094376	0.314685437146737	3/208	3
Endocrine resistance - Mus musculus (house mouse)	0.867197524404945	0.805446617094376	0.320567382662512	3/208	3
Arginine and proline metabolism - Mus musculus (house mouse)	0.867197524404945	0.805446617094376	0.321993194973876	2/208	2
Purine metabolism - Mus musculus (house mouse)	0.867197524404945	0.805446617094376	0.322533320631173	4/208	4
Neuroactive ligand-receptor interaction - Mus musculus (house mouse)	0.867197524404945	0.805446617094376	0.324334624156708	10/208	10
Hematopoietic cell lineage - Mus musculus (house mouse)	0.867197524404945	0.805446617094376	0.326450597145605	3/208	3
Cysteine and methionine metabolism - Mus musculus (house mouse)	0.867197524404945	0.805446617094376	0.32987513673443	2/208	2
Linoleic acid metabolism - Mus musculus (house mouse)	0.867197524404945	0.805446617094376	0.32987513673443	2/208	2
Sphingolipid metabolism - Mus musculus (house mouse)	0.867197524404945	0.805446617094376	0.32987513673443	2/208	2
Steroid biosynthesis - Mus musculus (house mouse)	0.894643755719735	0.830938472804707	0.351476607454432	1/208	1
Endometrial cancer - Mus musculus (house mouse)	0.894643755719735	0.830938472804707	0.353360104802045	2/208	2
Phagosome - Mus musculus (house mouse)	0.894643755719735	0.830938472804707	0.354376551209574	5/208	5
Transcriptional misregulation in cancer - Mus musculus (house mouse)	0.894643755719735	0.830938472804707	0.354612128613367	6/208	6
Hypertrophic cardiomyopathy - Mus musculus (house mouse)	0.894643755719735	0.830938472804707	0.361700827056737	3/208	3
AGE-RAGE signaling pathway in diabetic complications - Mus musculus (house mouse)	0.894643755719735	0.830938472804707	0.367555686852714	3/208	3
Measles - Mus musculus (house mouse)	0.894643755719735	0.830938472804707	0.376181187730611	4/208	4
Endocrine and other factor-regulated calcium reabsorption - Mus musculus (house mouse)	0.894643755719735	0.830938472804707	0.37655438632187	2/208	2
Aldosterone synthesis and secretion - Mus musculus (house mouse)	0.894643755719735	0.830938472804707	0.379237192878242	3/208	3
Chagas disease - Mus musculus (house mouse)	0.894643755719735	0.830938472804707	0.379237192878242	3/208	3
Dilated cardiomyopathy - Mus musculus (house mouse)	0.894643755719735	0.830938472804707	0.379237192878242	3/208	3
Glucagon signaling pathway - Mus musculus (house mouse)	0.894643755719735	0.830938472804707	0.385061557552894	3/208	3
Breast cancer - Mus musculus (house mouse)	0.894643755719735	0.830938472804707	0.385924757369297	4/208	4
Basal cell carcinoma - Mus musculus (house mouse)	0.894758096245012	0.831044671434996	0.391827690818963	2/208	2
Ras signaling pathway - Mus musculus (house mouse)	0.894758096245012	0.831044671434996	0.392991791291927	6/208	6
Lysine degradation - Mus musculus (house mouse)	0.901305084785455	0.837125465745005	0.399401861101006	2/208	2
Glycosaminoglycan biosynthesis - heparan sulfate / heparin - Mus musculus (house mouse)	0.906696854898704	0.842133301763503	0.405346829248833	1/208	1
alpha-Linolenic acid metabolism - Mus musculus (house mouse)	0.927098877670574	0.861082548920037	0.418103415420063	1/208	1
Glycolysis / Gluconeogenesis - Mus musculus (house mouse)	0.92735265509433	0.86131825550557	0.42185454114095	2/208	2
Adrenergic signaling in cardiomyocytes - Mus musculus (house mouse)	0.931344855879994	0.865026181931883	0.429471564983815	4/208	4
Hippo signaling pathway - multiple species - Mus musculus (house mouse)	0.931344855879994	0.865026181931883	0.442805269939116	1/208	1
Renal cell carcinoma - Mus musculus (house mouse)	0.931344855879994	0.865026181931883	0.443871778436991	2/208	2
Non-alcoholic fatty liver disease - Mus musculus (house mouse)	0.931344855879994	0.865026181931883	0.4580692767103	4/208	4
Cushing syndrome - Mus musculus (house mouse)	0.931344855879994	0.865026181931883	0.4580692767103	4/208	4
Inositol phosphate metabolism - Mus musculus (house mouse)	0.931344855879994	0.865026181931883	0.458290965552768	2/208	2
Cortisol synthesis and secretion - Mus musculus (house mouse)	0.931344855879994	0.865026181931883	0.458290965552768	2/208	2
Non-small cell lung cancer - Mus musculus (house mouse)	0.931344855879994	0.865026181931883	0.458290965552768	2/208	2
TNF signaling pathway - Mus musculus (house mouse)	0.931344855879994	0.865026181931883	0.464851805074013	3/208	3
Glutathione metabolism - Mus musculus (house mouse)	0.931344855879994	0.865026181931883	0.465419539474888	2/208	2
Antifolate resistance - Mus musculus (house mouse)	0.931344855879994	0.865026181931883	0.466463343903322	1/208	1
Hepatitis B - Mus musculus (house mouse)	0.931344855879994	0.865026181931883	0.467498594324076	4/208	4
Glioma - Mus musculus (house mouse)	0.933997365917647	0.867489813545803	0.47249278511128	2/208	2
Tight junction - Mus musculus (house mouse)	0.954230140994916	0.88628186470116	0.490807072761652	4/208	4
Synaptic vesicle cycle - Mus musculus (house mouse)	0.954230140994916	0.88628186470116	0.493371833085155	2/208	2
Galactose metabolism - Mus musculus (house mouse)	0.954230140994916	0.88628186470116	0.500088895132487	1/208	1
Glyoxylate and dicarboxylate metabolism - Mus musculus (house mouse)	0.954230140994916	0.88628186470116	0.500088895132487	1/208	1
Protein processing in endoplasmic reticulum - Mus musculus (house mouse)	0.954230140994916	0.88628186470116	0.518212209212334	4/208	4
Platinum drug resistance - Mus musculus (house mouse)	0.954230140994916	0.88628186470116	0.520388144091255	2/208	2
2-Oxocarboxylic acid metabolism - Mus musculus (house mouse)	0.954230140994916	0.88628186470116	0.521325585354937	1/208	1
Kaposi sarcoma-associated herpesvirus infection - Mus musculus (house mouse)	0.954230140994916	0.88628186470116	0.521775329957663	5/208	5
Nucleotide metabolism - Mus musculus (house mouse)	0.954230140994916	0.88628186470116	0.540013122532018	2/208	2
ErbB signaling pathway - Mus musculus (house mouse)	0.954230140994916	0.88628186470116	0.540013122532018	2/208	2
Tuberculosis - Mus musculus (house mouse)	0.954230140994916	0.88628186470116	0.540518966452076	4/208	4
Viral carcinogenesis - Mus musculus (house mouse)	0.954230140994916	0.88628186470116	0.541585188474485	5/208	5
Axon guidance - Mus musculus (house mouse)	0.954230140994916	0.88628186470116	0.544918051883546	4/208	4
Chemical carcinogenesis - reactive oxygen species - Mus musculus (house mouse)	0.954230140994916	0.88628186470116	0.545502076375084	5/208	5
Estrogen signaling pathway - Mus musculus (house mouse)	0.954230140994916	0.88628186470116	0.550059304134005	3/208	3
Thyroid cancer - Mus musculus (house mouse)	0.954230140994916	0.88628186470116	0.551508742835294	1/208	1
Serotonergic synapse - Mus musculus (house mouse)	0.954230140994916	0.88628186470116	0.555119764585896	3/208	3
Antigen processing and presentation - Mus musculus (house mouse)	0.954230140994916	0.88628186470116	0.559079214241446	2/208	2
Rheumatoid arthritis - Mus musculus (house mouse)	0.954230140994916	0.88628186470116	0.559079214241446	2/208	2
Alanine	aspartate and glutamate metabolism - Mus musculus (house mouse)	0.954230140994916	0.88628186470116	0.570570801659715	1/208	1
African trypanosomiasis - Mus musculus (house mouse)	0.954230140994916	0.88628186470116	0.570570801659715	1/208	1
GABAergic synapse - Mus musculus (house mouse)	0.954230140994916	0.88628186470116	0.577578876268694	2/208	2
Chemical carcinogenesis - DNA adducts - Mus musculus (house mouse)	0.954230140994916	0.88628186470116	0.577578876268694	2/208	2
Glycine	serine and threonine metabolism - Mus musculus (house mouse)	0.954230140994916	0.88628186470116	0.579797252775796	1/208	1
Nicotine addiction - Mus musculus (house mouse)	0.954230140994916	0.88628186470116	0.579797252775796	1/208	1
Thermogenesis - Mus musculus (house mouse)	0.954230140994916	0.88628186470116	0.580022242565537	5/208	5
Adherens junction - Mus musculus (house mouse)	0.955686815581299	0.887634813233405	0.589595007175248	2/208	2
IL-17 signaling pathway - Mus musculus (house mouse)	0.955686815581299	0.887634813233405	0.595507702219484	2/208	2
Chemokine signaling pathway - Mus musculus (house mouse)	0.955686815581299	0.887634813233405	0.59594732925392	4/208	4
Protein export - Mus musculus (house mouse)	0.955686815581299	0.887634813233405	0.597662450679271	1/208	1
Fc gamma R-mediated phagocytosis - Mus musculus (house mouse)	0.955686815581299	0.887634813233405	0.60135676972109	2/208	2
Other types of O-glycan biosynthesis - Mus musculus (house mouse)	0.955686815581299	0.887634813233405	0.606309506915964	1/208	1
Viral protein interaction with cytokine and cytokine receptor - Mus musculus (house mouse)	0.955686815581299	0.887634813233405	0.607142212251649	2/208	2
Fluid shear stress and atherosclerosis - Mus musculus (house mouse)	0.966383816360939	0.897570108075175	0.617727694379737	3/208	3
Steroid hormone biosynthesis - Mus musculus (house mouse)	0.970426199131205	0.901324643155918	0.624117241794187	2/208	2
Calcium signaling pathway - Mus musculus (house mouse)	0.981730046029123	0.911823572163272	0.637790870761718	5/208	5
Porphyrin metabolism - Mus musculus (house mouse)	0.981730046029123	0.911823572163272	0.639087010356213	1/208	1
Ether lipid metabolism - Mus musculus (house mouse)	0.987701696382175	0.917369996639791	0.646847777630679	1/208	1
Carbohydrate digestion and absorption - Mus musculus (house mouse)	0.990930190262041	0.920368597766601	0.654442449079482	1/208	1
ABC transporters - Mus musculus (house mouse)	0.990930190262041	0.920368597766601	0.676264894769819	1/208	1
Rap1 signaling pathway - Mus musculus (house mouse)	0.990930190262041	0.920368597766601	0.676606966428987	4/208	4
Diabetic cardiomyopathy - Mus musculus (house mouse)	0.990930190262041	0.920368597766601	0.687174577020852	4/208	4
Mineral absorption - Mus musculus (house mouse)	0.990930190262041	0.920368597766601	0.69671542938244	1/208	1
Glutamatergic synapse - Mus musculus (house mouse)	0.990930190262041	0.920368597766601	0.709712027563991	2/208	2
Parathyroid hormone synthesis	secretion and action - Mus musculus (house mouse)	0.990930190262041	0.920368597766601	0.714203453781129	2/208	2
Nucleotide excision repair - Mus musculus (house mouse)	0.990930190262041	0.920368597766601	0.715879910353796	1/208	1
VEGF signaling pathway - Mus musculus (house mouse)	0.990930190262041	0.920368597766601	0.715879910353796	1/208	1
cGMP-PKG signaling pathway - Mus musculus (house mouse)	0.990930190262041	0.920368597766601	0.716926724891706	3/208	3
Growth hormone synthesis	secretion and action - Mus musculus (house mouse)	0.990930190262041	0.920368597766601	0.718636759773456	2/208	2
Influenza A - Mus musculus (house mouse)	0.990930190262041	0.920368597766601	0.720593358992899	3/208	3
Wnt signaling pathway - Mus musculus (house mouse)	0.990930190262041	0.920368597766601	0.72781643964823	3/208	3
Long-term depression - Mus musculus (house mouse)	0.990930190262041	0.920368597766601	0.727981724113336	1/208	1
Allograft rejection - Mus musculus (house mouse)	0.990930190262041	0.920368597766601	0.727981724113336	1/208	1
Graft-versus-host disease - Mus musculus (house mouse)	0.990930190262041	0.920368597766601	0.727981724113336	1/208	1
Neurotrophin signaling pathway - Mus musculus (house mouse)	0.990930190262041	0.920368597766601	0.735797248379289	2/208	2
Natural killer cell mediated cytotoxicity - Mus musculus (house mouse)	0.990930190262041	0.920368597766601	0.739946374742662	2/208	2
Cell adhesion molecules - Mus musculus (house mouse)	0.990930190262041	0.920368597766601	0.7418254075868	3/208	3
Oocyte meiosis - Mus musculus (house mouse)	0.990930190262041	0.920368597766601	0.74404000355151	2/208	2
Notch signaling pathway - Mus musculus (house mouse)	0.990930190262041	0.920368597766601	0.745179200063811	1/208	1
Platelet activation - Mus musculus (house mouse)	0.990930190262041	0.920368597766601	0.752062621158406	2/208	2
Sphingolipid signaling pathway - Mus musculus (house mouse)	0.990930190262041	0.920368597766601	0.755992550131969	2/208	2
Staphylococcus aureus infection - Mus musculus (house mouse)	0.990930190262041	0.920368597766601	0.763692035764859	2/208	2
Long-term potentiation - Mus musculus (house mouse)	0.990930190262041	0.920368597766601	0.766437344778779	1/208	1
Type I diabetes mellitus - Mus musculus (house mouse)	0.990930190262041	0.920368597766601	0.766437344778779	1/208	1
Inflammatory mediator regulation of TRP channels - Mus musculus (house mouse)	0.990930190262041	0.920368597766601	0.771180924384148	2/208	2
Relaxin signaling pathway - Mus musculus (house mouse)	0.990930190262041	0.920368597766601	0.771180924384148	2/208	2
Central carbon metabolism in cancer - Mus musculus (house mouse)	0.990930190262041	0.920368597766601	0.776394889542782	1/208	1
Leishmaniasis - Mus musculus (house mouse)	0.990930190262041	0.920368597766601	0.781214065066055	1/208	1
MicroRNAs in cancer - Mus musculus (house mouse)	0.990930190262041	0.920368597766601	0.781945415977479	5/208	5
Apoptosis - Mus musculus (house mouse)	0.990930190262041	0.920368597766601	0.789007678675559	2/208	2
Drug metabolism - cytochrome P450 - Mus musculus (house mouse)	0.990930190262041	0.920368597766601	0.790544497922909	1/208	1
Prolactin signaling pathway - Mus musculus (house mouse)	0.990930190262041	0.920368597766601	0.799478852992847	1/208	1
Thyroid hormone synthesis - Mus musculus (house mouse)	0.990930190262041	0.920368597766601	0.799478852992847	1/208	1
Motor proteins - Mus musculus (house mouse)	0.990930190262041	0.920368597766601	0.800703657195174	3/208	3
Renin secretion - Mus musculus (house mouse)	0.990930190262041	0.920368597766601	0.808033866033052	1/208	1
Pancreatic cancer - Mus musculus (house mouse)	0.990930190262041	0.920368597766601	0.808033866033052	1/208	1
Chronic myeloid leukemia - Mus musculus (house mouse)	0.990930190262041	0.920368597766601	0.808033866033052	1/208	1
Autoimmune thyroid disease - Mus musculus (house mouse)	0.990930190262041	0.920368597766601	0.808033866033052	1/208	1
Bacterial invasion of epithelial cells - Mus musculus (house mouse)	0.990930190262041	0.920368597766601	0.812174155940261	1/208	1
Pertussis - Mus musculus (house mouse)	0.990930190262041	0.920368597766601	0.812174155940261	1/208	1
EGFR tyrosine kinase inhibitor resistance - Mus musculus (house mouse)	0.99234576101913	0.921683369367613	0.824069319217645	1/208	1
Phospholipase D signaling pathway - Mus musculus (house mouse)	0.99234576101913	0.921683369367613	0.832585666781126	2/208	2
RNA degradation - Mus musculus (house mouse)	0.99234576101913	0.921683369367613	0.835214544509166	1/208	1
Systemic lupus erythematosus - Mus musculus (house mouse)	0.99234576101913	0.921683369367613	0.835366322088918	2/208	2
B cell receptor signaling pathway - Mus musculus (house mouse)	0.99234576101913	0.921683369367613	0.838771188147444	1/208	1
Prion disease - Mus musculus (house mouse)	0.99234576101913	0.921683369367613	0.840943663042865	4/208	4
Insulin secretion - Mus musculus (house mouse)	0.99234576101913	0.921683369367613	0.845656898117945	1/208	1
Polycomb repressive complex - Mus musculus (house mouse)	0.99234576101913	0.921683369367613	0.848989196767672	1/208	1
Salivary secretion - Mus musculus (house mouse)	0.99234576101913	0.921683369367613	0.848989196767672	1/208	1
Colorectal cancer - Mus musculus (house mouse)	0.99234576101913	0.921683369367613	0.852249888875253	1/208	1
mTOR signaling pathway - Mus musculus (house mouse)	0.992362105905002	0.921698550376162	0.856155542349413	2/208	2
Progesterone-mediated oocyte maturation - Mus musculus (house mouse)	0.994038234763691	0.923255326405905	0.867531725591278	1/208	1
Chemical carcinogenesis - receptor activation - Mus musculus (house mouse)	0.994038234763691	0.923255326405905	0.868700252744722	3/208	3
Epstein-Barr virus infection - Mus musculus (house mouse)	0.994038234763691	0.923255326405905	0.87063178040215	3/208	3
Drug metabolism - other enzymes - Mus musculus (house mouse)	0.994038234763691	0.923255326405905	0.873194370929674	1/208	1
Choline metabolism in cancer - Mus musculus (house mouse)	0.998320018070888	0.927232214926521	0.881239767491938	1/208	1
Melanogenesis - Mus musculus (house mouse)	0.998320018070888	0.927232214926521	0.886319042038454	1/208	1
Mitophagy - animal - Mus musculus (house mouse)	0.998320018070888	0.927232214926521	0.888777008697082	1/208	1
Hepatocellular carcinoma - Mus musculus (house mouse)	0.998320018070888	0.927232214926521	0.892615545569265	2/208	2
NF-kappa B signaling pathway - Mus musculus (house mouse)	0.99885365245608	0.927727850578403	0.900295712922135	1/208	1
Cellular senescence - Mus musculus (house mouse)	0.99885365245608	0.927727850578403	0.904980885359674	2/208	2
Salmonella infection - Mus musculus (house mouse)	0.99885365245608	0.927727850578403	0.910047744607864	3/208	3
C-type lectin receptor signaling pathway - Mus musculus (house mouse)	0.99885365245608	0.927727850578403	0.9125612415647	1/208	1
Human cytomegalovirus infection - Mus musculus (house mouse)	0.99885365245608	0.927727850578403	0.912786104015168	3/208	3
Spliceosome - Mus musculus (house mouse)	0.99885365245608	0.927727850578403	0.920554801903262	3/208	3
T cell receptor signaling pathway - Mus musculus (house mouse)	0.99885365245608	0.927727850578403	0.929756274778047	1/208	1
Coronavirus disease - COVID-19 - Mus musculus (house mouse)	0.99885365245608	0.927727850578403	0.931099847784338	4/208	4
Endocytosis - Mus musculus (house mouse)	0.99885365245608	0.927727850578403	0.932116114453367	3/208	3
Herpes simplex virus 1 infection - Mus musculus (house mouse)	0.99885365245608	0.927727850578403	0.935187956538158	6/208	6
Neutrophil extracellular trap formation - Mus musculus (house mouse)	0.99885365245608	0.927727850578403	0.941280358568897	2/208	2
Lysosome - Mus musculus (house mouse)	0.99885365245608	0.927727850578403	0.947175877265721	1/208	1
NOD-like receptor signaling pathway - Mus musculus (house mouse)	0.99885365245608	0.927727850578403	0.948283421985867	2/208	2
Oxidative phosphorylation - Mus musculus (house mouse)	0.99885365245608	0.927727850578403	0.953692855175967	1/208	1
Vascular smooth muscle contraction - Mus musculus (house mouse)	0.99885365245608	0.927727850578403	0.956644691713991	1/208	1
Retrograde endocannabinoid signaling - Mus musculus (house mouse)	0.99885365245608	0.927727850578403	0.964422886600787	1/208	1
Human immunodeficiency virus 1 infection - Mus musculus (house mouse)	0.99885365245608	0.927727850578403	0.967354675717201	2/208	2
Cell cycle - Mus musculus (house mouse)	0.99885365245608	0.927727850578403	0.967417879426027	1/208	1
Necroptosis - Mus musculus (house mouse)	0.99885365245608	0.927727850578403	0.979021233317849	1/208	1
Pathways of neurodegeneration - multiple diseases - Mus musculus (house mouse)	0.99885365245608	0.927727850578403	0.979250823017461	5/208	5
Alcoholism - Mus musculus (house mouse)	0.99885365245608	0.927727850578403	0.989180183764792	1/208	1
Alzheimer disease - Mus musculus (house mouse)	0.99885365245608	0.927727850578403	0.990899729798761	3/208	3
Human T-cell leukemia virus 1 infection - Mus musculus (house mouse)	0.99885365245608	0.927727850578403	0.995539568367817	1/208	1
Ribosome - Mus musculus (house mouse)	0.99885365245608	0.927727850578403	0.997010068959214	1/208	1
Parkinson disease - Mus musculus (house mouse)	0.99885365245608	0.927727850578403	0.997552752609168	1/208	1
Amyotrophic lateral sclerosis - Mus musculus (house mouse)	0.99885365245608	0.927727850578403	0.997567233317158	2/208	2
Huntington disease - Mus musculus (house mouse)	0.99885365245608	0.927727850578403	0.99885365245608	1/208	1
