# Supplementary material for: Transcriptomic insights into aerobic exercise-mediated attenuation of high-fat diet–induced muscle wasting
Source: Front Physiol. 2026 Feb 27;17:1796142. doi: 10.3389/fphys.2026.1796142 (PMC12982024; doi:10.3389/fphys.2026.1796142)
Supplement: Supplementary file 5 [file DataSheet5.csv]

	baseMean	log2FoldChange	lfcSE	stat	pvalue	padj	HM1	HM2	HM3	HM4	HM5	HM6	C1	C2	C3	C4	C5	C6	H1	H2	H3	H4	H5	H6	genenames
ENSMUSG00000061877	1075.992041	2.810305321	0.193087293	14.55458453	5.46E-48	8.34E-44	1662.808855	2214.212683	2110.279548	1563.584967	1443.908663	1138.201976	251.6624476	223.2293216	129.9960305	209.1919045	248.3667123	87.66517999	1366.365979	1147.912779	1333.46839	1192.869204	1649.380913	1394.751178	BC048679
ENSMUSG00000028223	8710.33199	1.137978568	0.084735684	13.42974433	4.05E-41	3.09E-37	12318.63215	13808.36372	13410.62601	10348.55872	10657.10569	9785.460769	4868.731753	4844.551234	4032.623342	4538.954104	4637.535824	4087.794874	10281.37421	9502.211521	9965.571905	9546.090009	10364.4843	9787.30568	Decr1
ENSMUSG00000028773	48067.70081	1.742902657	0.134616897	12.94713138	2.44E-38	1.04E-34	59275.67402	86896.92619	74348.60599	53423.00242	60376.38788	56767.56718	22928.1593	20908.51318	13950.77119	18682.36775	20275.68121	12320.74579	65491.589	56218.00415	63872.47136	54927.39272	65617.77354	58936.98179	Fabp3
ENSMUSG00000021062	572.6768887	2.273352038	0.175706364	12.93835916	2.73E-38	1.04E-34	686.2578547	812.7976982	561.4405782	506.7460191	615.033179	670.6162992	169.4038482	208.9806415	122.6723105	197.9669731	243.4808097	163.4252121	1105.623179	681.9999646	694.4224921	1122.823422	1108.329577	636.1639385	Rab15
ENSMUSG00000053898	17482.76192	1.355623878	0.1073199	12.63161705	1.41E-36	4.32E-33	23782.17486	28017.9529	27409.78915	21405.11698	20773.92838	19674.48766	9392.954718	9087.808167	6807.397768	8730.955781	8082.91143	6680.952544	23624.40328	21259.2804	20885.83629	16836.07858	20777.53695	21460.14881	Ech1
ENSMUSG00000022041	377.1492659	2.621461633	0.210628609	12.44589541	1.47E-35	3.75E-32	659.5363099	739.2205374	545.1826464	591.3757005	486.3493139	285.0631975	110.7640546	85.49208059	62.25162026	86.73810675	94.46078238	45.45601925	629.2838593	351.8445047	591.4220268	483.0022543	505.1107627	436.1330094	Chrna2
ENSMUSG00000022040	3488.241942	1.280298842	0.119200671	10.74070159	6.55E-27	1.43E-23	5286.007405	6032.177542	4633.510563	3980.691233	3905.933789	3608.407885	2059.722751	1842.829293	1353.972741	1799.050379	1695.40818	1555.24523	4893.303919	3894.38849	4215.266356	4022.927867	4243.901773	3765.609568	Ephx2
ENSMUSG00000032315	97.88770616	-3.245766298	0.302743948	-10.72115997	8.10E-27	1.55E-23	34.00923882	21.84321961	13.00634544	37.15449427	24.60132716	30.76221556	266.322396	132.0377689	234.359041	246.9484922	245.923761	321.4389933	7.370821193	24.09893868	39.87114787	15.68189137	27.19827184	39.35034671	Cyp1a1
ENSMUSG00000006764	76.45526125	4.266207549	0.437884391	9.74277147	1.98E-22	3.36E-19	100.8131008	119.5628863	131.1473165	124.8803835	42.57922009	156.8872993	3.257766312	4.749560033	16.47837007	0	6.514536716	3.246858518	104.1128493	193.5948074	131.7962944	101.4095642	46.62560886	88.53828011	Tph2
ENSMUSG00000022210	1367.878689	0.892765175	0.092552475	9.646043259	5.11E-22	7.81E-19	1638.516542	1785.395792	1993.222439	1478.955286	1654.912354	1635.524461	814.4415779	1011.656287	748.8503731	913.3012417	813.5027724	752.18889	1802.165782	1592.939847	1568.26515	1374.779144	1499.790418	1543.408043	Dhrs4
ENSMUSG00000026003	20939.49743	0.940392673	0.097849372	9.610615288	7.21E-22	1.00E-18	26289.1416	32001.46637	30212.6566	23237.03996	25182.29696	23127.03366	14172.91234	14925.96736	9905.331341	12695.39748	11472.09916	11119.40814	24177.21486	23946.31207	24458.73416	22346.69521	23914.08051	23727.166	Acadl
NewGene_9003	269.8296172	1.86798916	0.199006923	9.386553649	6.20E-21	7.89E-18	434.8324106	503.5436942	338.1649815	292.0756077	287.6462868	233.7928382	118.9084704	113.9894408	80.56092033	123.4742461	92.8321482	64.93717036	518.7215414	347.8280149	272.4528438	334.547016	339.0070311	359.6184464	no_name
ENSMUSG00000035186	48.90151775	5.767994754	0.623723478	9.247679385	2.29E-20	2.70E-17	63.16001494	55.1828706	97.5475908	92.88623568	24.60132716	41.01628741	1.628883156	0	1.830930008	0	3.257268358	2.164572345	32.24734272	126.921077	149.5168045	103.5004831	30.11237239	54.65325933	Ubd
ENSMUSG00000002944	35965.98857	0.719190681	0.079735363	9.019720396	1.89E-19	2.06E-16	38656.35838	45492.52859	40727.20302	32149.99031	33530.66272	35962.0554	29327.22678	26065.58546	24561.01059	26969.42851	25979.97242	26140.45793	41500.48737	49201.9998	40427.12888	44444.57107	43905.78168	42345.34533	Cd36
ENSMUSG00000070369	45.94889759	4.050095716	0.449663151	9.006954879	2.12E-19	2.16E-16	29.15077613	85.07359217	53.10924388	112.4955521	25.54753205	65.62605986	0	5.69947204	5.492790023	4.081793259	6.514536716	4.329144691	47.91033775	88.36277515	83.0648914	76.31853802	88.39438347	45.90873783	Itgad
ENSMUSG00000059447	25733.98302	1.00576376	0.113396652	8.869430807	7.35E-19	7.02E-16	28448.72827	39833.98507	37371.5659	29051.71831	30995.77981	28474.53213	18026.84989	18666.72084	12126.24944	13371.95472	14375.13958	12871.62945	34022.78927	30494.797	30562.34238	25714.12001	28640.75161	30162.04076	Hadhb
ENSMUSG00000072949	529.8417621	1.786059901	0.202209208	8.832732786	1.02E-18	9.18E-16	960.7609965	1314.042106	669.8267902	576.9267305	517.5740753	425.5439819	254.9202139	195.6818734	170.2764907	194.9056281	170.1922717	153.6846365	737.0821193	682.8032626	654.5513443	640.8666275	638.1880213	579.3245488	Acot1
ENSMUSG00000026342	1828.163421	0.635492843	0.072484836	8.76725224	1.83E-18	1.55E-15	1654.306545	1680.778267	1924.939125	1672.984311	1739.124589	1685.769413	1283.559927	1625.299443	1439.110986	1508.222609	1529.287494	1447.016613	2312.595149	2374.548758	2165.224836	1976.963772	2415.789359	2471.420387	Slc35f5
ENSMUSG00000011305	2709.574163	1.230735163	0.140745651	8.744392108	2.24E-18	1.80E-15	3473.800822	3944.425604	2916.672965	2885.665722	2814.95955	2438.418287	2078.454907	1403.969946	1116.867305	1781.702757	1527.65886	1142.894198	4229.930012	3409.196525	3525.273991	3282.742594	3884.496038	2915.204852	Plin5
ENSMUSG00000049723	64.24924911	4.317650724	0.496087253	8.703409939	3.22E-18	2.46E-15	94.74002242	51.73394118	86.7089696	53.66760284	35.00958096	38.96547304	9.773298935	0	15.56290506	8.163586518	4.071585447	0	79.23632782	160.6595912	243.6570148	97.22772652	41.7687746	135.5400831	Mmp12
ENSMUSG00000049112	86.20553906	3.651950099	0.426146669	8.569702324	1.04E-17	7.55E-15	111.7446418	94.27073727	141.9859377	197.1252335	94.62048908	153.8110778	8.958857357	0	14.64744006	8.163586518	17.10065888	6.493717036	113.3263758	192.7915094	147.3017408	156.8189137	29.14100554	63.39778082	Oxtr
ENSMUSG00000023945	66.06640381	4.444270884	0.523731914	8.485774435	2.14E-17	1.49E-14	106.8861791	48.28501177	135.482765	94.95037425	77.58880105	50.24495208	4.886649467	0	16.47837007	0	5.700219626	2.164572345	85.68579636	205.6442767	138.4414857	128.5915093	37.8833072	50.28099858	Slc5a7
ENSMUSG00000030214	1754.787955	0.836759067	0.098999768	8.452131565	2.86E-17	1.90E-14	2568.912146	2678.66851	2536.237361	1881.462307	2098.682448	1892.901664	1114.156079	1180.740624	886.1701237	1192.90408	1082.227412	979.4689863	2041.71747	1953.620629	1871.728886	1894.372478	1906.793129	1825.418861	Plbd1
NewGene_540	881.5361569	1.134102785	0.134539668	8.429504889	3.47E-17	2.21E-14	862.3771271	1339.334255	967.8888732	920.6058025	944.312481	794.6905686	602.6867677	537.6501957	365.2705365	519.4081922	623.7668905	492.4402086	1360.837863	1139.879799	1262.586349	994.2319131	1164.668855	975.0141464	no_name
ENSMUSG00000032602	5195.971224	0.775148025	0.094767971	8.179430432	2.85E-16	1.74E-13	5511.92592	7314.02964	7119.890267	5435.908926	6383.098193	5170.103028	4050.217967	3764.501282	2999.978817	3536.873859	3401.402483	3118.066463	6301.130767	5923.519127	6469.093742	5486.571062	5814.601972	5726.568512	Slc25a20
ENSMUSG00000021417	3418.037161	0.638860853	0.079480314	8.03797596	9.13E-16	5.37E-13	4105.400971	4623.864699	4581.485181	3434.726581	4012.854942	3845.276945	2657.522869	2689.200891	2052.472538	2344.990227	2370.477047	2322.586127	3738.84905	3585.118777	3895.189641	3659.107987	3838.841796	3766.702633	Eci2
NewGene_5571	180.0836963	1.696089729	0.214448176	7.909089098	2.59E-15	1.47E-12	190.6946605	347.1922275	194.0113195	244.6004206	181.671339	167.1413712	92.84633988	73.14322451	47.6041802	77.55407192	106.6755387	53.03202246	274.5630894	249.8256643	245.8720786	267.6376128	270.0399847	157.4013869	no_name
ENSMUSG00000021456	1678.245577	0.909122547	0.115013691	7.904472429	2.69E-15	1.47E-12	2182.664363	1985.433698	2551.411431	2096.132718	2038.125335	1647.829347	1323.467564	1055.352239	971.308369	904.1172068	1066.755387	827.9489221	1716.479985	1664.433365	2223.924026	2124.373551	1834.911982	1993.7509	Fbp2
ENSMUSG00000040283	633.2445977	1.218367005	0.156724976	7.773917304	7.61E-15	4.01E-12	691.1163174	844.987706	862.7542476	679.1015897	571.507754	660.3622273	494.3660378	262.1757138	335.0601914	321.4412191	360.7424706	356.0721508	745.3742931	841.0529599	678.9170457	1070.550451	1023.820661	598.9997222	Btnl9
ENSMUSG00000030545	873.9461386	0.953572253	0.122751916	7.768288127	7.96E-15	4.05E-12	1133.236422	1472.692859	1179.241987	1071.287918	963.2365788	900.3075087	673.5431849	581.346148	422.9448317	489.8151911	460.0891555	439.4081861	925.0380597	1029.82798	1031.112185	974.368184	1015.07836	968.4557552	Pex11a
ENSMUSG00000002289	1075.709908	1.964384944	0.253332076	7.754189576	8.89E-15	4.38E-12	762.778642	675.9901648	475.8154707	633.6905412	531.7671486	642.9303052	504.1393367	176.6836332	619.7698076	737.7841315	647.3820861	504.3453565	1555.243272	2096.607665	2170.762495	2700.421695	2343.908212	1582.75839	Angptl4
ENSMUSG00000036880	12367.04007	0.925086093	0.119399109	7.747847528	9.35E-15	4.46E-12	14755.15118	20560.21787	19744.71624	14759.62285	15283.1014	13190.83803	8991.43502	8459.916331	5658.489188	6845.167295	6797.104746	6131.151168	15355.26325	13863.31612	13818.67533	11861.78263	12852.15481	13678.61774	Acaa2
ENSMUSG00000089774	558.8407324	0.843974869	0.110252497	7.654927475	1.93E-14	8.92E-12	494.3485785	564.4747805	480.1509192	511.9063655	554.476066	528.0847004	388.4886327	374.2653306	444.0005268	333.6865989	473.118229	464.3007681	678.1155497	751.0835888	761.9819371	750.6398671	917.9416744	588.0690703	Slc5a3
ENSMUSG00000025920	2500.379996	0.532901846	0.069645622	7.651620123	1.98E-14	8.92E-12	3031.680717	2800.530683	2667.384677	2577.077005	2459.186511	2413.808514	1897.648877	2200.946119	1820.859893	2044.978423	1972.275991	1939.456821	2898.575434	2735.22954	2635.925887	3066.332493	3033.578677	2811.36366	Stau2
ENSMUSG00000048416	3541.498199	-0.892840295	0.117961046	-7.568941841	3.76E-14	1.64E-11	2534.902907	3509.860499	3961.516049	2733.951537	3574.762077	3827.845023	4734.348892	5272.011637	4395.147483	4266.494404	3981.19625	5691.742982	2304.302975	2658.916234	2631.49576	2535.239105	2083.581896	3049.65187	Mlf1
ENSMUSG00000026385	2832.48754	0.802397245	0.106223945	7.553826462	4.23E-14	1.79E-11	3098.484579	4165.157087	4450.337865	2843.350881	3390.252124	4101.628741	1846.339057	1629.099091	2009.445683	1691.903306	1760.553547	1606.11268	2659.023745	3009.957441	3385.724974	3502.289073	2989.867168	2845.24868	Dbi
ENSMUSG00000042793	99.10788643	1.851906223	0.250682235	7.387464938	1.50E-13	6.18E-11	196.7677389	89.67216472	162.579318	92.88623568	147.607963	95.36286823	33.39210469	49.39542434	32.95674014	34.6952427	26.87246395	40.04458839	167.6861821	157.4463994	136.2264219	133.8188064	72.85251385	113.6787794	Lgr6
ENSMUSG00000025745	20369.02374	0.725419779	0.098750537	7.345983154	2.04E-13	8.21E-11	28279.89669	27061.44981	24519.12888	24870.80564	22188.50469	18063.57298	14919.75527	14849.02449	11778.37274	15274.07037	13711.47115	13005.83294	26261.31456	22264.20615	23953.69962	23320.01793	22936.88546	19384.41802	Hadha
ENSMUSG00000021226	2381.943634	1.233048069	0.168355003	7.324095182	2.41E-13	9.41E-11	3666.924714	4031.798483	2964.362898	2423.298682	2052.318408	1686.79482	1571.057804	1232.035873	1114.12091	1694.964651	1125.386218	1036.830153	3148.262002	2816.362634	2827.528903	3145.78741	3650.396627	2686.754228	Acot2
ENSMUSG00000024525	321.6318515	1.04084455	0.14217471	7.320883906	2.46E-13	9.41E-11	344.9508508	555.2776354	432.4609859	335.4225177	380.3743661	421.4423532	228.0436418	211.8303775	176.6847457	165.312627	149.8343445	153.6846365	429.3503345	395.2225943	357.732799	315.7287463	389.5181074	346.5016641	Impa2
ENSMUSG00000060961	749.6202385	-0.767157456	0.105005458	-7.305881736	2.75E-13	1.03E-10	699.6186271	766.8119727	805.3095552	881.3871697	844.9609675	779.3094608	738.6985112	725.732773	1012.504294	992.8962102	971.4802877	1049.817587	527.0137153	518.9304795	465.1633919	570.820846	598.3619804	544.3464629	Slc4a4
ENSMUSG00000009633	1243.937475	1.119439259	0.153982966	7.269890206	3.60E-13	1.31E-10	1323.931082	1963.590479	1256.196197	941.2471882	1379.566731	1202.802628	950.4533214	891.0174622	674.6977078	628.5961619	769.5296495	599.5865397	1945.896795	1753.599438	1581.555532	1530.552598	1833.940615	1164.114424	G0s2
ENSMUSG00000028607	4928.944402	0.771790054	0.106580515	7.241380411	4.44E-13	1.58E-10	7271.904028	7164.576032	6451.147339	5625.809674	5427.431254	5061.409867	3636.481645	3740.753482	2635.623746	3456.258442	2983.657816	2649.436551	6103.9613	5434.310672	5681.638572	5003.568808	5085.105466	5307.924546	Cpt2
ENSMUSG00000056666	3331.065874	0.774455096	0.107598996	7.197605247	6.13E-13	2.13E-10	4683.558031	4952.662636	4375.551379	4016.813658	3985.415	3287.455436	2721.863753	2012.863542	1754.030947	2399.073988	1920.974014	1976.254551	3792.287504	3383.49099	3896.297173	3281.697135	3570.744545	3948.151454	Retsat
ENSMUSG00000022018	4663.509665	1.012360775	0.141336034	7.162793148	7.90E-13	2.68E-10	3895.27246	5311.351295	6020.854077	4302.69685	4636.403965	5610.002711	2211.208884	2238.9426	2715.269201	3822.599387	3454.333093	3512.01863	6204.388739	6378.18577	6067.059668	4539.384823	7421.242744	5601.959081	Rgcc
ENSMUSG00000040740	1036.171171	1.017752541	0.143451398	7.094755127	1.30E-12	4.30E-10	1089.510258	1362.327118	914.7796293	1015.556177	908.3566952	802.8938261	684.945367	659.2389326	625.2625976	797.9905821	759.7578445	624.4791216	1435.467427	1348.737268	1563.835022	1400.915629	1798.971409	858.0561714	Slc25a34
ENSMUSG00000027809	8797.468974	0.641324224	0.090937528	7.052360433	1.76E-12	5.72E-10	11855.86357	12220.70655	11444.50013	9056.407979	10616.41887	8903.61059	6779.411695	6772.872607	5133.012276	6569.64625	5850.053971	5717.71785	10652.67933	9261.222134	9336.493794	9322.361692	9984.679864	8876.78238	Etfdh
ENSMUSG00000028494	1686.527525	0.693641274	0.098943041	7.010510972	2.37E-12	7.56E-10	2254.326687	2167.077314	1864.242846	2088.908233	1606.655905	1825.22479	1411.427255	1267.182617	1167.21788	1119.431801	1030.111118	1092.026748	1855.604235	2175.330865	1815.24476	2117.055335	1645.495446	1854.931622	Plin2
ENSMUSG00000079105	944.2983582	-1.253521306	0.183637802	-6.826052661	8.73E-12	2.72E-09	500.4216569	703.5816001	482.3186434	769.9236868	1107.059722	676.7687423	1519.747984	1046.803031	1790.649547	1085.757007	1752.410377	1793.348188	593.351106	828.2001926	515.0023267	731.8215974	579.9060102	520.2990288	C7
ENSMUSG00000028383	5455.008519	0.693861645	0.101806827	6.815472642	9.40E-12	2.84E-09	7752.891834	7853.212272	6865.182668	5714.567633	6520.297902	5879.6848	4296.179323	4419.940567	2869.982787	3786.883696	3425.017678	3207.896216	6204.388739	5995.815943	5805.682143	5855.618239	5970.992035	5765.918859	Hsdl2
NewGene_744	211.7021166	-0.953879288	0.139988952	-6.813961188	9.49E-12	2.84E-09	234.4208247	219.5818392	208.101527	286.9152613	290.4849015	204.0560299	264.6935128	304.9217541	296.6106612	227.5599742	247.5523952	218.6218069	126.2253129	126.921077	125.151103	135.9097252	122.3922233	170.5181691	no_name
NewGene_1715	318.2349619	1.122951544	0.165750624	6.774946123	1.24E-11	3.66E-09	262.3569852	357.5390157	313.2361527	292.0756077	290.4849015	347.6130358	158.8161077	208.0307294	195.9095108	182.6602483	298.8543718	171.0012153	508.5866623	358.2708884	392.0662874	503.9114428	573.1064422	313.7097085	no_name
ENSMUSG00000022206	956.5175828	1.327300836	0.198415784	6.689492174	2.24E-11	6.46E-09	855.0894331	927.7620119	873.5928688	929.8944261	841.1761479	1187.421521	555.4491561	461.6572352	691.1760779	386.7499113	821.6459433	388.540736	1666.726942	2014.671274	1057.692951	1687.371512	1043.247998	827.4503462	Npr3
NewGene_6888	49.40565606	2.623906886	0.393195603	6.673286442	2.50E-11	7.08E-09	68.01847763	60.93108628	60.69627872	88.75795854	49.20265432	68.70228141	13.03106525	5.69947204	24.7175551	4.081793259	16.28634179	4.329144691	47.91033775	135.7573546	75.3121682	80.50037572	51.48244312	33.88502078	no_name
ENSMUSG00000020085	1055.240917	0.776044695	0.118053623	6.573662678	4.91E-11	1.36E-08	980.1948473	1331.286753	1057.849429	1182.751401	1062.588092	991.5687482	901.5868267	845.4216859	701.2461929	712.2729237	751.6146736	654.7831345	1620.65931	1500.560582	1368.90941	1215.869311	1072.389004	1042.784188	Aifm2
ENSMUSG00000032060	32293.13918	0.837015833	0.127789737	6.549945647	5.76E-11	1.57E-08	37836.4928	50143.98472	41085.96138	31107.60033	34161.78138	40390.78903	23244.16263	27117.13805	14528.42961	20938.57897	20793.58688	17751.6578	43683.1718	37169.39972	39754.85703	36035.94092	30811.75652	34721.21565	Cryab
ENSMUSG00000050069	262.2702653	-1.404420986	0.214622285	-6.543686678	6.00E-11	1.61E-08	276.9323732	166.6982549	161.4954559	396.3146056	296.1621308	252.2501676	398.2619316	385.6642747	325.9055413	340.8297371	388.4292517	461.0539096	145.5737186	103.6254363	208.2159944	134.8642658	88.39438347	190.1933425	Grem2
ENSMUSG00000027562	676.7981771	0.955269407	0.146411719	6.524541988	6.82E-11	1.80E-08	900.0302129	1015.13489	881.1799036	759.602994	798.5969278	825.4527842	465.8605826	533.8505477	269.1467111	416.3429124	380.2860808	317.1098486	1055.870136	762.3297602	644.5835573	750.6398671	718.8114699	687.5380023	Car2
ENSMUSG00000029246	1172.794752	-0.504672432	0.077637386	-6.500379014	8.01E-11	2.07E-08	1072.505638	1161.139569	1192.248332	1311.760062	1212.088465	1159.735527	1358.488552	1547.406659	1376.859366	1166.372424	1341.994563	1419.959459	888.1839537	964.7608451	950.2623576	1018.27748	892.6861363	1075.576144	Ppat
ENSMUSG00000085795	2426.111186	0.700042999	0.107924259	6.486428564	8.79E-11	2.24E-08	2986.739937	3276.482942	2975.20152	2713.310151	2529.205673	2492.764867	1682.6363	1765.88642	1526.995626	2165.391324	1372.938613	1660.226989	3457.836492	2668.55581	2784.33516	2679.512506	2590.635392	2341.34563	Zfp703
ENSMUSG00000027187	8384.418341	0.696827297	0.107929958	6.456291712	1.07E-10	2.69E-08	12451.02525	11077.96127	9255.098643	8219.399788	8516.790222	8089.437285	6576.615742	6723.477183	4862.034635	6353.311207	5793.866091	5292.379384	10975.15276	9577.721529	9377.472473	9827.318594	9447.513995	8502.954086	Cat
NewGene_524	807.7129047	-0.711636604	0.111057982	-6.407793392	1.48E-10	3.64E-08	844.157892	762.2134001	919.1150778	928.8623568	843.0685577	858.2658141	977.3298935	1038.253823	945.6753489	910.2398967	861.5474806	1090.944462	491.080962	551.8656957	664.5191312	502.8659834	541.0513362	807.7751728	no_name
ENSMUSG00000004610	6864.046793	0.539084111	0.085326557	6.317893635	2.65E-10	6.43E-08	6750.833905	9731.729158	9720.075493	7793.155173	8338.903703	7967.41383	5433.139766	5367.002837	4464.722823	4617.528624	4999.092612	4978.516394	7430.709115	7066.612119	7814.744983	6510.075839	7292.050952	7276.534947	Etfb
ENSMUSG00000026173	3226.871341	-0.739578108	0.117340874	-6.302817448	2.92E-10	6.89E-08	3672.997792	2690.164942	2769.267717	3982.755372	3251.160005	2998.29061	4322.241454	4377.194526	4027.130552	3666.470795	4037.38413	3782.590173	2145.83032	2189.790228	2630.388228	2591.693914	1805.770977	3142.562411	Plcd4
ENSMUSG00000027984	9619.192878	0.646644833	0.102604715	6.3022916	2.93E-10	6.89E-08	14474.57496	14445.26602	14332.99268	10356.81528	11581.54786	10119.74351	7164.642561	6977.103689	5145.828786	6844.146847	5958.358144	6044.568274	11118.88377	9893.417625	9941.206203	9308.770719	10079.87382	9357.731062	Hadh
ENSMUSG00000062908	19505.07663	0.548329815	0.087338431	6.278219216	3.42E-10	7.87E-08	24382.195	26761.39295	26744.29781	21049.05307	22547.11634	20250.7665	15545.2464	16191.25015	12276.3857	14825.07312	13557.56522	12625.95049	22849.5457	21419.94	20982.19157	18583.04128	19629.38133	20870.98667	Acadm
NewGene_367	159.1267367	1.211733939	0.193044939	6.276952628	3.45E-10	7.87E-08	142.1100336	243.7243451	216.772424	202.2855799	212.8961004	244.0469101	75.74306675	102.5904967	79.64545533	58.16555394	118.075978	47.6205916	192.5627037	185.5618278	156.1619958	189.2281559	224.3857426	172.7042995	no_name
ENSMUSG00000058743	23.60168805	4.046327134	0.646782143	6.256089751	3.95E-10	8.87E-08	23.07769777	20.69357647	28.18041512	68.11657283	10.4082538	29.73680837	0	7.599296053	0	0	3.257268358	3.246858518	32.24734272	72.29681604	59.80672181	27.18194505	20.39870388	18.58210817	Kcnj14
ENSMUSG00000030747	5275.280867	0.774215264	0.12385587	6.250937185	4.08E-10	9.03E-08	5193.696613	8680.955331	6448.979614	6397.7975	5504.07385	5833.541477	4002.980355	3587.817649	2939.558127	3301.150298	3500.749168	3661.374122	7105.47163	7207.189261	6163.414942	5867.118293	4909.288066	4649.899303	Dgat2
ENSMUSG00000026888	1556.450959	0.807006005	0.129343346	6.239254114	4.40E-10	9.57E-08	2262.828997	2518.868114	1724.424633	1489.275979	1723.985311	1917.511436	1018.866414	1102.84784	768.0751382	1164.331527	862.3617977	1042.241584	2076.728871	1929.52169	1557.189831	1579.689191	1454.136176	1823.232731	Grb14
ENSMUSG00000026922	519.8955173	0.832708727	0.13350303	6.237377008	4.45E-10	9.57E-08	782.2124928	857.6337805	705.5942402	674.9733126	598.9476959	619.3459399	428.39627	307.7714901	308.5117063	281.6437349	264.6530541	248.9258197	500.2944885	666.7373034	562.6261978	567.6844677	527.4522002	454.7151176	Agpat2
ENSMUSG00000036585	2462.341645	0.840046137	0.134917822	6.226354146	4.77E-10	1.01E-07	3023.178408	2561.40491	2087.518443	1926.873356	2102.467267	1837.529676	1404.09728	1891.274805	1419.886221	2397.033091	2008.105943	1914.564239	3834.669725	3512.821961	3124.347449	3358.015673	3267.678088	2650.683077	Fgf1
ENSMUSG00000018574	21247.21838	0.648772306	0.104438391	6.212009763	5.23E-10	1.09E-07	22482.53609	31365.71372	30127.03149	24893.51116	27223.26091	21134.6675	17202.63501	17163.01014	11901.04505	14427.09827	13482.64805	13532.9063	25208.20848	23394.44637	23109.76032	21030.46179	23869.39764	20901.5925	Acadvl
ENSMUSG00000023939	2110.178126	0.611614286	0.098587169	6.203791957	5.51E-10	1.14E-07	2459.596736	3002.867875	3030.478488	2336.604862	2612.471703	2338.95379	1743.719418	1355.524433	1331.086116	1619.451475	1373.75293	1358.269147	2259.156696	2315.908007	2520.742571	1806.553886	2134.092972	2383.975172	Mrpl14
ENSMUSG00000076435	391.2422038	1.082007628	0.174897259	6.186532804	6.15E-10	1.25E-07	590.3032166	607.0115766	355.5067754	383.9297741	398.352259	453.2299759	276.9101365	149.136185	242.598226	195.9260764	275.2391762	224.0332377	579.5308163	428.9611085	449.6579455	600.0937099	496.368461	335.5710123	Acsf2
ENSMUSG00000024132	5944.67507	0.681045064	0.110824677	6.145247432	7.98E-10	1.60E-07	7438.306375	9018.950413	8608.032957	6467.978211	6983.938299	6835.364297	4499.789718	4679.266545	3229.760533	4273.637542	3706.771391	3292.314537	7106.392982	6474.581525	6858.944966	5037.023509	5859.284847	6633.812617	Eci1
ENSMUSG00000024210	2349.140337	0.873851402	0.142650239	6.125832005	9.02E-10	1.79E-07	1880.22506	1961.291192	1988.88699	2049.689601	2161.131971	1881.622185	986.2887509	1499.911058	1765.931992	2203.147911	2041.492943	2224.098085	3701.073591	2809.132952	3290.477231	3294.242648	3825.24266	2720.639249	Ip6k3
NewGene_9762	53.92256809	4.932349266	0.808344713	6.10178948	1.05E-09	2.05E-07	53.44308957	48.28501177	104.0507635	103.2069285	25.54753205	106.6423473	0	3.799648026	10.98558005	2.040896629	0	0	56.20251159	156.6431014	115.1833161	133.8188064	39.8260409	10.93065187	no_name
ENSMUSG00000024030	236.3262919	0.856770235	0.141309004	6.063097259	1.34E-09	2.57E-07	275.7177575	246.0236314	249.2882876	295.1718156	245.0670667	231.7420239	153.9294582	174.7838092	121.7568455	185.7215933	183.2213451	145.0263471	318.7880166	325.3356722	367.7005859	256.1375591	229.2425769	249.2188625	Abcg1
ENSMUSG00000038623	864.0349798	0.81365987	0.134226609	6.061837354	1.35E-09	2.57E-07	1112.587956	1529.025373	1380.840341	1141.46863	1076.781166	1223.310772	596.171235	623.1422763	314.9199613	537.7762618	429.9594232	430.7498967	866.9928428	849.8892374	851.6920198	875.0495386	772.2366468	940.0360604	Tm6sf1
ENSMUSG00000042851	397.2977792	-0.737836948	0.121797986	-6.057874776	1.38E-09	2.60E-07	307.297765	235.6768432	247.1205634	288.9793999	304.6779748	295.3172694	561.1502472	458.8074992	625.2625976	615.3303338	543.9638158	616.9031184	351.0353593	317.3026926	248.0871423	425.5019859	352.606167	356.3392508	Zc3h6
ENSMUSG00000025150	1189.263229	-0.75952017	0.12597104	-6.029323645	1.65E-09	3.02E-07	944.9709928	1059.970973	1115.294122	1042.389978	1235.743587	1177.167449	1898.463318	1929.271285	1453.758426	1328.623706	1394.925174	1318.224558	867.9141954	1048.303833	807.3907444	784.0945687	785.8357827	1214.395422	Cbr2
ENSMUSG00000021270	3230.565669	0.4808277	0.079758118	6.028573774	1.65E-09	3.02E-07	4206.214072	4264.026397	3868.303906	4146.854388	3418.63827	3952.944699	2135.465817	2689.200891	2172.398454	2561.32527	2442.951268	2315.010123	3161.160939	3309.587579	3124.347449	3943.472951	3331.7883	3106.49126	Hsp90aa1
ENSMUSG00000040026	12.02643054	7.110102755	1.179560366	6.027756579	1.66E-09	3.02E-07	9.716925376	10.34678824	37.9351742	8.256554282	3.784819563	5.127035926	0	0	0	0	0	0	0	57.83745283	43.19374353	6.272756549	7.77093481	26.23356448	Saa3
ENSMUSG00000033576	2106.654383	0.782134572	0.130564208	5.990420996	2.09E-09	3.76E-07	2267.68746	2752.245671	2484.211979	2093.036511	2388.221144	2420.986364	1262.384446	1712.691348	1109.543585	1564.347266	1540.687933	1457.839475	3562.870694	2711.130601	2386.731213	2135.873605	2191.403616	1877.88599	Apol6
ENSMUSG00000024526	152.9634578	1.768240819	0.295756231	5.97871029	2.25E-09	3.99E-07	230.7769777	404.6743844	182.0888362	162.0348778	199.649232	141.5061916	61.89755992	96.89102467	44.85778519	64.28824383	40.71585447	16.23429259	250.6079206	167.8892728	161.6996553	202.8191284	200.1015714	124.6094313	Cidea
ENSMUSG00000020620	2308.877443	-0.42545397	0.071183544	-5.976858536	2.27E-09	3.99E-07	2198.454366	1983.134412	1994.306301	2488.319047	2286.031016	2028.255413	2828.5556	2741.446051	2549.570036	2782.762554	2767.04947	2714.373721	1983.672253	2164.887991	1784.233867	2247.737764	1954.390105	2062.614007	Abca8b
ENSMUSG00000026880	3716.531492	0.696636786	0.116865645	5.9610058	2.51E-09	4.35E-07	4931.339628	5762.011405	4162.030541	3766.020822	3920.126863	3605.331663	3243.920805	2821.23866	2131.202529	2654.186067	2420.15039	2278.212393	4488.830106	4401.269501	3743.457773	4740.113032	3999.117327	3829.007348	Stom
ENSMUSG00000033685	2334.657828	0.762289414	0.128358508	5.938752509	2.87E-09	4.93E-07	2206.956676	2237.205545	2070.176649	2055.882016	1520.55126	3174.660646	1938.370955	1548.356571	1536.150276	2047.019319	1816.741427	1780.360754	3166.689055	3555.396753	3189.69183	2804.967637	2625.604599	2749.058944	Ucp2
ENSMUSG00000041773	388.0042747	0.864073115	0.145831139	5.925161938	3.12E-09	5.24E-07	494.3485785	458.7076118	436.7964344	622.337779	372.804727	450.1537543	216.6414597	187.1326653	245.344621	242.8666989	305.3689085	273.8184017	433.9570977	424.9446187	483.9914339	493.4568486	525.5094665	315.8958389	Enc1
NewGene_9275	901.6226241	0.857930999	0.144799603	5.924954069	3.12E-09	5.24E-07	1100.441799	1316.341392	1143.474537	749.2823011	932.9580223	702.4039219	793.2660969	647.8399885	438.5077368	635.7393001	558.6215234	582.2699609	1157.218927	1095.698412	1199.457032	949.2771578	1126.785547	1099.623578	no_name
NewGene_3211	256.1686314	-0.711749351	0.120177985	-5.922460339	3.17E-09	5.27E-07	300.010071	212.6839804	231.9464937	298.2680235	308.4627944	208.1576586	332.2921638	320.1203462	329.5674014	278.5823899	311.0691282	322.5212795	209.1470513	182.348636	198.2482075	197.5918313	178.7315006	191.2864076	no_name
ENSMUSG00000054364	6851.286942	0.71066512	0.120165365	5.914059497	3.34E-09	5.48E-07	8327.405047	8803.967146	9100.10636	8402.076052	7897.972223	9053.320039	3724.441336	3075.815077	4598.380714	5343.067376	4756.42612	5713.388706	6977.403611	8054.668604	8005.240467	6401.348059	8798.640939	6289.497083	Rhob
ENSMUSG00000026471	1008.332448	-0.479340839	0.081692146	-5.867649006	4.42E-09	7.18E-07	992.341004	925.4627256	883.3476278	777.1481718	949.9897104	1025.407185	1061.217376	1222.536753	1297.21391	1235.762909	1179.945463	1339.870282	832.9027948	890.8574331	845.0468285	994.2319131	870.3446987	826.357281	Mr1
ENSMUSG00000032667	1985.734218	0.406429494	0.069285738	5.865990673	4.46E-09	7.18E-07	2260.399766	2454.488098	2120.034307	1949.57888	2248.182821	2241.540107	1640.285338	1804.832813	1631.358637	1525.57023	1587.104007	1470.826909	2011.312833	2025.114147	2143.074198	2055.373229	2288.540302	2285.599305	Pon2
ENSMUSG00000096210	3574.215304	-0.369969552	0.063089145	-5.864234666	4.51E-09	7.18E-07	3422.786964	3319.019738	3312.282639	3530.709025	3085.574149	3523.299089	4063.249032	3697.05753	4564.508509	4052.200258	4358.225063	4149.485186	3193.408282	3140.09171	3044.605153	3625.653286	3147.228598	3106.49126	H1f0
ENSMUSG00000040177	1188.653319	0.572271851	0.097863972	5.847625428	4.99E-09	7.85E-07	1383.44725	1177.234573	1393.846686	1142.500699	1109.898337	1010.026078	920.318983	1018.305671	857.7907085	1178.617803	880.2767737	847.4300732	1454.815833	1427.460468	1473.017408	1407.188386	1478.420348	1235.163661	2310057M21Rik
ENSMUSG00000037095	1462.990325	0.786061869	0.134840778	5.829556017	5.56E-09	8.66E-07	2146.225892	1854.374381	2017.067405	1758.646062	1459.994147	1676.540748	1216.775717	790.3267895	950.2526739	978.6099338	944.6078238	779.2460443	1640.007715	2092.591175	1975.836883	1408.233845	1436.651573	1207.837031	Lrg1
ENSMUSG00000052392	42.21350389	1.912775706	0.328591777	5.821130768	5.85E-09	9.02E-07	85.02309704	70.12823138	32.5158636	37.15449427	42.57922009	48.19413771	17.91771471	9.499120066	15.56290506	16.32717304	15.4720247	18.39886494	70.94415398	31.32862028	34.33348845	77.36399744	74.79524755	62.30471563	Acot4
ENSMUSG00000021091	602.7385156	1.169524881	0.20176897	5.796356491	6.78E-09	1.04E-06	756.7055637	621.9569373	822.6513491	736.8974697	456.0707574	735.2169519	421.8807374	265.0254498	432.0994818	262.2552169	407.9728618	278.1475464	731.5540034	1172.011718	878.2727851	885.5041329	574.0778091	410.9925101	Serpina3n
ENSMUSG00000055214	99.72098211	-1.15366292	0.199762193	-5.775181484	7.69E-09	1.16E-06	132.3931082	103.4678824	88.87669384	102.1748592	112.598382	64.60065267	106.6918467	130.1379449	180.3466057	121.4333494	150.6486615	133.1211992	66.33739073	78.72319968	52.05399861	44.95475527	55.36791052	71.04923712	Pld5
ENSMUSG00000039960	1425.133557	0.61450637	0.106591902	5.765038034	8.16E-09	1.22E-06	1316.643388	1877.367243	1741.766427	1627.573263	1366.319862	1304.31794	1066.104025	1058.201975	965.815579	1060.245799	1079.784461	1258.698819	1996.571191	1666.843259	1559.404895	1579.689191	1755.2599	1371.796809	Rhou
ENSMUSG00000019916	2492.409228	0.406758629	0.070740948	5.749974219	8.93E-09	1.31E-06	3047.470721	2602.792063	2614.275434	3055.957154	2893.494556	2459.951838	1957.103112	2175.298495	1877.618723	2247.027189	1940.517624	1923.222529	2556.753601	2587.422716	2848.572009	2808.104015	2632.404167	2635.380165	P4ha1
ENSMUSG00000049225	2899.566184	-0.550749587	0.09579032	-5.74953282	8.95E-09	1.31E-06	2922.365307	2953.43322	3313.366501	2847.479158	3357.134953	3449.469771	3765.163415	3667.610258	3281.026574	2874.602903	3021.116402	3207.896216	2105.290803	2138.379159	1855.115908	2484.011594	2160.319877	2788.409291	Pdp1
ENSMUSG00000026623	2214.451487	0.507353284	0.088631061	5.72432821	1.04E-08	1.51E-06	2101.285113	2370.564149	2238.175278	2435.683513	2251.021435	2141.050203	1750.234951	1794.38378	1888.604303	1715.373617	1886.772696	1836.639635	2515.292732	3011.564037	2403.344191	3113.378167	2368.192383	2038.566573	Lpgat1
ENSMUSG00000053907	6955.022311	-0.352105554	0.061660148	-5.710423459	1.13E-08	1.62E-06	7280.406338	6772.547723	7035.349021	7061.41805	7791.051071	6787.170159	8064.600504	7004.651137	7799.761832	7317.634865	7586.992322	8465.642443	5559.441885	6659.340055	6151.232091	5789.754295	5834.029309	6229.378498	Mat2a
ENSMUSG00000058997	6892.001261	0.62840961	0.1102162	5.701608391	1.19E-08	1.69E-06	10455.4117	8360.204895	7402.77828	8292.676707	7045.441617	5952.488711	4937.144845	5076.329763	4603.873504	5672.672181	4769.455193	5008.820407	9078.087651	7044.923074	6895.493518	8765.131818	7966.179547	6728.909288	Vwa8
ENSMUSG00000047443	114.1533904	1.601908051	0.281245117	5.695771964	1.23E-08	1.74E-06	246.5669814	182.7932588	191.8435952	176.4838478	151.3927825	208.1576586	21.17548103	23.74780017	21.05569509	67.34958877	65.14536716	23.8102958	110.5623179	123.7078852	140.6565494	66.90940319	108.7930873	124.6094313	Erfe
ENSMUSG00000029545	4203.370046	0.642041589	0.112921595	5.685729009	1.30E-08	1.83E-06	4760.078819	6383.968342	5683.772958	5163.442634	4805.77464	3989.859358	3266.725169	3637.213073	2514.782365	2865.418868	2761.34925	2479.517622	5372.407297	4729.015067	4475.536349	3816.97236	4498.399888	4456.426765	Acads
ENSMUSG00000064225	359.2564104	1.070067263	0.18834122	5.681535144	1.33E-08	1.85E-06	660.7509256	477.101902	388.022639	470.6235941	304.6779748	262.5042394	271.2090454	205.1809934	165.6991657	233.6826641	201.9506382	180.7417908	394.3389338	456.273239	537.1529644	498.6841457	318.6083272	439.412205	Paqr9
ENSMUSG00000062609	87.94892657	1.586434493	0.282066065	5.624336601	1.86E-08	2.56E-06	95.95463809	127.6103883	67.19945144	110.4314135	83.26603039	102.5407185	55.3820273	8.549208059	44.85778519	46.94062248	46.4160741	46.53830542	110.5623179	157.4463994	115.1833161	173.5462645	92.27985087	98.37586679	Kcnj15
ENSMUSG00000030433	4267.526168	-0.769380075	0.137090351	-5.612211722	2.00E-08	2.72E-06	4535.374919	5366.534165	3803.272179	2802.06811	4886.202056	3779.650885	6558.698027	6623.736422	4620.351874	5111.425608	4130.216278	5504.507474	3715.815234	3383.49099	2968.185453	3101.878114	3291.962259	2632.100969	Sbk2
ENSMUSG00000038518	775.762072	-0.540846292	0.096389705	-5.611037938	2.01E-08	2.72E-06	856.3040488	621.9569373	655.7365826	680.133659	766.4259615	644.9811195	1114.97052	938.5130625	915.4650038	1015.346073	803.7309673	983.798131	743.5315878	658.7043239	663.4115993	645.0484652	595.4478798	660.2113727	Jarid2
ENSMUSG00000033174	5093.840849	0.491455109	0.087845874	5.594515569	2.21E-08	2.96E-06	5491.277453	6389.716558	4685.535945	5939.558737	5390.529263	5089.095861	4250.570595	4320.199806	4112.268797	4520.586034	3828.918955	3368.074569	5912.319949	6402.284709	5948.553756	5835.75451	5242.466896	4961.422882	Mgll
ENSMUSG00000034006	926.5596517	0.95161401	0.170446021	5.58308141	2.36E-08	3.14E-06	722.6963248	1130.099204	970.0565974	853.5212989	853.4768115	1385.325107	543.2325325	900.5165823	473.295407	531.653572	667.7400134	551.9659481	1697.13158	1012.155424	1124.144864	985.8682377	1278.318776	996.8754501	Slc66a2
ENSMUSG00000035172	1138.659325	0.450932895	0.080909817	5.573277912	2.50E-08	3.27E-06	1223.117982	1253.11102	1159.732468	1182.751401	1465.671376	1162.811748	977.3298935	1005.956815	897.1557037	917.3830349	896.5631155	818.2083465	1424.411195	1303.752583	1251.51103	1168.823637	1122.90008	1264.676421	Plekhh3
ENSMUSG00000027077	4177.256792	0.780984568	0.140138254	5.572957726	2.50E-08	3.27E-06	4489.219524	6506.980158	4869.792505	4003.396758	4542.729681	4422.58119	2497.892319	3352.239471	2236.481004	3152.164844	2636.758736	3179.756775	6374.838979	4544.256537	4045.813977	5181.29691	5732.035789	3422.387099	Smtnl1
ENSMUSG00000028035	4739.99071	0.610599771	0.109785132	5.561771076	2.67E-08	3.46E-06	4942.271169	5760.861762	5965.577109	4872.399096	5228.728227	5865.3291	2800.864586	4632.720856	2930.403477	3479.728753	3677.455976	3330.194553	6098.433184	6021.521478	4859.849913	4451.566231	4961.741876	5440.185433	Dnajb4
ENSMUSG00000023031	42.29593182	2.63757091	0.477929608	5.518743487	3.41E-08	4.38E-06	46.15539554	67.82894511	93.21214232	51.60346427	22.70891738	103.5661257	15.47438998	0	14.64744006	8.163586518	13.02907343	0	67.25874338	46.59128145	52.05399861	67.95486262	40.79740775	50.28099858	Cela1
ENSMUSG00000020277	772.390773	0.604837473	0.109733375	5.511882522	3.55E-08	4.52E-06	777.3540301	918.5648668	836.7415567	947.4396039	752.2328882	743.4202093	690.6464581	633.5913084	652.7265477	542.8785034	517.0913518	504.3453565	895.5547749	1004.925743	776.3798516	1066.368613	890.7434026	752.0288483	Pfkl
ENSMUSG00000036902	376.5982756	-1.110284726	0.201780522	-5.502437585	3.75E-08	4.70E-06	213.7723583	334.546153	178.8372498	217.7666192	394.5674395	206.1068442	738.6985112	649.7398125	651.8110827	610.2280922	374.5858612	551.9659481	242.3157467	309.269713	167.2373147	370.0926364	288.4959548	278.7316226	Neto2
ENSMUSG00000042717	13848.97314	-0.530550835	0.096429065	-5.501980506	3.76E-08	4.70E-06	11785.41587	10038.68388	11941.99284	12754.31223	11670.49112	11907.02824	16806.00196	15140.64747	17854.31397	18642.57026	16871.83578	20567.76643	11525.20029	12080.79796	9338.708857	13372.4715	11988.60968	14994.66823	Ppp1r3a
ENSMUSG00000033044	3974.317764	-0.415858719	0.075643662	-5.497601659	3.85E-08	4.78E-06	3997.300177	3868.549157	4459.008762	4152.014735	4496.365641	3882.191604	4318.169246	4787.556513	4353.036093	4471.604515	4256.435427	4491.487617	2948.328477	2911.95509	3781.113857	3530.516478	3093.803421	3738.282938	Dhrs7c
ENSMUSG00000020641	381.6575608	0.76086446	0.138717758	5.484982376	4.14E-08	5.09E-06	314.585459	501.2444079	319.7393254	462.3670398	386.9978003	365.044958	250.0335644	260.2758898	269.1467111	333.6865989	219.8656142	346.3315753	420.136808	514.9139898	461.8407962	457.9112281	429.3441483	556.3701799	Rsad2
ENSMUSG00000070436	5521.555258	0.443237263	0.081019921	5.470719481	4.48E-08	5.44E-06	6420.458442	6473.640507	5748.804685	7478.374041	6273.338426	7182.977333	4609.739331	4463.636519	4115.930657	4202.20616	4184.775523	3770.685026	5578.79029	6623.994945	6268.630471	4937.704864	5669.868311	5384.439109	Serpinh1
ENSMUSG00000028393	1119.286234	0.663837116	0.121347992	5.470524106	4.49E-08	5.44E-06	1472.114194	1627.894683	1573.767798	1085.736888	1322.794437	1544.263221	917.8756583	872.0192221	645.4028277	692.8844057	670.9972817	658.029993	1394.006558	1191.290869	1204.994691	923.1406722	1074.331738	1275.607073	Alad
ENSMUSG00000031767	1138.360673	0.660796043	0.121227291	5.450885189	5.01E-08	6.03E-06	1277.775687	1761.253287	1586.774144	1047.550325	1313.332388	1292.013053	1005.835349	855.870718	672.8667778	782.6838574	733.6996976	679.6757164	1476.928296	1218.602999	1169.553671	1274.415039	1149.126985	1192.534118	Nudt7
ENSMUSG00000024664	618.4219432	0.783593108	0.143968996	5.442790657	5.25E-08	6.23E-06	659.5363099	664.4937334	717.5167235	750.3143704	535.5519682	598.8377962	518.7992851	418.9111949	433.0149468	374.5045315	471.4895948	430.7498967	722.3404769	1002.515849	858.3372112	887.5950517	588.6483119	498.437725	Fads3
ENSMUSG00000023092	72764.31998	0.689063202	0.126611941	5.44232398	5.26E-08	6.23E-06	77267.77597	103566.7517	94486.76418	68228.03631	82605.57938	92795.24864	45359.50924	66678.12339	36428.18343	51928.57384	46962.48087	55377.3366	99472.91741	91830.61243	82019.3813	73518.79768	69779.10913	71452.57818	Fhl1
ENSMUSG00000001739	230.5948674	0.860751771	0.158257079	5.438946398	5.36E-08	6.30E-06	194.3385075	250.622204	231.9464937	344.7111413	226.1429689	224.5641736	172.6616145	152.9358331	202.3177658	123.4742461	158.7918324	140.6972024	257.9787417	383.9764229	265.8076525	290.6377201	243.8130797	285.2900137	Cldn15
ENSMUSG00000004951	11057.23828	0.529428018	0.097371782	5.437181164	5.41E-08	6.31E-06	12882.21382	14536.08783	13429.05167	11230.97796	10980.70776	13264.66735	8905.918654	10269.4987	6724.090453	8569.724947	8024.2806	7726.440987	12816.9367	11907.2856	13450.97475	10195.32031	11256.19907	12859.91192	Hspb1
ENSMUSG00000029330	216.94184	1.06754315	0.196907855	5.421536646	5.91E-08	6.84E-06	422.6862539	331.0972236	342.5004299	268.3380142	200.5954368	198.9289939	127.0528862	97.84093668	105.2784754	131.6378326	118.075978	111.4754758	285.6193212	172.7090605	217.0762495	202.8191284	343.8638653	227.3575588	Cds1
ENSMUSG00000044378	492.3177364	-1.165921366	0.215209768	-5.417604313	6.04E-08	6.94E-06	485.8462688	561.0258511	588.5371312	432.4370305	711.5460779	255.3263891	964.2988282	979.3592788	573.0810924	551.0420899	411.2301302	550.8836619	255.2146838	259.4652398	260.2699931	336.6379348	304.0378244	381.4797501	Slc15a5
ENSMUSG00000017737	201.7674853	-1.211864471	0.22395054	-5.411304091	6.26E-08	7.13E-06	165.1877314	149.4536079	177.7533877	351.9356263	175.0479048	165.0905568	263.8790712	287.823338	250.837411	345.9319787	306.1832256	253.2549644	73.70821193	89.16607311	140.6565494	172.5008051	96.16531828	167.2389735	Mmp9
ENSMUSG00000059201	1373.554679	2.267642707	0.41999852	5.399168325	6.70E-08	7.58E-06	1254.697989	1448.550353	1500.065174	2089.940303	936.7428419	1397.629994	520.4281683	124.4384729	814.7638534	245.9280438	763.0151128	298.7109837	1581.962498	3702.400279	2762.184522	3031.832332	1151.069719	1099.623578	Lep
ENSMUSG00000030688	1324.784897	0.576146175	0.106754765	5.396912956	6.78E-08	7.62E-06	1819.494277	1969.338694	1684.321735	1396.389743	1400.383238	1409.93488	982.216543	1118.046432	822.0875734	968.4054506	866.4333832	930.7661085	1563.535445	1343.114182	1461.942089	1177.187312	1597.89847	1334.632593	Stard10
ENSMUSG00000061780	1800.983758	-1.797703656	0.333709502	-5.387031676	7.16E-08	7.97E-06	629.1709181	785.2062629	875.760593	578.9908691	1441.070049	1219.209143	5192.065059	2475.470689	4421.695968	2031.712595	3063.460891	3698.171852	838.4309107	1716.647732	1004.53142	1387.324657	587.676945	471.1110954	Cfd
ENSMUSG00000000805	750.0084834	0.747024265	0.138695852	5.386060598	7.20E-08	7.97E-06	773.7101831	726.5744629	688.2524462	682.1977976	552.5836562	624.4729758	592.0990271	379.0148906	589.5594624	635.7393001	578.1651335	755.4357485	832.9027948	1077.222559	1201.672096	753.7762454	997.5937563	1059.180166	Car4
ENSMUSG00000070803	693.5210761	-0.875518839	0.162767564	-5.378951538	7.49E-08	8.23E-06	886.6694406	917.4152237	884.43149	1182.751401	1095.705264	821.3511554	1087.279507	903.3663183	649.0646877	625.5348169	521.1629373	545.472231	316.0239586	376.7467413	352.1951395	441.1838773	389.5181074	487.5070732	Cited4
ENSMUSG00000024187	3101.357538	0.480385881	0.089391276	5.373968264	7.70E-08	8.41E-06	3211.443837	4123.769934	3292.773121	3728.866328	3114.906501	3199.270418	2468.572423	3008.371325	2258.452164	2515.405096	2253.215387	2173.230635	3820.849436	3218.814909	3476.542588	3187.605787	3518.290735	3254.05506	Fam234a
ENSMUSG00000026100	3546.269452	-0.501714266	0.09340083	-5.371625322	7.80E-08	8.45E-06	3117.91843	3370.753679	3353.469399	3355.257247	3186.818072	2716.303634	3954.113861	4845.501146	3792.771511	4545.076794	4746.654314	4332.391549	2760.372537	3064.581702	2530.710358	3836.836089	3115.173492	3208.146322	Mstn
ENSMUSG00000051855	347.234896	1.133811719	0.211126884	5.370285862	7.86E-08	8.46E-06	409.3254815	385.130451	572.2791994	521.1949891	366.1812927	509.6273711	200.3526282	189.0324893	229.781716	148.9854539	203.5792724	119.051479	260.7427997	622.5559159	475.1311788	495.5477674	265.1831504	276.5454922	Mest
ENSMUSG00000032047	12058.96037	0.431534104	0.080541424	5.357914984	8.42E-08	8.89E-06	15053.94664	15871.97316	16029.23689	12899.834	13774.8508	12329.496	9730.133531	10576.32028	8143.061209	9888.144169	8578.01622	8905.050629	13522.69283	12643.90983	12126.36661	11318.14373	12593.77123	13076.33883	Acat1
NewGene_4885	67.77811521	-1.091287775	0.203681552	-5.357813524	8.42E-08	8.89E-06	55.87232091	45.9857255	57.44469236	40.25070213	63.39572768	63.57524549	118.0940288	90.24164063	89.71557037	78.57452023	96.08941656	135.2857716	46.06763245	44.98468553	58.69918992	35.54562045	55.36791052	44.81567265	no_name
ENSMUSG00000044405	217.8302983	1.035968995	0.193367507	5.357513316	8.44E-08	8.89E-06	239.2792874	364.4368746	479.0670571	339.5507949	291.4311064	358.8925149	156.372783	109.2398808	67.74441028	81.63586518	86.31761148	103.8994726	222.0459884	193.5948074	184.9578249	164.1371297	221.4716421	256.8703188	Adig
ENSMUSG00000035459	549.3122763	-0.550262584	0.10274928	-5.355391122	8.54E-08	8.93E-06	471.2708807	372.4843765	482.3186434	453.0784162	527.9823291	395.8071735	747.6573685	666.8382286	747.0194431	788.8065473	657.9682083	659.1122792	497.5304305	420.9281289	544.9056876	546.7752792	419.6304797	487.5070732	Stab2
ENSMUSG00000045193	721.9031477	-0.540224279	0.101592908	-5.317539301	1.05E-07	1.09E-05	547.7916681	604.7122903	719.6844477	701.807114	737.0936099	778.2840536	964.2988282	724.782861	994.1949941	943.9146911	771.1582837	878.8163722	612.6995116	628.9822995	613.5726645	535.2752255	638.1880213	598.9997222	Cirbp
ENSMUSG00000070498	149.9877431	1.245961866	0.234340752	5.316880891	1.06E-07	1.09E-05	222.274668	163.2493255	137.6504892	227.0552428	130.5762749	114.8456048	68.41309254	86.4419926	64.08255027	98.98348653	73.28853805	114.7223343	196.2481143	147.8068239	194.9256118	290.6377201	111.7071879	256.8703188	Tmem132b
ENSMUSG00000023905	1111.501427	0.877302265	0.165553852	5.299195735	1.16E-07	1.19E-05	1134.451038	1342.783185	1578.103247	872.0985461	1345.503355	1708.328371	531.8303504	1002.157167	543.7862122	884.7286888	737.771283	538.978514	1380.186268	1090.878624	1261.478817	1214.823852	1584.299334	1254.838834	Tnfrsf12a
NewGene_6338	49.21702691	-1.617038016	0.306384762	-5.277801693	1.31E-07	1.33E-05	89.88155973	41.38715295	42.27062268	44.37897927	63.39572768	25.63517963	76.55750832	113.0395288	66.82894528	57.14510562	45.60175701	77.92460443	22.11246358	28.11542846	14.39791451	24.04556677	29.14100554	24.0474341	no_name
ENSMUSG00000028410	3050.120804	0.447688159	0.084888609	5.273830784	1.34E-07	1.35E-05	3930.496315	4638.810059	4126.263091	3784.598069	3631.534371	4067.790304	2163.971273	2661.653443	2091.837534	1860.277278	2207.61363	2009.805423	2610.192055	3088.680641	3222.917786	2931.468227	2825.70617	3048.558805	Dnaja1
ENSMUSG00000031312	4903.291922	0.37676502	0.071454927	5.272764751	1.34E-07	1.35E-05	6216.403009	6506.980158	5844.184551	5019.985004	5670.605911	5091.146675	3653.584919	4172.013533	3489.752594	4250.167231	3941.294713	3949.262244	4943.978315	4894.494446	5110.152119	5211.615233	5276.464736	5017.169206	Itgb1bp2
ENSMUSG00000066705	4878.016663	0.659439013	0.125246124	5.265145069	1.40E-07	1.40E-05	5464.555908	7143.882456	5572.135159	5007.600172	5153.97804	4946.564262	3537.934214	3964.932716	2784.844542	3666.470795	3591.952682	3589.943235	7787.27259	6047.227012	5216.47518	4273.838129	5456.167604	4598.52524	Fxyd6
ENSMUSG00000018906	1375.66515	0.461371769	0.088018129	5.241781153	1.59E-07	1.58E-05	1472.114194	1339.334255	1333.150408	1492.372187	1456.209327	1194.599371	1110.898312	1261.483145	1034.475454	1332.705499	1122.943266	1070.381025	1641.850421	1768.058801	1743.255188	1336.097145	1577.499766	1474.544937	P4ha2
ENSMUSG00000022562	2484.178878	0.516313805	0.098571237	5.237976332	1.62E-07	1.60E-05	2878.639143	3391.447255	3193.057806	3086.919232	2693.845324	2175.914047	1940.81428	1860.877621	1864.802213	1826.602483	1891.658599	1847.462497	3287.386252	2764.951564	2578.334229	2614.694022	2603.263161	2214.550068	Oplah
ENSMUSG00000022462	9964.970905	0.512171999	0.098193393	5.215951764	1.83E-07	1.79E-05	10801.57717	10320.34644	8590.691163	8849.994121	10567.21622	8629.826871	6322.509969	9937.029501	7454.631526	9663.64554	8100.826406	8647.46652	10984.36628	12008.50114	11798.53717	11668.37264	13266.92845	11757.00915	Slc38a2
ENSMUSG00000006931	462.9662271	0.576482234	0.110559046	5.214247543	1.85E-07	1.79E-05	549.0062837	521.9379844	482.3186434	556.2853448	480.6720845	466.5602693	437.3551273	345.7679704	332.3137964	363.2796	295.5971035	343.0847167	569.3959371	492.421647	652.3362805	457.9112281	522.595366	464.5527043	P3h4
NewGene_1427	227.4553991	-0.855142137	0.164006402	-5.214077788	1.85E-07	1.79E-05	179.7631195	191.9904039	261.2107709	199.1893721	255.4753205	279.9361616	271.2090454	345.7679704	249.006481	197.9669731	348.5277143	343.0847167	186.1132351	154.2332075	170.5599103	170.4098863	121.4208564	168.3320387	no_name
ENSMUSG00000029343	66.49391093	1.317844858	0.253557078	5.1974288	2.02E-07	1.94E-05	80.16463435	124.1614588	122.4764196	83.59761211	89.88946463	98.43908979	45.60872836	33.24692023	21.05569509	20.40896629	21.17224433	29.22172666	69.10144868	69.88692217	60.9142537	59.59118722	55.36791052	112.5857142	Crybb1
NewGene_298	288.9120612	-0.844364521	0.162589389	-5.193232641	2.07E-07	1.97E-05	233.206209	218.4321961	211.3531134	279.6907763	337.795146	388.6293232	439.7984521	385.6642747	374.4251865	302.0527012	357.4852023	409.1041733	190.7199984	243.3992807	149.5168045	201.773669	220.5002752	256.8703188	no_name
ENSMUSG00000037661	108.419638	1.110224388	0.214499722	5.175877973	2.27E-07	2.15E-05	69.2330933	102.3182392	86.7089696	52.63553355	68.12675214	125.0996766	90.40301515	69.34357648	43.02685518	97.96303821	87.13192857	70.34860122	140.9669553	198.4145951	165.0222509	151.5916166	175.8174001	157.4013869	Gpr160
ENSMUSG00000039835	304.5014288	-0.637923129	0.124002925	-5.144420025	2.68E-07	2.53E-05	222.274668	259.8193491	231.9464937	264.209737	344.4185803	347.6130358	364.0553853	330.5693783	415.6211117	390.8317045	405.5299105	413.433318	271.7990315	246.6124725	235.9042916	243.592046	219.5289084	273.2662966	Nhsl1
ENSMUSG00000037086	22.19696639	2.231194494	0.434136024	5.139390358	2.76E-07	2.58E-05	34.00923882	42.53679608	32.5158636	33.02621713	26.49373694	33.83843711	10.58774051	0	10.07011504	6.122689888	3.257268358	4.329144691	29.48328477	24.09893868	11.07531885	27.18194505	35.9405735	34.97808597	Prr32
ENSMUSG00000018339	6533.881796	-0.467358325	0.091116577	-5.129234887	2.91E-07	2.71E-05	5773.068289	5382.629169	5713.037235	6072.695675	5382.959624	5439.785118	9195.045415	6598.088798	8125.667374	8929.943202	7645.623153	8157.190883	5034.270875	5137.893726	5775.778782	6885.395772	5528.048751	6832.750481	Gpx3
ENSMUSG00000011179	6206.479007	-0.533808532	0.104109688	-5.127366577	2.94E-07	2.72E-05	4310.67102	5420.567393	4528.375938	4103.507478	5075.443034	4287.227442	7720.906159	8700.244069	9260.843978	8496.252668	7600.021396	7898.524488	5066.518217	4784.442626	5124.550034	6650.167402	7424.156844	5264.201938	Odc1
ENSMUSG00000026621	59.54715476	1.786963107	0.349106005	5.118683375	3.08E-07	2.83E-05	81.37925002	129.9096745	113.8055226	66.05243426	44.47162987	86.13420356	31.76322154	20.89806415	15.56290506	12.24537978	20.35792724	22.72800963	83.84309107	129.3309709	59.80672181	81.54583514	27.19827184	44.81567265	Mtarc1
ENSMUSG00000048058	749.1919611	0.743072582	0.14518938	5.117954085	3.09E-07	2.83E-05	740.9155599	874.8784276	533.2601631	574.8625919	650.9889649	817.2495267	547.3047404	615.5429803	470.5490119	591.8600225	657.1538912	594.1751088	1277.916124	943.0718003	664.5191312	1083.095964	1031.591596	816.5196943	Ldlrad3
ENSMUSG00000028996	251.9369454	0.714080566	0.139654912	5.113179006	3.17E-07	2.88E-05	238.0646717	232.2279138	265.5462194	166.1631549	216.68092	271.7329041	156.372783	206.1309054	200.4868358	216.3350427	214.9797116	196.9760834	240.4730414	342.2049292	344.4424163	338.7288537	385.63264	301.6859915	Rbp7
ENSMUSG00000001260	38.60890274	2.601914441	0.511222624	5.089591731	3.59E-07	3.24E-05	136.0369553	59.78144315	39.01903632	42.3148407	40.6868103	51.27035926	13.84550682	11.39894408	0	0	9.771805073	10.82286173	82.00038577	29.72202437	24.36570148	44.95475527	56.33927737	42.62954227	Gabrg1
ENSMUSG00000031722	3371.894592	1.784421887	0.350786649	5.086915056	3.64E-07	3.27E-05	3619.554703	3376.501895	5846.352276	5234.655415	2638.96544	4235.957082	2087.413764	735.2318931	1839.169193	557.1647798	1597.69013	1224.065661	3942.467985	7876.336458	6970.805686	3749.017498	2537.210216	2625.542578	Hp
ENSMUSG00000026435	179.7799561	0.84514687	0.166366857	5.080019446	3.77E-07	3.37E-05	185.8361978	150.603251	150.6568347	218.7986885	134.3610945	124.0742694	135.1973019	97.84093668	111.6867305	133.6787292	162.0491008	172.0835015	247.8438626	236.169599	287.9582902	230.0010735	259.3549493	197.8447988	Slc45a3
ENSMUSG00000052373	492.0588195	-0.658511592	0.130433817	-5.04862626	4.45E-07	3.95E-05	460.3393397	394.3275961	462.8091253	438.6294463	691.6757752	409.1374669	517.9848436	525.3013397	628.0089926	638.800645	631.0957443	733.7900251	392.4962285	437.797386	343.3348845	370.0926364	410.8881781	370.5490982	Mpp3
ENSMUSG00000024048	13163.88091	0.519270972	0.103257783	5.028879724	4.93E-07	4.34E-05	14468.50188	17405.5971	16870.3139	12125.78203	13368.9289	16175.79835	8548.378802	12046.78407	8984.373547	10832.05886	10654.5248	9157.223307	17497.40816	13926.77666	14327.03247	12828.8326	14383.02897	13348.51206	Myl12a
ENSMUSG00000074971	1151.212526	0.507365516	0.10089417	5.028690114	4.94E-07	4.34E-05	680.1847763	746.1183962	852.9994885	962.9206432	794.8121083	741.369395	904.0301515	912.8654384	1086.656959	1253.11053	1162.844804	1266.274822	1505.490229	1480.478133	1605.921234	1682.144215	1648.409547	1435.19459	Fibin
ENSMUSG00000063821	890.237937	-0.789844787	0.158009815	-4.998707134	5.77E-07	5.04E-05	1028.779474	849.5862786	758.703484	881.3871697	886.5939827	762.9029459	1272.972186	1613.900499	1005.180574	1052.082212	906.3349206	1027.089578	595.1938113	647.4581525	431.9374353	829.0493239	562.4214069	912.7094307	Dupd1
ENSMUSG00000035606	5549.079561	-1.187542101	0.237679245	-4.996406398	5.84E-07	5.07E-05	10016.93545	7387.606801	7469.977731	9070.856949	8692.784332	6345.219663	8595.616413	8895.925942	4988.368806	4133.836123	4927.432708	3828.046193	2326.415439	1991.375633	2773.259841	2894.877148	1833.940615	3710.956308	Ky
ENSMUSG00000022490	1549.978115	0.561494368	0.112588426	4.987141101	6.13E-07	5.27E-05	1849.859668	2099.248369	2013.815819	1385.036981	1599.086265	2047.738149	890.9990862	1084.799512	1169.04881	1342.909982	1128.643486	1214.325086	1956.953027	1760.025821	1567.157618	1504.416112	1790.229107	1495.313175	Ppp1r1a
ENSMUSG00000032285	4602.592863	0.583929492	0.117095987	4.9867592	6.14E-07	5.27E-05	4235.364848	5974.695385	4829.689607	4645.343853	5032.863814	5227.525831	2963.752902	4765.708537	2881.883832	3645.04138	3539.836388	3374.568286	6580.30062	4807.738266	5086.893949	5160.387721	5692.209748	4402.866571	Dnaja4
NewGene_7957	2762.763798	0.594057899	0.119391937	4.9756953	6.50E-07	5.55E-05	1775.768112	1802.640439	1635.547939	2088.908233	1775.080375	2714.252819	2207.136676	1857.077973	2978.007657	2729.699242	2647.344858	2699.221715	3526.937941	4066.294253	3525.273991	4192.292294	3830.099495	3678.164353	no_name
ENSMUSG00000031375	8149.00682	0.459149387	0.092408209	4.968707794	6.74E-07	5.72E-05	9973.209283	8419.986338	7662.905189	7697.17273	8211.166042	10005.92331	7690.77182	7450.159868	5923.058574	6517.603386	6505.579228	5795.642455	10011.41788	9723.921757	9306.590433	8698.222415	9354.262778	7734.52926	Bgn
ENSMUSG00000024507	3282.477708	0.443255065	0.089475762	4.95391213	7.27E-07	6.14E-05	3908.633232	4329.556056	3892.148873	3599.857667	3473.518154	2990.087352	3004.474981	2864.934612	2252.959374	2559.284373	2575.684954	2375.618149	3597.882095	3782.730075	3777.791261	3593.244043	3243.393916	3262.799582	Hsd17b4
ENSMUSG00000078532	662.0170048	0.648294405	0.131190983	4.941607959	7.75E-07	6.50E-05	798.0024965	608.1612197	662.2397553	800.8857654	756.0177077	487.068413	421.0662958	503.4533635	618.8543426	471.4471214	554.5499379	469.7121989	769.329462	693.246136	914.8213373	803.9582977	936.3976446	647.0945904	Nkain1
ENSMUSG00000027332	4429.028446	-0.429351444	0.087123013	-4.928106004	8.30E-07	6.93E-05	3553.965456	4467.513232	4647.600771	4316.113751	4495.419436	4196.991609	5029.991185	5421.147822	4738.44686	5272.656442	5193.714397	5360.563413	4446.447884	4353.874921	4080.147466	3457.334318	3141.400397	3549.182661	Ivd
ENSMUSG00000044768	493.486309	-0.595899106	0.120957151	-4.926530613	8.37E-07	6.95E-05	444.549336	433.4154628	578.7823721	542.8684441	584.7546225	675.7433351	637.7077555	563.2978199	617.9388776	497.9787776	508.9481809	557.3773789	329.8442484	385.5830189	342.2273526	328.2742594	394.3749416	459.0873783	Macir
ENSMUSG00000050821	1991.70017	-0.421057426	0.085497898	-4.924769357	8.45E-07	6.95E-05	1948.243538	1914.155824	1946.616368	2042.465116	2349.426744	1560.669736	2345.591744	2086.006767	2229.157284	2240.904499	2381.06317	2506.574776	1661.198826	1601.776124	1736.609996	1592.234704	1961.189673	1746.718168	Fam131a
ENSMUSG00000037826	506.9542425	-0.668955	0.135843614	-4.924449363	8.46E-07	6.95E-05	306.0831493	523.0876275	460.641401	459.270832	518.5202802	599.8632034	602.6867677	641.1906045	630.7553876	592.8804708	605.8519146	769.5054688	402.6311076	490.8150511	434.1524991	331.4106377	336.0929305	419.7370316	Ppm1k
ENSMUSG00000028127	3498.543237	0.372934515	0.075775998	4.92153879	8.59E-07	7.02E-05	3405.782344	4588.225761	3878.058666	3918.767076	3861.462159	3475.104951	3025.650462	3186.954782	2490.980275	2728.678793	2919.326766	3010.920132	3830.062962	3675.088148	3624.951861	3889.109061	3864.097334	3600.556724	Abcd3
ENSMUSG00000020048	5962.851052	0.280055996	0.057016156	4.911870884	9.02E-07	7.33E-05	6290.494565	5683.835671	5411.723565	6491.715805	5652.628018	6303.177968	4974.609158	5494.291046	5297.795977	5459.398484	5673.347162	5391.949712	6812.481487	6591.059729	6656.266631	6566.530648	6509.12927	6070.884046	Hsp90b1
ENSMUSG00000062604	1132.702291	-0.325989205	0.06638872	-4.910310169	9.09E-07	7.34E-05	1243.766448	1062.270259	1215.009437	1110.506551	1172.34786	1191.523149	1229.806783	1201.638688	1234.046825	1229.640219	1204.374975	1350.693143	996.9035663	921.3827555	941.4021026	929.4134287	1077.245838	1076.669209	Srpk2
ENSMUSG00000049287	579.7020957	0.492231997	0.100260057	4.909552341	9.13E-07	7.34E-05	601.2347576	703.5816001	621.0529948	625.4339869	620.7104084	492.1954489	529.3870256	482.5552994	429.3530868	533.6944686	401.4583251	437.2436138	725.1045348	658.7043239	693.3149602	686.8668422	600.3047141	592.4413311	Iba57
ENSMUSG00000021702	10457.59332	0.605174688	0.123371386	4.905308331	9.33E-07	7.46E-05	9772.797697	8388.945974	7779.962298	10481.69566	12070.73579	10924.68815	9093.240217	8790.485709	7575.472906	8447.271149	9879.294929	7307.596238	15561.64624	10039.61785	12444.22826	12906.1966	16285.93663	10486.8674	Thbs4
ENSMUSG00000061397	14.08399373	3.343777566	0.682408324	4.899965973	9.59E-07	7.63E-05	41.29693285	9.197145099	18.42565604	8.256554282	9.462048908	32.81302993	4.07220789	0	3.661860015	0	0	4.329144691	21.19111093	24.09893868	36.54855222	11.50005367	15.54186962	13.11678224	Krt79
NewGene_4443	956.3824941	-1.209979752	0.247148899	-4.89575214	9.79E-07	7.75E-05	614.59553	488.5983334	605.8789251	416.9559913	358.6116536	509.6273711	1126.372702	1086.699336	1670.723632	2351.112917	1958.4326	1734.904735	638.4973858	533.3898428	486.2064977	1234.687581	554.6504721	844.9393892	no_name
ENSMUSG00000046532	1345.143388	-0.619932414	0.126726751	-4.891882814	9.99E-07	7.87E-05	1430.817262	1000.18953	912.6119051	1306.599715	1326.579257	979.263862	2149.311324	1502.760794	1938.954878	1389.850605	1576.517885	1896.165375	1152.612164	1082.845645	936.971975	1293.233309	1122.90008	1214.395422	Ar
ENSMUSG00000110949	571.017096	0.751706441	0.153771593	4.888461028	1.02E-06	7.96E-05	683.8286233	1061.120616	781.4645886	528.4194741	670.8592676	706.5055507	412.1074384	416.0614589	303.9343813	387.7703596	343.6418118	314.9452762	749.0597037	641.8350668	596.9596862	404.5927974	640.130755	635.0708734	Nudt8
ENSMUSG00000033610	1211.143562	0.625652103	0.128019054	4.887179552	1.02E-06	7.97E-05	1229.19106	1415.210702	1295.215233	908.2209711	983.1068815	858.2658141	980.5876598	1209.237984	792.7926933	1095.96149	1013.824776	850.6769317	1677.783174	1756.81263	1559.404895	1424.961196	1323.973018	1425.357003	Pank1
ENSMUSG00000037411	848.7350026	1.233060866	0.252486686	4.883666873	1.04E-06	8.00E-05	1017.847933	1108.255984	825.9029355	904.0926939	523.2513046	753.6742812	425.9529452	379.0148906	357.9468165	685.7412675	706.0129166	472.9590575	1488.905881	1058.746706	1363.371751	1125.959801	1530.874158	548.7187236	Serpine1
ENSMUSG00000030795	2421.864397	-0.445176661	0.091157522	-4.883597685	1.04E-06	8.00E-05	2582.272919	2411.951302	2044.163958	2410.91385	2344.695719	2206.676263	2844.02999	2155.350343	2916.671502	3423.604096	2905.483375	2816.108621	1962.481143	2119.100008	2124.246156	2347.056409	1928.1632	2050.59029	Fus
ENSMUSG00000027698	2148.487449	0.54311328	0.111215701	4.883422705	1.04E-06	8.00E-05	2798.474508	3108.635044	2170.975826	2042.465116	2301.170294	2168.736197	1922.896565	1721.240556	1470.236796	1608.226544	1495.900493	1583.384671	2729.046547	2753.705393	2217.278835	2463.102405	2052.498157	2064.800137	Nceh1
ENSMUSG00000028631	1543.18442	0.690379218	0.141681073	4.872769546	1.10E-06	8.41E-05	2539.76137	2328.027353	1747.185738	1778.255379	1856.453996	1353.537485	1209.445743	1176.940976	837.6504785	1141.881664	981.2520928	840.9363562	1991.964427	1572.857398	1587.093192	1606.871136	1950.504637	1276.700138	Kcnq4
ENSMUSG00000000320	196.8606987	1.046402316	0.21512962	4.864055056	1.15E-06	8.74E-05	248.9962128	286.2611412	158.2438695	179.5800556	173.155495	265.580461	137.6406267	151.9859211	70.49080529	134.6991775	122.1475634	111.4754758	406.3165182	263.4817296	215.9687176	174.591724	225.3571095	217.5199721	Alox12
ENSMUSG00000026778	2709.917037	-0.369609721	0.076090877	-4.85747749	1.19E-06	8.99E-05	2624.784467	2524.61633	2658.71378	2705.053597	2721.285266	2435.342065	2817.96786	3495.676184	2745.479546	3200.125915	3104.991062	3299.89054	2711.540846	2246.824383	2498.591933	2599.01213	2094.266931	2294.343826	Prkcq
ENSMUSG00000031250	829.3660836	0.590524409	0.121604966	4.856087929	1.20E-06	9.01E-05	768.8517204	741.5198236	849.7479021	784.3726568	1020.955077	1050.016958	550.5625067	701.9849729	584.9821374	620.4325753	763.0151128	654.7831345	1114.836705	742.2473113	936.971975	887.5950517	1167.582955	988.1309286	Tnmd
NewGene_5166	978.0537693	-0.768402006	0.158320833	-4.853448466	1.21E-06	9.09E-05	1074.93487	830.0423452	752.2003113	958.792366	1027.578511	1180.24367	1349.529695	1126.59564	996.9413891	1383.727915	1149.81573	1417.794886	1109.308589	594.4404874	455.1956049	739.1398134	754.7520434	703.9339801	no_name
ENSMUSG00000015656	50585.28124	0.360601504	0.074383017	4.847901021	1.25E-06	9.30E-05	65192.06696	56186.50906	55885.01477	54773.98111	51764.03096	48503.81068	36857.55361	48441.71269	38850.50383	44527.26221	42319.24482	42174.52758	53662.34234	52654.57442	56381.12569	56926.31115	53676.76083	51757.72965	Hspa8
ENSMUSG00000022309	827.3560551	0.554538919	0.114510151	4.842705341	1.28E-06	9.50E-05	958.3317652	771.4105452	925.6182505	715.2240147	915.9263343	1200.751814	602.6867677	663.9884926	596.8831825	554.1034349	736.1426489	655.8654206	1079.825305	916.5629677	786.3476386	940.9134824	903.3711717	968.4557552	Angpt1
NewGene_826	217.1048673	1.45035361	0.299548452	4.841799714	1.29E-06	9.50E-05	241.7085187	221.8811255	148.4891104	250.7928363	89.88946463	296.3426765	144.9706009	74.09313652	210.5569509	62.2473472	114.0043925	106.0640449	270.8776788	481.1754756	309.001396	496.5932268	208.843873	180.3557558	no_name
ENSMUSG00000039518	99.87216822	1.643930004	0.339660052	4.839927431	1.30E-06	9.54E-05	151.826959	109.2160981	186.4242846	117.6558985	70.96536681	127.150491	37.46431258	26.59753619	66.82894528	11.22493146	65.95968425	42.20916073	99.5060861	202.4310849	166.1297828	168.3189674	67.99567959	79.79375862	Cdsn
ENSMUSG00000040972	41.68819883	2.095547168	0.43346329	4.834428232	1.34E-06	9.76E-05	78.95001868	50.58429805	54.193106	48.50725641	29.33235161	27.685994	28.50545523	17.09841612	3.661860015	20.40896629	17.10065888	0	85.68579636	45.78798349	71.98957255	55.40934952	55.36791052	60.11858526	Igsf21
NewGene_4843	108.2702074	-0.929381695	0.192560212	-4.826447186	1.39E-06	0.000101119	112.9592575	81.62466276	113.8055226	110.4314135	82.3198255	119.9726407	116.4651456	141.536889	182.1775358	142.8627641	136.805271	149.3554918	77.39362252	40.1648978	94.14021026	83.63675399	75.7666144	87.44521492	no_name
ENSMUSG00000023800	249.4975306	0.68463419	0.141995981	4.821504008	1.42E-06	0.000103166	247.7815971	156.3514667	192.9274574	262.1455985	246.9594765	259.4280179	190.5793292	230.8286176	171.1919557	204.0896629	201.9506382	201.3052281	394.3389338	353.4511006	258.0549293	287.5013418	338.0356642	294.0345352	Tiam2
ENSMUSG00000035342	1413.193701	0.447730139	0.093557882	4.785595082	1.70E-06	0.000122859	1161.172582	1148.493494	1195.499918	1413.934921	1290.623471	1262.276245	1290.075459	1025.904967	1255.10252	1450.057055	1356.652271	1222.983375	2016.840949	1716.647732	1724.427146	1506.507031	1895.136727	1505.150762	Lzts2
ENSMUSG00000025453	1740.315873	0.736913992	0.154231443	4.777975079	1.77E-06	0.000127008	2499.679053	1927.951541	1976.964507	2184.890677	1406.060468	1753.446287	1062.846259	1494.211586	1062.854869	1213.313046	1251.605366	1257.616533	3248.689441	1812.240189	1991.34233	1789.826535	1907.764496	1484.382523	Nnt
ENSMUSG00000024164	5784.590494	-0.658678672	0.138527182	-4.754869511	1.99E-06	0.000141767	6171.462229	3682.306969	3656.950793	6150.100871	4634.511555	3775.549256	9487.429941	6522.095837	7023.447509	7468.661215	8149.685431	7907.182778	4983.596479	5455.999717	4879.785487	5770.936025	3633.883391	4769.043409	C3
ENSMUSG00000069763	672.9425976	-0.721035159	0.151935703	-4.745659815	2.08E-06	0.000147683	525.928586	700.1326707	584.2016827	525.3232662	691.6757752	663.4384489	993.6187251	1146.543792	901.7330287	685.7412675	661.2254766	852.8415041	433.0357451	459.4864308	449.6579455	487.184092	766.4084456	584.7898748	Tmem100
ENSMUSG00000020349	9299.504157	0.334911094	0.070772336	4.732231737	2.22E-06	0.00015707	9171.562939	10653.74295	9932.512468	8365.953627	9318.225765	9974.135691	7966.053074	9158.101656	7342.02933	8090.114239	8046.267161	8032.727974	11492.95294	10693.50239	9968.8945	9587.908386	9414.487522	10181.90221	Ppp2ca
ENSMUSG00000022186	13390.34945	-0.434098818	0.091881316	-4.724560299	2.31E-06	0.000162365	11247.34112	14091.17594	14422.95323	12709.93325	15611.43449	11241.53897	15849.84755	17804.20074	13297.12918	15225.08886	14345.00985	16403.12923	12306.50733	11753.05239	12136.3344	11286.77995	9642.758733	11652.07489	Oxct1
ENSMUSG00000023232	3245.526284	0.478131977	0.101305305	4.719713117	2.36E-06	0.000165519	4054.387113	4104.226001	3817.362387	3538.965579	3973.114336	3179.787682	2608.656374	3086.264109	2587.104101	2271.517949	2483.667123	1900.494519	3218.284803	2963.36616	3503.123353	3818.01782	3885.467405	3425.666295	Serinc2
ENSMUSG00000026610	1932.89636	0.504319845	0.107250379	4.702266342	2.57E-06	0.000179492	1804.918889	2068.208004	2114.614996	1860.820921	1899.033216	2056.966814	1343.828604	2068.90835	1331.086116	1700.066892	1499.972079	1562.821233	2775.114179	1980.932759	2040.073733	2412.920353	2284.654834	1987.192509	Esrrg
ENSMUSG00000024803	319.0721403	0.987950729	0.21113213	4.679300727	2.88E-06	0.000199902	419.0424068	286.2611412	326.2424981	266.2738756	354.826834	466.5602693	173.4760561	263.1256258	152.8826556	203.0692146	255.6955661	165.5897844	423.8222186	218.497044	348.8725439	656.5485188	326.379262	436.1330094	Ankrd1
ENSMUSG00000024781	875.1469703	0.439340813	0.094075955	4.67006485	3.01E-06	0.000208157	853.8748174	954.2038041	958.1341141	826.6874975	792.9196985	1176.142042	786.7505643	652.5895485	747.0194431	706.1502338	741.8428685	690.4985782	867.9141954	1074.812665	948.0472939	981.6864	1015.07836	978.2933419	Lipa
ENSMUSG00000027510	7376.87433	0.447108051	0.095877134	4.663343924	3.11E-06	0.000214107	9160.631398	7534.761123	7868.838992	7859.207608	7953.798312	5904.294573	5878.639309	6521.145925	5442.439448	7012.520819	5664.389674	6084.612863	9439.25789	7927.747527	8851.394828	6983.668958	8848.180648	7848.208039	Rbm38
ENSMUSG00000028076	185.9975791	0.910774512	0.195416689	4.66067926	3.15E-06	0.000215925	183.4069665	255.2207765	281.8041512	163.0669471	225.196764	338.3843711	120.5373535	96.89102467	139.1506806	84.69721012	114.8187096	103.8994726	189.7986457	289.9905621	220.3988452	220.5919387	175.8174001	144.2846046	Cd1d1
ENSMUSG00000060487	191.5109325	-0.886876228	0.191102491	-4.640840759	3.47E-06	0.000236575	211.3431269	287.4107844	184.2565604	185.7724714	238.4436325	223.5387664	254.1057723	363.8162985	174.8538157	201.028318	184.0356622	196.9760834	130.8320762	169.4958687	93.03267837	112.9096179	110.735821	124.6094313	Samd5
ENSMUSG00000027861	2722.014536	0.770431766	0.166041243	4.640002414	3.48E-06	0.000236575	2499.679053	3448.929412	2693.397368	2424.330751	2846.184312	3616.611143	1465.99484	2457.422361	1421.717151	1812.316207	2350.933437	2122.363185	4928.31532	3289.50513	2718.990779	3503.334533	3282.24859	2113.988071	Casq2
ENSMUSG00000047747	2022.159222	-0.565094996	0.121826787	-4.638511837	3.51E-06	0.000237233	1932.453534	1515.229655	1775.366153	2163.217222	1848.884357	1553.491886	1994.567424	2273.139432	2591.681426	2433.769231	2908.740644	3079.104161	1814.143366	1296.522901	1556.082299	2093.009769	1923.306366	1646.156171	Rnf150
ENSMUSG00000030774	687.0294715	-0.509640044	0.110036687	-4.631546617	3.63E-06	0.000244276	833.226351	667.9426628	796.6386582	746.1860933	724.7929464	598.8377962	771.2761743	730.4823331	777.2297882	770.4384776	788.2589426	859.3352211	449.6200928	552.6689937	668.9492588	572.9117648	430.3155151	627.4194171	Pak1
ENSMUSG00000027333	11963.35468	-0.754445878	0.163187643	-4.623180194	3.78E-06	0.000253227	14845.03274	13003.61353	8169.068799	12345.61279	13329.1883	7072.233357	19127.16046	18432.09258	13737.46785	15206.72079	12365.405	13155.18843	7520.080322	6820.802944	8004.132936	10212.04766	11002.67232	10991.86352	Smox
ENSMUSG00000021365	705.278715	0.537140379	0.116241228	4.620911065	3.82E-06	0.000254895	839.2994293	916.2655805	882.2637657	911.3171789	945.2586859	849.0371494	420.2518542	684.8865568	509.9140071	468.3857764	447.8743992	469.7121989	778.5429885	803.297956	621.3253877	860.4131067	685.784997	601.1858526	Nedd9
ENSMUSG00000021134	2062.343972	-0.672929325	0.145886307	-4.612696977	3.97E-06	0.000264029	1671.311165	1786.545436	2103.776375	1603.835669	1947.289665	2247.69255	2577.707594	1416.318802	3100.679968	3111.346912	2519.497075	3106.161316	1494.433997	1658.810279	1461.942089	1810.735724	1502.704519	2001.402356	Srsf5
ENSMUSG00000032076	356.4786316	-0.587135981	0.127810338	-4.593806641	4.35E-06	0.000287856	351.0239292	421.9190314	290.4750482	292.0756077	393.6212346	340.4351855	351.8387617	418.9111949	468.7180819	382.668118	425.0735207	550.8836619	282.8552633	257.8586439	254.7323336	290.6377201	304.0378244	338.8502078	Cadm1
ENSMUSG00000050335	529.5951157	0.64599187	0.1411641	4.576176732	4.74E-06	0.000311849	496.7778098	544.9308471	467.1445737	515.0025734	401.1908737	660.3622273	430.0251531	350.5175304	486.111917	378.5863248	434.8453258	433.9967552	613.6208643	881.2178577	774.1647879	563.50263	488.5975262	612.1165044	Lgals3
ENSMUSG00000026694	394.3577342	-0.581850497	0.127439199	-4.565710553	4.98E-06	0.000326415	369.2431643	380.5318785	427.0416753	324.0697556	363.3426781	387.603916	606.7589755	541.4498438	466.8871519	386.7499113	441.3598625	461.0539096	352.8780646	283.5641785	248.0871423	342.9106914	313.751493	401.1549234	Eef1aknmt
ENSMUSG00000056313	2107.289066	0.604061496	0.132345896	4.564263137	5.01E-06	0.00032727	2726.812184	2588.996345	2938.350207	2128.126866	2198.033961	3144.923837	952.0822046	1460.014754	1265.172635	1826.602483	1587.104007	1722.999587	2138.459499	2438.812594	2562.828783	1880.781505	2172.947646	2198.15409	Tcim
ENSMUSG00000028159	265.165662	0.647531198	0.1419761	4.560846507	5.09E-06	0.000331226	386.2477837	281.6625687	242.7851149	278.658707	324.5482775	252.2501676	198.723745	259.3259778	151.0517256	191.8442832	175.0781742	195.8937973	307.7317848	303.6466273	291.2808859	257.1830185	317.6369604	357.432316	Dapp1
ENSMUSG00000008318	489.3510207	-0.574231717	0.125971449	-4.558427483	5.15E-06	0.000333643	607.307836	685.1873099	601.5434766	736.8974697	713.4384877	509.6273711	460.1594915	569.947204	525.4769122	427.5678439	514.6484005	466.4653404	289.3047318	375.9434434	303.4637366	431.7747425	328.3219957	261.2425796	Relt
ENSMUSG00000025887	723.8470931	-0.541138743	0.118798631	-4.555092418	5.24E-06	0.000337551	603.663989	717.3773178	611.2982357	577.9587998	844.0147626	661.3876345	1042.48522	1022.105319	894.4093087	792.8883405	761.3864786	827.9489221	542.6767103	600.8668711	506.1420716	711.9578684	583.7914776	726.888349	Casp12
ENSMUSG00000028194	269.8086807	0.649634098	0.14293621	4.544923203	5.50E-06	0.000352776	363.1700859	344.8929412	235.1980801	274.5304299	371.8585221	307.6221556	147.4139256	189.0324893	173.0228857	240.8258023	212.5367603	189.4000802	334.4510116	234.5630031	314.5390554	324.0924217	310.8373924	288.5692092	Ddah1
NewGene_9628	89.94740482	1.478211865	0.326611602	4.525901278	6.01E-06	0.000384276	149.3977277	80.47501962	131.1473165	77.4051964	83.26603039	72.80391016	33.39210469	52.24516036	34.78767014	65.30869214	65.14536716	19.48115111	91.21391226	89.16607311	68.66697689	133.8188064	264.2117835	107.1203883	no_name
ENSMUSG00000040447	2953.506875	-0.413660166	0.091414483	-4.525105351	6.04E-06	0.000384276	2577.414456	2224.559471	2299.955419	2447.036275	2608.686884	1800.615017	3849.865339	3571.669145	3830.305576	3667.491243	3495.863265	3977.401685	2625.85505	2393.024611	2871.830179	3143.696491	3220.081112	2557.772536	Spns2
ENSMUSG00000026255	449.7970594	-0.661750292	0.146293028	-4.523457473	6.08E-06	0.000385675	586.6593696	435.7147491	453.0543662	431.4049613	585.7008274	619.3459399	592.0990271	457.8575872	535.5470272	409.1997742	491.847522	566.0356683	247.8438626	338.1884395	395.3888831	303.1832332	242.8417128	404.434119	Efhd1
ENSMUSG00000038400	1279.977664	0.443392722	0.098227124	4.513954043	6.36E-06	0.00040171	1779.411959	1634.792541	1483.807242	1444.896999	1454.316917	1661.15964	1009.093115	956.5613907	1001.518714	975.5485889	1050.469045	760.8471794	1329.511873	1453.166002	1541.684384	1198.096501	1243.34957	1061.366296	Pmepa1
ENSMUSG00000059897	168.477692	-0.751011531	0.166530244	-4.50976058	6.49E-06	0.000408047	139.6808023	187.3918314	179.9211119	159.9707392	216.68092	248.1485388	201.1670697	204.2310814	201.4023008	212.2532495	171.8209059	202.3875143	118.8544917	128.527673	67.55944501	133.8188064	124.334957	134.4470179	Zfp930
ENSMUSG00000041460	93.92687322	-1.102785407	0.244787336	-4.50507541	6.63E-06	0.00041476	63.16001494	105.7671686	65.0317272	73.27691926	95.56669397	39.99088023	159.6305493	161.4850411	171.1919557	135.7196259	81.43170895	141.7794886	46.06763245	53.82096305	53.1615305	72.13670032	97.13668513	74.32843268	Cacna2d4
ENSMUSG00000003948	1553.735364	0.82712758	0.183620174	4.504557222	6.65E-06	0.00041476	1885.083523	1848.626165	2277.194314	2078.587541	1581.108373	2158.482125	1342.19972	1008.806551	1017.081619	696.9661989	977.1805073	773.8346135	1195.915739	2323.940987	2155.257049	2259.237817	982.0518866	1405.68183	Mmd
NewGene_1668	75.30985966	-1.268140018	0.282606869	-4.487293681	7.21E-06	0.000447991	29.15077613	54.03322746	41.18676056	42.3148407	52.04126899	28.71140119	196.2804203	138.687153	108.0248704	135.7196259	87.13192857	116.8869066	40.53951656	43.37808962	21.04310582	60.63664664	76.73798125	83.07295417	no_name
ENSMUSG00000010461	1392.854145	-0.539204382	0.120248579	-4.484081099	7.32E-06	0.000452951	1163.601814	956.5030903	875.760593	1049.614463	1169.509245	950.5524608	1619.109857	1577.803843	2130.287064	2149.064151	1819.184378	1903.741378	1081.66801	1139.076502	1148.510565	1161.505421	1749.431699	1426.450068	Eya4
NewGene_91	49.1645336	-1.589242526	0.355113693	-4.475306234	7.63E-06	0.000470056	35.22385449	24.14250589	41.18676056	15.48103928	76.64259615	42.0416946	96.91854777	60.79436842	113.5176605	70.41093371	41.53017156	104.9817587	11.97758444	31.32862028	25.47323336	23.00010735	40.79740775	29.51276004	no_name
ENSMUSG00000040485	431.2264088	1.088312958	0.243451209	4.470353469	7.81E-06	0.000479143	408.1108658	567.9237099	418.3707783	385.9939127	379.4281612	341.4605927	209.3114855	431.260051	119.9259155	456.1403967	250.8096636	216.4572345	902.0042435	749.4769929	468.4859875	443.2747962	459.4565206	554.1840496	Lrrc52
ENSMUSG00000024768	13.5807934	4.27145352	0.956486478	4.465775122	7.98E-06	0.000487548	4.858462688	12.64607451	32.5158636	29.93000927	0	24.60977245	0	0	0	0	6.514536716	0	12.89893709	44.18138758	28.79582902	20.9091885	14.57050277	12.02371705	Lipf
ENSMUSG00000037991	60.50207934	-1.328491192	0.298011643	-4.457849964	8.28E-06	0.000503905	17.00461941	44.83608236	52.02538176	43.34690998	78.53500594	30.76221556	82.25859937	109.2398808	84.22278035	92.86079664	103.4182704	115.8046205	35.01140067	21.68904481	46.51633919	61.68210607	44.68287516	25.14049929	Rmi2
ENSMUSG00000032314	10099.3256	0.470484819	0.105589097	4.455808701	8.36E-06	0.000506705	9291.809891	14246.37776	14145.48453	10408.41874	11946.78295	11914.20609	8898.58868	8906.374974	6590.432562	7194.160619	7182.276729	7268.633936	11150.20976	10855.76858	10786.25303	9233.497641	9770.00779	11998.57655	Etfa
ENSMUSG00000062373	11205.79238	0.4582039	0.102863696	4.454476347	8.41E-06	0.000507847	11531.56119	14620.01178	15615.20156	12024.63924	14194.01957	11676.31162	10053.46684	10487.02855	6997.814489	8177.872794	7381.784416	8313.040092	11527.04299	11920.94167	12655.76685	11070.36985	10651.03752	12806.35173	Tmem65
ENSMUSG00000003199	1176.140526	-0.349427679	0.078617339	-4.444664271	8.80E-06	0.000529492	1105.300262	1256.559949	1129.384329	1185.847609	1382.405345	978.2384548	1374.777384	1400.170298	1297.21391	1256.171875	1284.17805	1304.154838	949.9145812	998.4993592	1006.746484	1114.459747	1075.303104	1071.203883	Mpnd
ENSMUSG00000075232	47971.73689	-0.479120892	0.108048284	-4.434322079	9.24E-06	0.000553378	43614.41955	43546.18276	39784.24298	43625.56869	47399.1878	40565.10825	55517.2246	59973.64445	67327.8737	54057.22902	59979.33954	55390.32403	31443.00186	34909.72257	37082.38259	53606.97747	44945.14421	50723.68998	Amd1
ENSMUSG00000026639	112.9316409	0.868100912	0.19591269	4.431060138	9.38E-06	0.000559622	166.4023471	104.6175255	124.6441438	141.3934921	141.9307336	96.38827542	100.9907557	64.59401645	66.82894528	81.63586518	62.70241589	68.18402888	163.0794189	142.9870362	147.3017408	163.0916703	101.9935194	94.00360604	Lamb3
ENSMUSG00000024940	2769.086919	0.352675083	0.079827012	4.41799177	9.96E-06	0.000592229	3091.196885	2912.046067	2484.211979	2946.55781	2738.316954	2911.130999	2484.861254	2466.921481	2324.365645	2429.687437	2522.754343	2159.160914	3678.039775	3041.286061	3149.820682	3002.559468	2954.897962	2545.748819	Ltbp3
ENSMUSG00000032193	370.0396437	-0.643239195	0.145658158	-4.416087677	1.01E-05	0.000595151	415.3985598	398.9261687	481.2347813	500.5536034	537.444378	367.0957723	418.622971	320.1203462	454.9861069	470.4266731	295.5971035	456.7247649	247.8438626	343.0082272	223.7214408	250.910262	223.4143758	254.6841885	Ldlr
ENSMUSG00000055368	62.35323801	-1.402087131	0.317967417	-4.409530836	1.04E-05	0.000611089	94.74002242	75.87644707	60.69627872	62.9562264	45.41783476	63.57524549	148.2283672	122.5386489	64.08255027	44.89972585	68.40263551	73.59545974	50.6743957	37.75500393	26.58076525	24.04556677	14.57050277	43.72260746	Slc6a2
ENSMUSG00000053716	1288.651909	0.489512746	0.111045223	4.408228765	1.04E-05	0.000612409	1208.542594	1119.752416	1109.874811	1174.494847	1206.411236	932.0951314	1184.198054	765.6290773	1166.302415	1446.99571	1126.200535	1151.552488	1718.322691	1523.856222	1609.243829	1466.779573	1546.416027	1739.066712	Dusp7
ENSMUSG00000074623	98.99871406	0.976716645	0.221689529	4.405786095	1.05E-05	0.000616979	145.7538806	124.1614588	113.8055226	62.9562264	98.40530864	75.88013171	70.85641728	47.49560033	66.82894528	89.79945169	56.18787917	60.60802567	130.8320762	168.6925707	138.4414857	133.8188064	107.8217205	89.63134529	Gm826
ENSMUSG00000042647	1432.956756	0.421802398	0.09589544	4.398565763	1.09E-05	0.000635428	1438.104956	1796.892224	1391.678962	1549.135997	1459.047942	1212.031293	1313.694265	1245.334641	1110.45905	1148.004354	1210.075195	1215.407372	2021.447712	1506.183667	1656.867701	1472.00687	1470.649413	1576.199999	Acad12
ENSMUSG00000036304	1051.028391	0.764775671	0.173918204	4.397329624	1.10E-05	0.000635592	743.3447913	1280.702455	1012.32722	945.3754653	844.0147626	1004.899042	698.7908738	1158.892648	521.8150522	986.7735203	833.0463825	650.4539898	1939.447326	1510.200157	1402.135367	1042.323047	1148.155618	1195.813314	Zdhhc23
NewGene_3297	125.0260869	1.084211891	0.24658783	4.396858886	1.10E-05	0.000635592	137.2515709	175.8954	148.4891104	97.01451282	102.1901282	179.4462574	73.29974201	128.2381209	52.18150522	52.04286405	96.08941656	49.78516394	238.6303361	165.4793789	129.5812306	140.0915629	161.2468973	123.5163661	no_name
NewGene_1585	76.92485127	1.033625244	0.23513348	4.395908421	1.10E-05	0.000635971	104.4569478	85.07359217	153.908421	79.46933497	62.44952279	103.5661257	57.82535203	58.89454441	36.61860015	33.67479439	39.90153738	33.55087135	72.78685928	82.73968946	78.63476386	100.3641048	107.8217205	92.91054085	no_name
ENSMUSG00000020061	61445.28442	0.496218315	0.113048189	4.389440647	1.14E-05	0.000652719	61302.86758	76538.64152	64820.37409	57961.01106	73871.16203	61643.37835	43496.06691	57430.73001	41498.02862	58185.9629	38765.56504	55119.75249	81196.96626	74554.88659	63907.91238	76282.9924	62366.60869	57072.21258	Mybpc1
ENSMUSG00000030256	2077.632101	-0.67806332	0.154757117	-4.381467785	1.18E-05	0.000674535	2945.443005	2141.785165	2272.858866	2163.217222	2651.266104	2482.510796	3600.646216	2770.893323	2274.930534	1861.297726	1698.665449	1785.772185	1242.904724	1348.737268	1322.393071	1722.917132	1306.488415	1804.650623	Bhlhe41
ENSMUSG00000052974	103.9576931	-1.157701651	0.264482626	-4.377231383	1.20E-05	0.000684941	29.15077613	16.09500392	19.50951816	26.83380142	56.77229345	46.14332334	257.3635386	186.1827533	227.0353209	130.6173843	144.1341248	213.210376	110.5623179	98.80564858	55.37659427	82.59129457	110.735821	60.11858526	Cyp2f2
ENSMUSG00000027099	1381.080451	0.525300259	0.120027355	4.376504482	1.21E-05	0.000684941	1468.470347	2078.554792	1981.299955	1378.844565	1755.210072	1606.813059	1115.784962	1233.935697	835.8195485	995.9575551	873.762237	926.4369638	1460.343949	1600.972826	1410.995622	1193.914663	1266.662374	1675.668931	Mtx2
ENSMUSG00000052430	353.8892822	-0.613835969	0.140502139	-4.368872785	1.25E-05	0.000706689	320.6585374	458.7076118	354.4229133	384.9618434	316.0324335	318.9016346	344.5087875	527.2011637	397.3118116	414.3020158	429.1451061	438.3258999	316.9453113	267.4982193	190.4954843	337.6833942	254.498115	298.4067959	Bmpr1b
ENSMUSG00000051343	2644.369677	0.457576142	0.104901336	4.36196679	1.29E-05	0.000726683	2540.975986	2778.687463	2260.936382	2769.041892	2356.996383	2801.41243	2019.000672	2317.785296	2170.567524	2314.376778	2519.497075	2181.888924	3957.209628	2963.36616	2943.819751	2895.922607	3518.290735	2288.878501	Rab11fip5
ENSMUSG00000074170	839.2909011	0.521941131	0.119695238	4.36058394	1.30E-05	0.000728602	863.5917428	899.0209335	757.6196219	800.8857654	897.9484414	1000.797413	548.1191819	555.6985239	613.3615525	865.3401709	634.3530127	844.1832147	1019.01603	874.791474	1119.714736	840.5493776	991.7655551	980.4794723	Plekhf1
ENSMUSG00000001518	506.7286643	-0.364108559	0.083614534	-4.354608458	1.33E-05	0.000744827	483.4170375	473.6529726	524.5892661	562.4777605	553.5298611	490.1446346	572.5524293	640.2406925	569.4192324	564.307918	546.406767	503.2630703	473.5752616	460.2897288	440.7976904	441.1838773	433.2296157	388.0381412	Itfg2
ENSMUSG00000025059	145.4769329	0.745748432	0.171272709	4.354157987	1.34E-05	0.000744827	156.6854217	235.6768432	199.4306301	178.5479864	163.6934461	150.7348562	74.92862517	136.787329	71.4062703	100.0039348	90.38919693	100.6526141	153.8658924	195.2014033	157.2695277	147.4097789	140.8481934	165.0528432	Gk
ENSMUSG00000031910	83.95853039	-1.374799845	0.316239569	-4.347336579	1.38E-05	0.00076557	83.80848137	75.87644707	21.6772424	44.37897927	102.1901282	59.47361675	197.9093034	227.0289696	109.8558005	110.208418	100.161002	66.01945653	60.80927484	56.23085692	37.6560841	51.22751182	55.36791052	51.37406377	Has3
ENSMUSG00000000326	1800.072845	0.31094197	0.071561812	4.345082374	1.39E-05	0.000770672	2038.125098	2068.208004	2073.428236	1967.124058	1747.640433	1839.58049	1637.027572	1453.36537	1524.249231	1563.326818	1508.11525	1536.846365	1628.951484	2005.834996	2135.321475	1991.600204	1797.028675	1885.537447	Comt
ENSMUSG00000050640	64.69866017	1.299792143	0.299503974	4.33981601	1.43E-05	0.000786525	129.9638769	108.0664549	88.87669384	52.63553355	39.74060541	63.57524549	32.57766312	33.24692023	31.12581013	21.42941461	52.11629373	25.97486814	104.1128493	91.57596698	83.0648914	76.31853802	86.45164976	43.72260746	Tmem150c
ENSMUSG00000079363	262.2974442	-0.708346557	0.163673923	-4.327791171	1.51E-05	0.000827717	255.0692911	232.2279138	215.6885619	218.7986885	353.8806292	287.1140119	320.8899817	349.5676184	269.1467111	276.5414933	282.56803	461.0539096	246.92251	163.0694851	169.4523785	213.2737227	178.7315006	227.3575588	Gbp4
ENSMUSG00000022359	161.1877425	0.857316149	0.198597516	4.316852331	1.58E-05	0.000866684	133.6077239	300.0568589	184.2565604	166.1631549	164.639651	166.115964	105.8774051	137.737241	110.7712655	84.69721012	111.5614413	84.41832147	258.9000944	185.5618278	149.5168045	161.0007514	168.0464653	228.450624	Wdyhv1
ENSMUSG00000019951	1168.496971	0.405185191	0.093929593	4.313711785	1.61E-05	0.000875954	1011.774855	1042.726326	978.7274944	951.5678811	1154.369967	1018.229335	940.6800225	1036.353999	964.900114	1230.660668	1028.482484	1202.419938	1564.456798	1380.065888	1238.220648	1546.234489	1565.843364	1177.231206	Uhrf1bp1l
ENSMUSG00000019577	57051.33412	0.71234881	0.165218514	4.311555593	1.62E-05	0.000881394	39487.1555	42354.00283	27225.53259	29264.32458	36349.40708	31505.63577	32993.84276	29893.73085	51657.85923	67658.78461	60461.41526	68401.5684	75958.1551	83654.64583	90692.4635	101926.0212	81523.90573	75915.56333	Pdk4
NewGene_2152	493.6116699	0.679440219	0.158148611	4.296213643	1.74E-05	0.000941277	364.3847016	370.1850902	353.3390511	521.1949891	284.8076721	526.0338861	320.0755401	402.7626908	459.5634319	464.3039832	443.8028138	395.034453	614.5422169	725.3780542	603.6048775	928.3679693	520.6526323	586.9760052	no_name
ENSMUSG00000022510	452.5026493	-0.559797742	0.130358863	-4.294282168	1.75E-05	0.000946153	386.2477837	318.4511491	472.5638843	359.1601113	395.5136444	275.8345328	601.0578845	514.8523076	457.7325019	723.4978551	618.0666709	623.3968355	371.3051176	473.1424961	383.2060323	417.1383105	360.3771018	393.5034671	Trp63
ENSMUSG00000023153	2274.597252	0.415961351	0.096960036	4.290028833	1.79E-05	0.000961061	2362.427482	2452.188812	2760.59682	2290.161744	2339.964695	2196.422191	1676.120767	1640.498035	1652.414332	2423.564747	1988.562332	1990.324272	2633.225871	2427.566423	2872.937711	2309.41987	2269.112965	2657.241468	Tmem52
ENSMUSG00000024789	1955.0307	-0.382422083	0.089410623	-4.277143674	1.89E-05	0.001014816	1417.456489	1572.711812	1592.193454	1853.596436	1899.979421	1544.263221	2448.211383	2511.567345	2415.912145	2162.329979	2229.600191	2553.113081	1675.019116	1551.971651	1779.80374	2171.419226	1885.423058	1925.980859	Jak2
ENSMUSG00000031167	2386.749356	-0.560845723	0.131355851	-4.269666853	1.96E-05	0.001045769	1554.70806	2517.718471	2772.519303	1926.873356	2702.361168	2985.985724	2519.0678	3104.312438	3206.873908	2353.153814	2873.725009	2929.748669	2020.526359	1874.094131	1529.501534	1985.327448	2211.80232	1893.188903	Rbm3
ENSMUSG00000029833	1774.836574	-0.320792195	0.075391072	-4.255042223	2.09E-05	0.00111263	1810.991967	1817.5858	1759.108221	1541.911512	2001.223344	1576.050844	2111.847012	2076.507646	1947.194063	2084.775907	1777.654206	1909.152809	1581.962498	1562.414524	1422.070941	1712.462538	1560.98653	1693.157974	Trim24
ENSMUSG00000024411	1120.290387	-0.662750945	0.155930282	-4.250302993	2.13E-05	0.00113249	1585.073452	1434.754636	1388.427376	1437.672514	1399.437033	904.4091374	1549.882323	1156.992824	790.0462983	1504.140816	980.4377757	1382.079443	659.6884967	800.8880621	858.3372112	858.3221878	592.5337793	882.1036055	Aqp4
ENSMUSG00000007888	419.7183036	0.61116434	0.143859091	4.248353983	2.15E-05	0.001138433	427.5447165	594.365502	467.1445737	473.719802	316.9786384	563.9739519	347.7665538	377.1150666	268.2312461	279.6028382	315.9550307	274.9006879	516.8788361	475.5523899	413.1093932	376.365393	532.3090345	533.415811	Crlf1
ENSMUSG00000020681	4919.086152	-0.403760329	0.095206279	-4.24090019	2.23E-05	0.001172851	4814.736524	3949.024177	3598.422239	4540.072786	3777.249924	4169.305615	5979.630065	4987.038035	6217.838306	6849.249088	5996.631047	6246.955789	4627.954356	4852.722952	3567.360203	4797.613301	5192.927187	4378.819137	Ace
ENSMUSG00000055782	1916.958913	-0.395287666	0.093282559	-4.237530252	2.26E-05	0.001186497	1945.814307	1660.08469	1819.8045	2099.228926	2037.17913	1624.244982	2341.519536	2228.493568	2261.198559	2033.753491	2052.079065	2329.079844	1662.120179	1653.187193	1591.523319	2088.827931	1351.17129	1725.949929	Abcd2
ENSMUSG00000030278	1454.640846	1.282290011	0.302915934	4.233154709	2.30E-05	0.001205685	1433.246493	1227.818871	1670.231527	1799.928834	991.6227256	1324.826083	1190.713587	389.4639227	1239.539615	681.6594742	917.7353598	747.8597453	1597.625494	3093.500428	2632.603292	2900.104445	1174.382523	1170.672815	Cidec
ENSMUSG00000024778	461.7077349	0.619414542	0.146565893	4.226184748	2.38E-05	0.001239379	472.4854964	563.3251373	517.0022313	445.8539313	406.868103	600.8886106	336.3643717	201.3813454	335.0601914	341.8501854	436.4739599	440.4904723	541.7553577	556.6854835	546.0132195	470.4567412	546.8795373	550.904854	Fas
ENSMUSG00000044086	3764.514259	-0.367252939	0.087078472	-4.217494051	2.47E-05	0.001283728	3884.340919	4421.527507	3821.697835	3620.499053	4476.495338	3856.556424	3989.94929	4551.978336	3413.768999	4498.136171	3793.089003	4360.53099	3719.500644	3144.1082	2796.518011	3359.061132	2939.356092	3114.142716	Lmod3
ENSMUSG00000046997	106.4155424	1.136776981	0.269595447	4.216603041	2.48E-05	0.00128444	128.7492612	179.3443294	117.057109	84.6296814	145.7155532	206.1068442	37.46431258	102.5904967	27.46395011	62.2473472	43.97312283	56.27888098	153.8658924	88.36277515	127.3661668	127.5460498	127.2490575	99.46893197	Spsb4
ENSMUSG00000047343	1839.945101	-0.656813926	0.156177073	-4.205572013	2.60E-05	0.001344168	1497.621124	2370.564149	1383.008065	1216.809687	2434.585184	2095.932287	2217.724417	2279.788816	2526.68341	1914.361038	2155.497336	2440.555319	1360.837863	1144.699587	1232.682988	1267.096823	1730.004362	1850.559361	Mettl21c
ENSMUSG00000046345	1579.269027	-0.396242931	0.09452973	-4.191728163	2.77E-05	0.001424082	1897.22968	1631.343612	1991.054715	1662.663619	1690.86814	1650.905568	1772.224874	1616.750235	1622.203987	1656.187615	1697.036814	1806.335622	1104.701826	1221.816191	1286.952051	1225.278446	1169.525689	1723.763799	Smco1
ENSMUSG00000006050	1643.17225	-0.32171668	0.076807639	-4.188602655	2.81E-05	0.001438989	1393.164176	1658.935047	1675.650838	1546.039789	1596.247651	1602.711431	1808.874745	1994.815214	1861.140353	1930.688211	1881.072477	1688.366429	1235.533902	1381.672484	1554.974767	1621.507568	1492.99085	1652.714562	Sra1
ENSMUSG00000018566	20101.0613	-0.342844501	0.081885863	-4.186858249	2.83E-05	0.001445239	17239.04023	16825.02732	17378.64523	18522.54746	18777.43606	13067.78917	21318.82274	22945.12452	24217.71121	27314.34004	23653.4685	25931.5767	20966.30088	18083.04029	18752.72988	18403.22226	19342.82811	19079.45283	Slc2a4
ENSMUSG00000037846	31.21962937	-1.582001121	0.378186208	-4.183127486	2.88E-05	0.001464274	64.37463062	29.89072157	34.68358784	20.64138571	47.31024454	45.11791615	41.53652047	50.34533635	32.95674014	32.65434607	50.48765955	31.38629901	4.606763245	16.06595912	24.36570148	19.86372907	5.828201108	9.837586679	Rtkn2
ENSMUSG00000020777	8154.494993	0.316423209	0.075697821	4.180083454	2.91E-05	0.001479084	9057.389066	9683.444146	8411.853914	8944.944496	8240.498394	7921.270506	7427.707191	7740.832942	6156.50215	7477.84525	6585.382302	6711.256557	10008.65383	8565.566104	8347.46782	9358.952772	7938.981275	8202.36116	Acox1
ENSMUSG00000051067	601.4528396	-0.541603661	0.129678207	-4.176520274	2.96E-05	0.001496873	712.9793995	625.4058668	631.891616	580.0229383	701.1378241	438.8742753	652.3677039	767.5289013	707.6544479	857.1765843	613.9950855	629.8905525	382.3613494	398.4357862	501.7119441	566.6390083	514.8244312	543.2533977	Lingo3
ENSMUSG00000024924	9531.004975	-0.355603618	0.085169593	-4.175241472	2.98E-05	0.001496873	8394.208909	8315.368813	6956.227086	7853.015192	8153.447544	7087.614465	10521.77075	12004.98794	12845.80493	11955.57245	10455.01711	12267.71377	8947.255575	7906.86178	7888.949619	10883.23261	9840.91757	9280.123433	Vldlr
ENSMUSG00000019122	691.8311303	0.768316031	0.184023082	4.175106846	2.98E-05	0.001496873	428.7593322	505.8429805	635.1432023	647.1074419	519.466485	1040.788293	487.0360636	415.1115469	517.2377271	649.0051281	486.9616195	654.7831345	666.1379653	1107.747881	1035.542313	881.3222952	673.1572279	1101.809708	Ccl9
ENSMUSG00000019768	976.4600051	-0.463566803	0.111167663	-4.169978859	3.05E-05	0.001525936	1014.204086	805.8998393	913.6957672	985.6261675	783.4576496	924.9172811	885.2979952	1066.751183	1229.4695	1227.599323	1231.247439	1401.560594	777.6216358	826.5935967	962.4452084	999.4592102	712.9832688	827.4503462	Esr1
ENSMUSG00000036181	6465.476069	-0.399873992	0.096010715	-4.164889225	3.12E-05	0.001555279	5739.05905	7804.92726	7199.012201	7375.167113	6419.053979	5180.3571	7960.351983	8116.048184	7501.320241	6445.151556	6990.912213	6593.287364	5693.038019	4928.23296	5097.969268	5478.207386	5758.262694	6098.210676	H1f2
ENSMUSG00000027827	250.1431784	-0.673652268	0.16184059	-4.162443237	3.15E-05	0.001566918	145.7538806	175.8954	161.4954559	169.2593628	292.3773113	115.8710119	339.622138	338.1686744	398.2272766	307.1549427	359.9281535	372.3064434	200.8548775	222.5135338	234.7967597	198.6372907	237.9848786	231.7298195	Kcnab1
ENSMUSG00000037465	1245.093828	0.579937466	0.139498969	4.157288536	3.22E-05	0.001595386	1275.346456	1049.624184	876.8444551	890.6757932	1451.478302	1077.702952	1347.08637	939.4629745	1141.58486	1084.736559	945.4221409	869.0757967	1462.186654	1282.063538	1362.264219	1591.189245	1662.980049	2101.964354	Klf10
ENSMUSG00000034958	132.2765651	-1.213509572	0.291930272	-4.156847333	3.23E-05	0.001595386	49.79924255	64.3800157	67.19945144	42.3148407	77.58880105	51.27035926	111.5784962	111.1397048	273.7240361	194.9056281	349.3420314	377.7178743	110.5623179	149.4134198	74.20463632	105.5914019	115.5926553	54.65325933	Atcay
ENSMUSG00000046434	2631.538414	-0.285696263	0.068746448	-4.155796747	3.24E-05	0.001597566	2451.094426	2357.918075	2208.911001	2332.476585	2362.673612	2314.344017	2887.195394	2522.016378	3046.667533	3347.070472	3275.997651	3236.035656	2421.314762	2344.023435	2464.258445	2672.19429	2632.404167	2491.09556	Hnrnpa1
ENSMUSG00000026090	64.16834488	1.306457538	0.314507437	4.153979795	3.27E-05	0.001605133	94.74002242	90.82180786	69.36717568	142.4255614	38.79440052	58.44820956	30.94877996	24.69771217	17.39383507	46.94062248	43.15880574	27.05715432	86.60714901	87.5594772	98.5703378	47.04567412	99.07941883	51.37406377	Cracdl
ENSMUSG00000022584	128.9350344	0.934880354	0.225184879	4.151612478	3.30E-05	0.001616632	111.7446418	116.1139569	108.386212	72.24484997	75.69639126	158.9381137	57.01091045	104.4903207	106.1939404	73.47227866	116.4473438	119.051479	142.8096606	224.9234277	168.3448466	127.5460498	207.8725062	229.5436892	Ly6c2
ENSMUSG00000020029	11945.7133	0.327788845	0.079050136	4.146594305	3.37E-05	0.001647179	14006.94793	12913.94136	12590.14239	12964.85436	12110.4764	13256.46409	9536.296436	11723.81399	9799.137401	9449.351394	10696.86929	9622.606361	11999.6969	10312.73916	13622.64219	12290.421	14153.78639	13972.65228	Nudt4
ENSMUSG00000043487	308.3273881	0.556889695	0.134386569	4.143938626	3.41E-05	0.001661075	312.1562277	247.1732745	275.3009785	185.7724714	250.7442961	223.5387664	320.0755401	262.1757138	248.091016	218.3759393	267.0960053	324.6858518	429.3503345	327.745566	395.3888831	456.8657687	438.0864499	367.2699027	Acot6
ENSMUSG00000072941	1616.970884	0.622914729	0.150515465	4.138543027	3.50E-05	0.001695219	2104.92896	2241.804118	1922.771401	1730.780191	1486.487883	1920.587658	1738.018327	1290.930417	1084.826029	953.0987259	1049.654728	849.5946455	1826.12095	2078.131812	2262.687642	1551.461787	1395.854165	1617.736476	Sod3
ENSMUSG00000023067	1662.342596	0.981499497	0.237571137	4.131392007	3.61E-05	0.001743302	1942.17046	1593.405388	1740.682565	1610.028085	1406.060468	1680.642377	636.0788723	642.1405165	924.6196538	1566.388163	1411.211516	1527.10579	1850.076119	2157.65831	2926.099241	2059.555067	2926.728323	1321.51581	Cdkn1a
ENSMUSG00000026938	146.5389858	-0.94085997	0.228041083	-4.125835388	3.69E-05	0.001780304	121.4615672	100.018953	141.9859377	149.6500464	87.99705484	229.6912095	285.8689938	168.1344252	138.2352156	215.3145944	173.4495401	206.716659	73.70821193	114.8716077	94.14021026	92.00042939	99.07941883	145.3776698	Fcna
ENSMUSG00000054072	345.5553705	-0.805020157	0.1952302	-4.123440722	3.73E-05	0.001793265	259.9277538	390.8786667	247.1205634	221.8948963	576.2387785	314.8000059	487.0360636	441.7090831	438.5077368	392.8726012	306.1832256	611.4916876	260.7427997	272.3180071	243.6570148	269.7285316	265.1831504	219.7061025	Iigp1
NewGene_4119	120.0417091	-0.94953586	0.230378487	-4.121634241	3.76E-05	0.001801722	131.1784926	63.23037256	153.908421	76.37312711	119.2218162	110.743976	116.4651456	98.79084869	174.8538157	190.8238348	175.0781742	237.0206718	71.86550663	99.60894654	79.74229575	74.22761917	99.07941883	88.53828011	no_name
ENSMUSG00000003123	2634.076938	0.525816412	0.127686558	4.11802479	3.82E-05	0.001816878	2922.365307	2603.941706	2707.487576	2745.304299	2282.246197	2086.703622	2621.687439	1564.505075	2309.718205	2361.3174	2167.712092	2118.03404	2923.451956	3878.322531	3560.715011	3516.925505	2751.88229	2291.064631	Lipe
ENSMUSG00000027560	176.7244755	0.920039339	0.223449393	4.117439423	3.83E-05	0.001816878	122.6761829	216.1329098	244.9528391	169.2593628	242.228452	238.9198742	65.96976781	170.0342492	108.0248704	143.8832124	94.46078238	91.99432468	290.2260845	237.776195	155.054464	187.1372371	235.070778	167.2389735	Dok5
ENSMUSG00000032086	1840.098152	-0.486319549	0.118130488	-4.116799645	3.84E-05	0.001816878	2131.650504	1638.241471	1538.000348	2195.21137	2123.283775	1591.431952	2234.82769	2162.949639	2356.40692	1761.293791	2153.868702	2110.458037	1508.254287	1347.130672	1197.241968	1963.3728	1627.039476	1481.103328	Bace1
ENSMUSG00000045466	320.104962	-0.554372783	0.134675058	-4.116373087	3.85E-05	0.001816878	332.8046941	285.1114981	285.0557376	333.3583792	194.9182075	259.4280179	500.0671288	433.159875	394.5654166	340.8297371	328.1697871	425.3384659	257.9787417	303.6466273	270.23778	297.9559361	252.5553813	266.7079055	Zfp956
ENSMUSG00000028771	905.4137918	0.315445961	0.076636737	4.116119421	3.85E-05	0.001816878	953.4733025	995.590957	993.9015641	862.8099225	984.0530864	985.4163051	710.1930559	795.0763495	807.4401333	809.2155136	787.4446255	782.4929028	966.4989289	1119.797351	912.6062735	924.1861316	1056.847134	850.4047151	Ptpn12
ENSMUSG00000029253	261.778261	0.49499994	0.120298785	4.114754276	3.88E-05	0.001822041	286.6492986	295.4582863	214.6046998	232.2155892	251.690501	283.0123831	206.0537192	203.2811694	226.1198559	176.5375584	236.966273	258.6663953	308.6531374	356.6642924	282.4206308	289.5922607	278.7822863	324.6403604	Cenpc1
ENSMUSG00000020453	523.1248345	-0.39742238	0.096628845	-4.112875209	3.91E-05	0.001831306	553.8647464	431.1161765	482.3186434	582.0870769	535.5519682	424.5185747	640.1510802	607.9436842	617.0234126	576.5532978	662.8541108	534.6493693	433.0357451	429.7644064	509.4646673	501.820524	441.0005505	452.5289872	Patz1
ENSMUSG00000025068	1610.378512	0.410556081	0.099949146	4.107649706	4.00E-05	0.001867493	1705.320403	2203.865894	1891.339399	1676.080519	1638.826871	1948.273652	1145.104859	1603.451467	1180.03439	1316.378326	1285.806684	1164.539922	2066.593992	1548.758459	1724.427146	1683.189674	1614.411707	1590.409846	Gsto1
ENSMUSG00000021518	1364.770382	0.373499469	0.090978829	4.105344877	4.04E-05	0.001880462	1173.318739	1557.766451	1285.460474	1294.214884	1366.319862	1389.426736	1110.083871	1209.237984	1216.65299	1111.268215	1302.907343	1238.135382	1653.828005	1450.756108	1391.060048	1710.371619	1817.427379	1287.63079	Ptdss1
ENSMUSG00000060301	588.1872462	-0.422892501	0.103060146	-4.103356295	4.07E-05	0.00189094	559.9378248	448.3608236	488.8218161	554.2212062	553.5298611	471.6873052	709.3786144	646.8900765	694.8379379	702.0684405	672.6259159	876.6517999	531.6204785	491.618349	435.2600309	552.0025763	559.5073063	638.3500689	2610008E11Rik
ENSMUSG00000045438	995.062084	0.511134942	0.124805449	4.095453719	4.21E-05	0.001950688	748.2032539	1370.37462	1272.454129	1056.838948	1053.126043	1173.06582	749.2862517	978.4093668	774.4833932	644.9233349	818.3886749	666.6882824	1101.937768	1041.877449	1180.62899	991.0955348	1069.474903	1219.860748	Cox19
ENSMUSG00000025610	821.464452	0.480761874	0.117445582	4.093486262	4.25E-05	0.001958512	955.9025339	866.8309256	1026.417428	764.7633404	1091.920444	1021.305557	561.1502472	722.883037	611.5306225	701.0479922	701.127014	482.699633	731.5540034	783.2155071	897.1008271	910.5951591	1066.560803	889.7550618	Map3k7cl
ENSMUSG00000022367	60.66827481	-1.33131594	0.325256522	-4.093126045	4.26E-05	0.001958512	68.01847763	37.93822353	46.60607116	72.24484997	60.55711301	89.21042512	87.14524884	74.09313652	88.80010537	55.10420899	100.9753191	107.1463311	25.79787417	37.75500393	8.860255083	34.50016102	26.22690498	71.04923712	Has2
ENSMUSG00000069874	761.6596224	-0.352781811	0.086381626	-4.083991319	4.43E-05	0.002031042	765.2078734	781.7573334	681.7492735	674.9733126	759.8025273	821.3511554	820.142669	1011.656287	881.5927986	873.5037574	787.4446255	798.7271954	723.2618295	611.3097445	624.6479833	729.7306786	628.4743528	734.5398053	Irgm2
ENSMUSG00000036661	350.3324511	0.476441125	0.116756408	4.080642196	4.49E-05	0.002054362	369.2431643	382.8311648	282.8880133	415.923922	404.0294884	321.9778562	231.3014081	273.5746579	274.6395011	328.5843573	293.1541522	326.8504241	414.6086921	396.8291902	460.7332643	359.6380422	386.6040068	382.5728153	Dennd3
ENSMUSG00000025026	2206.975502	-0.240466648	0.058948987	-4.079232893	4.52E-05	0.002060685	2440.162885	2192.369463	2170.975826	2174.569984	2243.451796	2238.463885	2477.53128	2475.470689	2256.621234	2342.949331	2301.260095	2372.37129	1948.660853	2148.018734	1786.448931	2011.463934	1964.103773	2180.665047	Add3
ENSMUSG00000067780	161.292944	-0.984959583	0.242132367	-4.067855926	4.74E-05	0.002148235	191.9092762	151.7528941	157.1600074	190.9328178	200.5954368	388.6293232	179.9915887	90.24164063	241.682761	141.8423157	210.0938091	213.210376	78.31497517	80.3297956	106.323061	99.31864537	73.8238807	107.1203883	Pi15
ENSMUSG00000032679	1191.096901	0.382798106	0.094111305	4.067503971	4.75E-05	0.002148235	1259.556452	1227.818871	1362.414685	1060.967225	951.8821201	1262.276245	923.5767494	1004.056991	1013.419759	1095.96149	1052.911997	1125.57762	1426.253901	1511.806753	1487.415322	1243.051256	1187.981659	1242.815117	Cd59a
ENSMUSG00000038119	651.4017576	-0.445209444	0.109456079	-4.067471167	4.75E-05	0.002148235	578.1570599	630.0044393	622.1368569	734.8333311	578.1311883	632.6762333	811.9982532	688.6862048	843.1432685	680.6390259	849.3327243	707.8151569	560.1824106	478.7655817	512.7872629	695.2305176	651.7871572	468.924965	Cdon
ENSMUSG00000028518	10386.76502	-0.289189528	0.071112329	-4.066658104	4.77E-05	0.002149382	9978.067745	9007.453982	10010.55054	11225.81762	9822.552971	9441.949362	10822.29969	11549.03018	11484.50847	11362.69198	11907.7588	12976.61121	9410.695958	8301.281077	9175.90167	10590.50397	9306.665802	10587.4294	Prkaa2
ENSMUSG00000019194	14797.59043	0.270331284	0.066491867	4.06562934	4.79E-05	0.002152536	16569.787	17391.80138	17332.03916	15866.00112	16727.01006	15547.22374	13562.08116	12913.10382	12337.72186	13209.70343	12275.83012	11362.92253	14665.17012	14272.19478	17139.05593	13230.28902	15686.60328	16268.08917	Scn1b
NewGene_5952	14893.55054	0.647398622	0.159288115	4.064324709	4.82E-05	0.002158263	20545.22409	17197.51169	13235.04035	15553.28413	10900.28034	20911.12873	9111.972374	12298.51075	8774.732061	13356.64799	12343.41844	10256.82606	23055.00734	15280.33372	18525.68585	16704.35069	18951.36727	11082.58793	no_name
ENSMUSG00000055435	7227.846614	-0.364322601	0.089672942	-4.062793014	4.85E-05	0.002166127	8918.922879	7392.205374	8043.340793	8675.574412	8729.686323	7854.619039	7431.779398	7358.018403	8063.415753	7558.460667	7721.354642	7160.405318	4835.258702	4704.11283	6697.245311	5856.663698	6091.441524	7008.733976	Maf
ENSMUSG00000019082	1331.81423	0.625696327	0.154042171	4.061850873	4.87E-05	0.002167426	1382.232635	1631.343612	1108.790949	923.7020103	1136.392074	1160.760934	1196.414678	687.7362928	1081.164169	1300.051153	981.2520928	1293.331976	1825.199598	1543.938671	2035.643605	1910.054369	1584.299334	1190.347988	Slc25a22
ENSMUSG00000115338	822.6088821	0.537708043	0.132398265	4.061292208	4.88E-05	0.002167426	596.376295	956.5030903	835.6576946	1102.249997	884.7015729	842.8847063	634.4499892	491.1045074	670.1203828	674.516336	609.9235	832.2780668	934.2515862	1041.074151	918.143933	808.1401354	868.401965	1106.181969	Pnp
ENSMUSG00000025813	1853.259708	0.636230978	0.15690445	4.054894415	5.02E-05	0.002221153	1887.512754	2084.303008	1611.702973	1822.634358	1724.931516	2044.661927	1049.000752	1752.587652	1126.93742	1467.404677	1648.177789	1641.828124	3451.387023	1775.288483	1844.040589	2402.465758	2414.817992	1608.991955	Homer2
ENSMUSG00000030889	130.1612485	1.144029193	0.282326433	4.052150485	5.07E-05	0.002240877	133.6077239	97.71966668	115.9732468	114.5596907	53.93367878	148.6840419	61.08311834	59.84445642	99.78568541	133.6787292	105.8612216	62.77259801	196.2481143	163.872783	100.7854016	312.592368	258.3835824	123.5163661	Vwa3a
NewGene_2647	27.08566334	-2.242730133	0.553678507	-4.05059995	5.11E-05	0.002249277	8.502309704	8.047501962	29.26427724	6.192415712	28.38614672	33.83843711	88.77413199	78.84269655	37.53406516	47.96107079	35.82995194	19.48115111	14.74164239	8.836277515	6.645191312	9.409134824	25.25553813	0	no_name
ENSMUSG00000094065	31.199549	-1.32942729	0.328343659	-4.048889794	5.15E-05	0.002259264	54.65770524	20.69357647	36.85131208	34.05828642	24.60132716	29.73680837	60.26867677	34.19683224	55.84336523	38.77703596	26.05814686	43.29144691	17.50570033	21.68904481	24.36570148	15.68189137	14.57050277	8.744521492	Ccl21d
ENSMUSG00000078937	17105.85531	0.447303887	0.110614907	4.043793926	5.26E-05	0.002302344	24136.84263	21294.83983	19254.81056	17844.47794	18210.65933	14251.10906	14181.05675	15234.68876	11005.72028	15776.13095	12924.02653	12501.48758	22188.0145	18948.19218	17826.83323	17345.21732	18479.28298	16502.00512	Cpt1b
ENSMUSG00000030861	3915.720229	-0.277175149	0.06872017	-4.033388585	5.50E-05	0.002399879	3524.81468	3724.843765	3863.968458	3674.166656	3738.455524	3631.99225	4021.712512	4296.452006	4373.176323	4471.604515	4534.931871	4780.458025	3707.52306	3923.307217	3418.95093	3876.563548	2993.752636	3926.29015	Acadsb
ENSMUSG00000025586	1344.487323	-0.390462126	0.097186528	-4.017656929	5.88E-05	0.002555813	1564.424986	1289.8996	1553.174418	1455.217692	1662.481993	1392.502958	1422.829437	1503.710706	1536.150276	1387.809708	1491.014591	1325.800562	891.8693643	1157.552355	1116.39214	1077.868667	958.7390822	1413.333286	Cpeb1
ENSMUSG00000031134	643.2997048	-0.387788448	0.096531192	-4.01723465	5.89E-05	0.002555813	773.7101831	618.5080079	665.4913417	619.2415712	692.6219801	631.6508261	704.4919649	721.933125	596.8831825	729.620545	722.2992583	819.2906327	527.9350679	506.0777122	532.7228369	553.0480358	490.5402599	673.3281549	Rbmx
ENSMUSG00000031808	5144.573067	0.488224369	0.121679061	4.012394302	6.01E-05	0.002601415	7009.547043	7287.587848	6288.568021	5961.232192	5492.719391	4546.65546	4946.103703	4112.169077	3323.137964	4034.852636	3315.899188	3581.284945	6470.659654	5598.986753	6329.544725	4797.613301	4890.832096	4614.921217	Slc27a1
ENSMUSG00000021111	2551.648621	0.234659187	0.058517185	4.010090149	6.07E-05	0.002619511	2872.566064	2638.431	2734.584129	2663.770825	2599.224835	2654.779203	2410.747071	2495.418841	2150.427294	2190.902532	2263.801509	2161.325487	2415.786646	2641.243679	2641.463547	2846.786014	2800.450632	2747.965879	Papola
ENSMUSG00000031825	2187.121168	-0.241625298	0.060264348	-4.009423566	6.09E-05	0.002619516	2174.162053	2109.595157	1890.255537	2275.712774	2168.70161	2235.387664	2630.646297	2346.282656	2361.89971	2302.131398	2378.620218	2344.23185	2166.100078	1973.703078	2026.78335	1870.326911	2107.866067	2005.774617	Crispld2
ENSMUSG00000039384	1086.333635	-0.962957305	0.240672964	-4.001102944	6.30E-05	0.002705748	1640.945773	1804.939726	1274.621853	1178.623124	1256.560095	1650.905568	1635.398688	2033.761606	840.3968735	1095.96149	724.7422096	772.7523273	574.0027004	585.6042099	482.883902	593.8209533	582.8201108	825.2642158	Dusp10
ENSMUSG00000023868	228.5359932	0.805574507	0.20168754	3.99417093	6.49E-05	0.002777759	248.9962128	227.6293412	212.4369755	265.2418063	265.8835743	309.67297	150.6716919	134.8875049	127.2496355	162.251282	189.7358818	175.33036	292.0687898	187.9717217	249.1946742	443.2747962	322.4937946	148.6568654	Pde10a
ENSMUSG00000028434	325.1546433	-0.529364466	0.132577158	-3.992878354	6.53E-05	0.002777759	318.2293061	323.0497216	224.3594588	229.1193813	335.9027362	250.1993532	366.4987101	432.209963	436.6768068	394.9134978	485.3329853	347.4138614	279.1698527	253.0388561	353.3026714	285.410423	295.2955228	242.6604714	Epb41l4b
ENSMUSG00000042401	39.51457332	1.257422154	0.314918999	3.992843103	6.53E-05	0.002777759	44.94077986	42.53679608	68.28331356	75.34105783	21.76271249	33.83843711	19.54659787	27.54744819	27.46395011	15.30672472	21.98656142	12.98743407	48.8316904	55.42755896	59.80672181	53.31843067	32.05510609	50.28099858	Crtac1
ENSMUSG00000026864	9048.301293	0.284889963	0.07136551	3.991983826	6.55E-05	0.002777759	8516.885092	9317.857629	9334.220578	9971.853435	8874.455671	9944.398883	7136.137106	9519.068218	7830.887642	7749.284502	8020.209014	7940.733649	10794.56764	10252.49181	9688.688933	9883.773403	8939.489132	9154.420937	Hspa5
ENSMUSG00000033161	6697.758322	0.460457068	0.115357139	3.99157844	6.56E-05	0.002777759	6982.825498	7214.010687	6149.833669	7783.86655	6967.852816	6066.308908	4859.772895	6894.461344	4869.358355	5743.083115	6009.66012	5040.206706	9974.563779	7125.252869	7756.045793	7440.534727	8156.56745	5525.444518	Atp1a1
ENSMUSG00000043719	403.6605673	-0.601923553	0.150853107	-3.990130305	6.60E-05	0.002787054	323.0877688	344.8929412	281.8041512	551.1249984	324.5482775	302.4951197	520.4281683	405.6124268	529.1387722	486.7538461	576.5364993	577.9408162	278.2485	338.9917374	331.1520337	364.8653393	303.0664576	425.2023576	Col6a6
ENSMUSG00000029862	4254.175263	-0.410593495	0.103030376	-3.985169323	6.74E-05	0.002838089	4932.554244	3614.478024	3675.376449	5033.401904	4144.377422	3174.660646	4625.213721	4953.791114	4830.908825	5232.858958	4898.117293	5135.447889	4154.379095	3595.561651	3556.284884	4255.019859	3629.997923	3132.724825	Clcn1
ENSMUSG00000025855	119.7573196	0.701591138	0.17625971	3.980439651	6.88E-05	0.002887203	143.3246493	100.018953	130.0634544	112.4955521	112.598382	89.21042512	71.67085886	94.04128865	98.87022041	87.75855506	92.8321482	114.7223343	156.6299503	169.4958687	189.3879524	98.27318594	155.4186962	138.8192787	Prkar1b
ENSMUSG00000022403	3909.216671	0.255264887	0.06414342	3.979595814	6.90E-05	0.002889532	4467.356442	4373.242495	4352.790274	3786.662208	3834.968422	4327.218322	3494.768811	3682.80885	3212.366698	3613.407482	3370.458433	3241.447087	4029.996487	3990.784245	4469.998689	4386.747747	3859.2405	3871.636891	St13
NewGene_2214	78.57131891	-1.121977862	0.282074809	-3.977589727	6.96E-05	0.002906049	70.44770898	40.23750981	74.78648628	98.0465821	124.8990456	133.3029341	86.33080726	143.436713	91.54650038	56.12465731	100.9753191	119.051479	41.46086921	30.52532233	38.76361599	65.86394377	51.48244312	47.00180302	no_name
ENSMUSG00000018893	150066.8655	0.477876574	0.120308247	3.97210153	7.12E-05	0.002965736	184937.3822	240320.2518	219526.5177	155150.9757	186681.4939	178827.9369	111720.209	129768.4291	80092.20225	131319.4527	86325.75465	102629.9509	170080.7777	162034.034	142846.14	141683.7976	146441.3238	130816.9485	Mb
ENSMUSG00000019055	2295.522379	0.264168407	0.066612537	3.965746069	7.32E-05	0.003037612	2279.833616	2323.428781	2333.555144	2355.182109	2162.078175	2227.184406	2045.062802	2109.754567	1916.983718	2387.849056	2067.55109	2033.615718	2691.271088	2638.030487	2508.55972	2455.784189	2631.4328	2152.245352	Plod1
ENSMUSG00000026313	1412.422748	-0.512563675	0.129469427	-3.958955307	7.53E-05	0.003116808	1309.355694	1115.153843	1076.275085	1150.757253	1246.151841	1129.998718	1228.177899	1709.841612	1539.812136	2009.262732	2169.340726	2159.160914	1306.478056	1159.15895	1286.952051	1640.325838	1193.80986	993.5962545	Hdac4
ENSMUSG00000028098	3854.380378	0.355417749	0.089874758	3.954589221	7.67E-05	0.003165695	4535.374919	4205.394597	4765.741742	3995.140203	4251.298574	4888.116052	2964.567344	4149.215645	2703.368156	3067.467634	2934.79879	2930.830956	4178.334264	3930.536898	4017.018148	3697.789986	3858.269133	4305.58377	Rnf115
ENSMUSG00000000340	986.3544632	-0.358321243	0.090684131	-3.951311438	7.77E-05	0.003200724	845.3725077	1016.284533	902.857146	1041.357909	914.9801294	873.6469219	1152.434833	1164.59212	1112.28998	1017.38697	1103.399656	1282.509115	984.0046292	939.0553105	737.6162357	886.5495923	772.2366468	1007.806102	Dbt
ENSMUSG00000090877	1446.37447	1.050699192	0.266090207	3.948657875	7.86E-05	0.003227707	3754.377042	3220.150428	1825.22381	2217.916894	1519.605055	2413.808514	435.7262442	979.3592788	422.0293667	773.4998225	520.3486202	478.3704883	1726.614864	1645.154214	1016.714271	946.1407795	1094.730441	1044.970318	Hspa1b
ENSMUSG00000006642	41.32307357	1.397727896	0.354452626	3.943341915	8.04E-05	0.003291281	51.01385822	29.89072157	30.34813936	43.34690998	40.6868103	25.63517963	11.40218209	7.599296053	35.70313515	44.89972585	17.91497597	27.05715432	58.96656954	79.52649764	77.52723198	33.4547016	70.90978014	57.93245488	Tcf23
ENSMUSG00000032515	468.4297289	0.803949511	0.20392151	3.942445852	8.07E-05	0.003294773	609.7370673	625.4058668	765.2066568	647.1074419	607.4635399	698.3022932	141.7128346	225.1291456	213.3033459	415.3224641	255.6955661	382.047019	521.4855994	593.6371894	609.142537	346.0470696	453.6283195	321.3611648	Csrnp1
ENSMUSG00000021360	859.013989	0.278742108	0.070792624	3.937445612	8.24E-05	0.003355195	951.0440712	899.0209335	868.1735582	900.9964861	912.1415147	1024.381778	749.2862517	743.7811012	736.949328	746.9681664	772.7869179	727.296308	901.0828908	967.170739	969.0903997	846.8221342	962.6245496	782.6346735	Gcnt2
ENSMUSG00000079278	6152.963409	-0.385124221	0.097989305	-3.930267898	8.49E-05	0.00344776	8034.68267	5082.572311	6222.452431	6274.981255	6007.454852	5236.754495	7079.126195	6290.317308	7673.427662	6866.59671	7064.200751	6873.599483	4803.932712	4782.032732	5431.336366	5892.209319	5030.708923	6106.955197	Tmem233
ENSMUSG00000013539	1519.943064	0.345906218	0.088156295	3.923783536	8.72E-05	0.003532544	1570.498064	1806.089369	1747.185738	1569.777383	1660.589583	1480.687976	1519.747984	1263.382969	1125.10649	1390.871053	1195.417487	1221.901089	1712.794575	1727.893903	1886.126801	1424.961196	1528.931424	1527.012066	Tango2
ENSMUSG00000026308	3257.099352	0.347900435	0.088765744	3.919309637	8.88E-05	0.003589237	3349.910023	3791.523067	3598.422239	3751.571852	3864.300774	2821.920574	2900.226459	3061.566397	2549.570036	2692.963102	2745.062909	2527.138213	3433.881323	3058.958616	3846.458238	3407.152266	4075.855308	3151.306933	Klhl30
NewGene_2643	73.77877794	-1.101729684	0.281204492	-3.917895039	8.93E-05	0.003600834	29.15077613	34.48929412	43.3544848	37.15449427	19.87030271	54.34658082	107.5062883	78.84269655	138.2352156	130.6173843	117.2616609	185.0709355	107.7982599	49.00117531	49.83893484	66.90940319	35.9405735	42.62954227	no_name
ENSMUSG00000029223	275.4654132	0.737712166	0.188742413	3.908565928	9.28E-05	0.003729652	199.1969702	348.3418706	205.9338028	246.6645592	206.2726662	391.7055448	201.9815113	228.9287936	194.0785808	243.8871472	228.8231021	161.2606397	426.5862765	261.0718357	455.1956049	388.9109061	278.7822863	290.7553396	Uchl1
ENSMUSG00000038132	7963.64526	-0.270242197	0.069148545	-3.908140045	9.30E-05	0.003729652	8078.408834	7476.129323	8226.513491	7159.464632	7571.531536	8433.974099	8528.017762	9173.300248	8468.96675	9376.899564	8427.367559	8725.391124	7215.112595	7036.086796	7192.312064	6849.850152	6616.950991	8789.337165	Rbm24
ENSMUSG00000022474	714.7613039	0.51349127	0.13141679	3.907349038	9.33E-05	0.003732084	603.663989	1016.284533	916.9473536	749.2823011	812.7900012	757.7759099	730.5540954	561.3979959	435.7613418	562.2670214	498.3620587	509.7567873	884.4985431	644.2449607	801.853085	708.8214901	862.5737639	808.868238	Pmm1
ENSMUSG00000059852	34.01166897	2.023404254	0.518110668	3.905351465	9.41E-05	0.003735815	14.57538806	55.1828706	13.00634544	51.60346427	32.17096629	58.44820956	17.91771471	4.749560033	3.661860015	21.42941461	21.98656142	6.493717036	73.70821193	47.3945794	8.860255083	59.59118722	86.45164976	34.97808597	Kcng2
ENSMUSG00000042834	2853.392421	-0.597234103	0.152929735	-3.905284358	9.41E-05	0.003735815	2100.070497	2684.416726	2795.280408	2213.788617	4068.68103	4061.637861	3108.723503	3250.598887	3520.878405	2800.110176	3009.715963	4440.620166	1808.61525	2303.05524	2254.934919	2013.554852	2164.205345	2762.175726	Nrep
ENSMUSG00000017009	1707.528293	0.598358611	0.153220352	3.905216259	9.41E-05	0.003735815	1295.994922	1650.887545	1423.110964	1563.584967	1435.392819	1711.404592	841.31815	1178.8408	1410.731571	1429.648089	1703.551351	2052.014583	2402.887709	2495.043451	2219.493898	1595.371082	2382.762886	1943.469902	Sdc4
ENSMUSG00000028944	566.5840592	-0.400444329	0.102622735	-3.902101516	9.54E-05	0.003774424	487.0608845	492.0472628	582.0339585	564.5418991	695.4605947	480.9159699	731.368537	699.1352369	626.1780626	629.6166102	625.3955247	611.4916876	485.5528461	532.5865448	520.5399861	434.9111208	448.7714853	550.904854	Prkag2
ENSMUSG00000023495	2315.2861	0.3607084	0.092480341	3.900379207	9.60E-05	0.003791555	2344.208247	2767.191032	2375.825767	2261.263804	2603.955859	2033.382448	1909.8655	2225.643831	1872.125933	2007.221835	2008.92026	1925.387101	2914.238429	2514.322602	2499.699465	2344.96549	2996.666736	2070.265463	Pcbp4
ENSMUSG00000074064	5222.112132	0.386238469	0.099231733	3.892287854	9.93E-05	0.003910196	6057.288356	6290.847248	5432.316946	5295.547503	5083.012673	4127.263921	5161.116279	4518.731415	3931.922191	4963.460603	4522.717115	3650.55126	6066.185842	5640.758247	6409.287021	5378.888741	6031.21678	5436.906238	Mlycd
ENSMUSG00000046056	89.85481932	-1.054291843	0.271099446	-3.888948719	0.000100679	0.003954189	53.44308957	97.71966668	94.29600444	85.66175068	53.93367878	57.42280238	226.4147587	61.74428043	132.7424255	144.9036607	123.7761976	102.8171864	54.3598063	61.05064465	46.51633919	71.09124089	54.39654367	95.09667123	Sbsn
ENSMUSG00000015053	645.4746862	0.444154769	0.114295194	3.886031879	0.000101896	0.003987798	589.0886009	532.2847726	508.3313343	624.4019176	439.9852742	454.2553831	623.0478071	549.0491398	584.9821374	725.5387517	559.4358405	547.6368034	903.8469487	949.4981839	860.5522749	637.7302492	779.0362147	749.8427179	Gata2
ENSMUSG00000029344	927.2529836	0.409712859	0.105442599	3.88564835	0.000102057	0.003987798	993.5556197	1057.671686	909.3603187	999.0430682	1047.448814	903.3837302	636.0788723	696.2855008	719.555493	1006.162038	804.5452844	769.5054688	1143.398638	1104.534689	1062.123078	814.412892	1027.706129	995.7823849	Tpst2
ENSMUSG00000001211	5820.825478	0.377978268	0.097455329	3.878477152	0.000105112	0.004096702	7604.708722	6980.63313	5890.790622	5803.325591	5962.037017	5088.070453	5001.48573	4655.518744	4678.026169	5511.441348	4910.332049	4573.741366	6781.155497	5957.257641	6019.435797	7163.487979	7073.493411	5119.917334	Agpat3
NewGene_1416	71.3159847	-1.036929586	0.267426744	-3.87743414	0.000105564	0.00410383	68.01847763	79.32537648	35.76744996	63.98829569	87.05084995	29.73680837	139.2695098	82.64234458	64.08255027	135.7196259	98.53236782	98.48804171	53.43845365	57.83745283	47.62387107	59.59118722	47.59697571	34.97808597	no_name
ENSMUSG00000002341	14.03201724	2.658639382	0.686015426	3.875480465	0.000106415	0.004126398	9.716925376	11.49643137	7.58703484	36.12242499	9.462048908	4.101628741	3.257766312	0	8.239185034	0	9.771805073	2.164572345	23.95516888	36.95170597	28.79582902	37.6365393	5.828201108	17.48904298	Ncan
ENSMUSG00000039936	547.754504	-0.43827217	0.113265263	-3.86943143	0.000109089	0.004210931	596.376295	456.4083256	403.1967087	505.7139498	439.0390693	400.9342094	749.2862517	692.4858528	666.4585228	640.8415416	556.9928892	756.5180347	556.497	536.6030346	527.1851774	467.3203629	502.1966621	405.5271842	Pik3cd
ENSMUSG00000006221	25902.51022	0.773263431	0.199845529	3.869305634	0.000109146	0.004210931	24719.85816	31726.70166	24819.35869	21320.4873	24363.82973	29254.867	14343.94507	27197.88057	12925.45039	21766.16255	20187.73496	18022.22935	49222.34392	30266.66038	33681.15217	30299.50505	30319.27353	21807.74354	Hspb7
ENSMUSG00000027654	121.2139415	-1.144527178	0.296092828	-3.865433638	0.000110892	0.004267526	262.3569852	155.2018236	197.2629058	194.0290256	178.8327244	165.0905568	133.5684188	203.2811694	86.96917536	50.00196742	155.5345641	77.92460443	43.30357451	36.95170597	62.02178558	50.1820524	32.05510609	97.2828016	Fam83d
ENSMUSG00000028248	1120.62828	-0.459039389	0.118900321	-3.860707732	0.000113059	0.004337594	985.05331	866.8309256	997.1531504	945.3754653	1011.493028	1262.276245	1264.013329	1062.001623	1339.325301	1440.87302	1522.772957	1536.846365	967.4202815	1196.110656	738.7237675	945.0953201	942.2258457	1147.718446	Pnisr
ENSMUSG00000033065	111136.8209	-0.279908438	0.072510827	-3.860229573	0.000113281	0.004337594	107614.9485	103493.1745	105741.5884	113844.4667	111622.8448	82192.53834	125507.8905	138071.61	123346.0928	125547.7971	115353.7159	126679.4319	100985.7785	93925.6135	107167.0003	108037.777	103966.3655	107364.1418	Pfkm
ENSMUSG00000024892	2493.617057	-0.392138931	0.101646257	-3.857878709	0.000114375	0.004368568	2141.36743	2180.873032	1945.532505	2637.969093	2059.888047	1764.725766	2993.88724	3169.856366	3046.667533	3173.594259	2782.521495	3083.433306	2243.493701	2478.977492	2336.892278	2937.740984	1998.101613	1909.584881	Pcx
ENSMUSG00000021255	556.0964726	0.601118495	0.15594631	3.854650341	0.000115895	0.004391776	675.3263136	739.2205374	648.1495478	621.3057098	607.4635399	588.5837244	352.6532032	529.1009877	327.7364714	491.8560877	376.2144953	359.3190093	945.307818	590.4239976	507.2496035	628.3211144	579.9060102	441.5983353	Esrrb
ENSMUSG00000035095	76.84552181	-1.111114568	0.288269142	-3.854434641	0.000115997	0.004391776	51.01385822	121.8621726	46.60607116	116.6238292	104.082538	130.2267125	143.3417177	100.6906727	78.72999033	57.14510562	93.64646529	82.25374912	64.49468544	45.78798349	27.68829713	39.72745815	38.85467405	40.4434119	Fam167a
ENSMUSG00000020368	4263.059152	0.244700288	0.063489276	3.854198738	0.000116109	0.004391776	3762.879352	4322.658197	4512.118006	4357.396523	4322.263941	4700.466537	3836.834274	4374.34479	3859.600456	3499.117271	3828.918955	3832.375337	4871.191456	4575.585157	4550.848517	4545.657579	4309.954719	4672.853672	Canx
ENSMUSG00000029096	3560.369161	0.362275156	0.093996145	3.854149068	0.000116133	0.004391776	2985.525322	3486.867636	3178.967598	3501.811085	3190.602892	4568.18901	3469.521122	3400.684984	3020.119047	3228.698468	2920.9554	2851.824065	4076.985472	4598.0775	4104.513167	3625.653286	4109.853148	3767.795698	Htra3
ENSMUSG00000038605	186.035232	-0.751448458	0.195168132	-3.850262085	0.000117991	0.004442513	172.4754254	128.7600314	182.0888362	124.8803835	140.9845287	99.46449697	306.2300333	310.6212262	216.9652059	252.0507337	258.9528344	221.8686654	99.5060861	97.19905267	169.4523785	189.2281559	203.0156719	174.8904298	Samd10
ENSMUSG00000021235	834.4411417	0.368735941	0.095776875	3.849947483	0.000118143	0.004442513	890.3132876	1061.120616	1037.256049	878.2909618	967.0213984	790.5889399	715.894147	810.2749416	611.5306225	693.904854	676.6975013	592.0105365	976.633808	841.8562578	874.9501894	864.5949444	958.7390822	778.2624128	Coq6
ENSMUSG00000005686	949.9481395	0.473972769	0.123124982	3.849525599	0.000118347	0.004442513	1105.300262	1149.643137	957.050252	1100.185858	802.3817474	1057.194808	670.2854186	858.720454	650.8956177	812.2768585	876.2051883	706.7328708	1300.028588	1162.372142	1024.466994	1173.005475	905.3139054	787.0069343	Ampd3
ENSMUSG00000046785	1897.451589	-0.366015109	0.095146278	-3.846867336	0.000119638	0.004479963	1976.179698	1388.76891	1701.663528	2004.278552	1758.994892	1558.618922	2163.971273	2065.108702	2381.124475	2085.796355	2171.783678	2515.233065	1632.636894	1818.666572	1449.759238	1877.645127	1665.89415	1938.004576	Epm2aip1
NewGene_9908	38.15267711	-2.283626743	0.594048044	-3.844178542	0.000120957	0.004518288	41.29693285	52.88358432	28.18041512	37.15449427	82.3198255	11.27947904	79.81527464	82.64234458	46.68871519	50.00196742	20.35792724	80.08917678	0	8.836277515	0	13.59097252	24.28417128	27.32662966	no_name
ENSMUSG00000032492	124.6368649	0.769749312	0.200398682	3.841089701	0.000122489	0.004564371	77.73540301	80.47501962	143.0697998	109.3993442	108.8135624	122.023455	147.4139256	79.79260856	94.29289539	81.63586518	92.8321482	95.2411832	131.7534288	173.5123585	238.1193554	158.9098326	172.9032995	135.5400831	Pth1r
ENSMUSG00000026991	2745.066404	0.470279668	0.122469244	3.839981807	0.000123043	0.004573863	1898.444295	1669.281836	1472.968621	1743.165023	1383.35155	1544.263221	2208.765559	1900.773925	2927.657082	3576.671343	2875.353643	3155.94648	3748.983929	4151.443836	3735.705049	3880.745385	4232.245371	3305.429124	Pkp4
ENSMUSG00000025479	874.9193089	-1.271014054	0.331412403	-3.835143296	0.000125491	0.004653527	349.8093135	315.0022197	538.6794737	427.2766841	362.3964732	294.2918622	2041.805036	1265.282793	1620.373057	1167.392872	1227.175854	2195.958644	346.4285961	1151.125971	544.9056876	1191.823744	371.0621372	337.7571426	Cyp2e1
ENSMUSG00000027460	34.01899575	-1.266764727	0.330525197	-3.832581411	0.000126806	0.004690887	53.44308957	19.54393334	24.92882876	20.64138571	44.47162987	24.60977245	36.64987101	39.89630428	52.18150522	58.16555394	56.18787917	57.36116715	9.213526491	31.32862028	22.15063771	24.04556677	23.31280443	14.20984742	Angpt4
ENSMUSG00000024151	673.588878	-0.309002107	0.080821736	-3.823255002	0.000131701	0.004860229	632.8147651	593.2158589	551.6858191	651.235719	693.568185	570.126395	782.6783564	697.2354129	762.5823482	747.9886147	811.8741382	862.5820796	587.8229901	616.1295322	609.142537	684.7759233	592.5337793	676.6073504	Msh2
ENSMUSG00000049670	112.1292934	-0.821611216	0.215555473	-3.811599878	0.00013807	0.005082981	148.183112	67.82894511	81.289659	117.6558985	140.0383238	115.8710119	128.6817693	167.1845132	108.9403355	151.0263506	171.8209059	132.0389131	76.47226987	61.85394261	124.0435712	82.59129457	81.59481551	61.21165044	Morn4
ENSMUSG00000024529	1261.512938	0.408737894	0.107275159	3.810182148	0.000138864	0.005092536	1012.98947	839.2394903	991.7338398	910.2851096	937.6890468	1355.588299	1096.238364	1106.647488	1122.360095	1312.296533	1341.180246	1179.691928	1468.636123	1715.041136	1519.533747	1796.099292	1671.722351	1330.260332	Lox
ENSMUSG00000056749	1850.724088	0.919155381	0.24125147	3.80994728	0.000138996	0.005092536	1581.429605	2041.766212	2237.091416	2068.266848	1695.599164	1413.011101	636.8933139	811.2248536	1096.727075	1842.929656	1618.048057	1700.271577	2226.909353	2576.979843	2964.862857	1577.598272	2750.910923	2472.513452	Nfil3
ENSMUSG00000031983	902.6261318	0.342197851	0.090144916	3.796085988	0.000146999	0.005372831	1055.501019	897.8712903	1041.591497	1069.22378	993.5151353	861.3420356	646.6666129	740.9313652	800.1164133	885.7491372	793.1448451	689.416292	1019.01603	976.0070165	951.3698895	882.3677546	1073.360371	870.0798885	2310022B05Rik
ENSMUSG00000022769	160.0549853	0.676768097	0.178493942	3.791546582	0.000149712	0.005458952	204.0554329	171.2968275	205.9338028	166.1631549	119.2218162	205.0814371	120.5373535	135.8374169	116.2640555	94.90169327	131.1050514	97.40575554	187.0345878	238.5794929	176.0975698	118.136915	175.8174001	217.5199721	Sdf2l1
ENSMUSG00000025592	345.2690602	0.713963112	0.188487579	3.787852313	0.000151955	0.005508211	408.1108658	540.3322746	394.5258117	357.0959727	466.4790112	279.9361616	290.7556433	268.8250979	140.0661456	300.0118045	214.9797116	213.210376	495.6877252	404.8621698	245.8720786	360.6835016	449.7428521	383.6658805	Dach2
ENSMUSG00000034203	771.5691703	0.435416045	0.114953758	3.787749543	0.000152018	0.005508211	580.5862912	872.5791413	993.9015641	887.5795854	845.9071724	901.3329159	757.4306675	662.0886686	649.0646877	525.5308821	556.1785721	592.0105365	812.6330365	797.6748703	911.4987417	765.276299	910.1707396	866.8006929	Chchd4
ENSMUSG00000028273	21731.62966	0.287815354	0.075989997	3.787542632	0.000152145	0.005508211	19244.37071	23874.63903	22900.92273	17993.09592	21251.76185	20220.00429	19223.26456	23470.42586	18451.19715	20690.61003	19076.19214	18723.55079	24744.7681	24074.03644	23861.77447	24245.24952	22849.46244	26274.00789	Pdlim5
ENSMUSG00000034463	692.2957467	-0.522166069	0.137933921	-3.78562478	0.000153323	0.005537747	783.4271084	531.1351295	569.027613	672.909174	778.7266251	818.2749339	1164.651456	697.2354129	818.4257134	759.2135461	765.4580641	691.5808643	577.688111	630.5888954	591.4220268	509.1387399	466.2560886	636.1639385	Scara3
ENSMUSG00000016024	1147.414973	0.40691883	0.107597499	3.781861425	0.00015566	0.0056089	1149.026426	971.4484511	1164.067917	1227.13038	1086.243215	1190.497742	1209.445743	971.7599828	1018.912549	910.2398967	954.3796288	896.132951	1228.163081	1686.925707	1470.802344	1093.550558	1114.157778	1310.585159	Lbp
ENSMUSG00000062515	11357.99966	0.435192621	0.115157478	3.779108665	0.000157391	0.005657919	10287.79474	13265.73216	14337.32812	10782.02782	10410.14621	13727.12599	11527.60609	8593.853924	10041.73563	9221.79142	9069.049425	7508.901466	9788.450544	14656.9745	13051.15574	14325.9305	11421.33144	12427.05811	Fabp4
ENSMUSG00000034648	994.2960735	0.594852559	0.15751858	3.776396149	0.000159114	0.005706435	1383.44725	1522.127514	1109.874811	647.1074419	1024.739897	881.8501794	750.1006933	716.233653	670.1203828	818.3995484	638.4245981	921.0255329	1355.309747	1206.55353	902.6384866	1202.278339	1140.384683	1006.713037	Lrrn1
ENSMUSG00000027107	893.0116522	0.41106356	0.108991311	3.77152595	0.000162252	0.005799405	1083.437179	1054.222757	925.6182505	731.7371233	854.4230164	1060.27103	705.3064065	914.7652624	650.8956177	689.8230607	737.771283	751.1066038	1111.151295	1033.844469	1051.047759	982.7318594	852.8600954	883.1966707	Chrna1
ENSMUSG00000031987	10843.95302	0.258240518	0.068477041	3.771198548	0.000162465	0.005799405	11846.14665	12734.59703	11999.43753	11197.95175	10984.49258	9897.230152	9458.110044	10745.40462	9217.817123	9530.987259	9345.917236	9319.566233	11863.33671	10228.39287	11428.62153	12030.1016	12477.2072	10885.83619	Egln1
ENSMUSG00000030268	47.11818982	1.10830688	0.29397501	3.770071749	0.000163201	0.005812073	20.64846642	28.74107844	32.5158636	65.02036497	35.95578585	54.34658082	39.90763732	18.04832813	35.70313515	41.8383809	30.12973231	28.13944049	66.33739073	106.0353302	67.55944501	69.00032204	52.45380997	55.74632451	Bcat1
ENSMUSG00000041577	5032.210796	0.391145206	0.103892269	3.764911557	0.000166608	0.005919623	6102.229136	4596.273263	4261.745856	5405.978916	3997.715664	4519.994873	5302.829114	4262.255174	4331.980398	4768.554975	4408.712722	3615.918103	6180.43357	6064.899567	6193.318303	6207.938065	5112.303738	5246.712895	Prelp
ENSMUSG00000026701	4681.125243	0.361055587	0.095921071	3.76409043	0.000167156	0.005922675	4886.398848	6033.327185	5771.565789	4626.766606	4970.414291	5945.31086	4345.045818	4543.429128	3387.220514	3315.436574	3515.406875	3667.867839	5190.900825	5156.369579	5022.6571	4485.020933	4170.077892	5227.037722	Prdx6
ENSMUSG00000022010	7451.425032	0.203696801	0.05412253	3.763623048	0.000167469	0.005922675	6868.651625	7717.554382	7704.091949	7245.126383	7146.68554	7552.12392	6483.769402	6523.995661	6826.622533	7488.049733	6926.581163	7531.629476	7872.958386	7724.513144	8086.090295	7847.218443	8564.541528	8015.447013	Tsc22d1
NewGene_6601	5.075477622	4.688232114	1.246047407	3.762482943	0.000168235	NA	8.502309704	20.69357647	17.34179392	6.192415712	8.515844017	4.101628741	0	0	0	0	0	0	12.89893709	8.03297956	0	3.136378275	1.942733703	0	no_name
ENSMUSG00000028527	195.5013685	1.015219035	0.269906596	3.761371708	0.000168984	0.005962446	248.9962128	194.2896902	418.3707783	383.9297741	186.4023635	137.4045628	171.0327314	100.6906727	53.09697022	126.535591	122.9618805	70.34860122	196.2481143	228.1366195	196.0331437	293.7740984	231.1853106	159.5875172	Ak4
ENSMUSG00000090015	147.2916531	-0.656893344	0.174672281	-3.760718872	0.000169426	0.005964255	111.7446418	114.9643137	151.7406968	90.82209711	141.9307336	156.8872993	167.774965	197.5816974	210.5569509	181.6398	212.5367603	180.7417908	99.5060861	89.16607311	109.6456567	128.5915093	127.2490575	178.1696254	Gm15446
ENSMUSG00000010047	664.7682398	0.339563518	0.090316432	3.759709168	0.000170111	0.005974611	635.2439965	700.1326707	718.6005856	721.4164304	773.0493958	738.2931734	602.6867677	592.7450921	567.5883023	553.0829866	521.1629373	553.0482342	753.6664669	780.8056132	794.1003618	548.8661981	678.985429	732.353675	Hyal2
ENSMUSG00000027546	1556.87448	0.376157565	0.100068051	3.759017586	0.000170582	0.005977407	1745.402721	1689.975412	1594.361179	1670.920173	1555.56084	1434.544652	1404.911722	1553.106131	1266.0881	1180.6587	1172.616609	1402.64288	2094.234571	1795.370932	1724.427146	1737.553564	1711.548392	1289.81692	Atp9a
ENSMUSG00000074264	2012.854131	0.343911355	0.091631612	3.75319551	0.000174595	0.006104018	2182.664363	1800.341153	2550.327568	2090.972372	2103.413472	1916.486029	1935.927631	1816.231757	1655.160727	1728.639445	1478.799834	1780.360754	2225.988	2395.434505	2264.902706	2041.782257	1850.453852	2413.487932	Amy1
ENSMUSG00000025235	266.8642467	-0.53671054	0.143090314	-3.750851632	0.000176235	0.006147301	257.4985225	227.6293412	275.3009785	246.6645592	221.4119444	222.5133592	259.8068634	291.622986	292.0333362	402.056636	307.8118598	432.9144691	263.5068576	217.6937461	179.4201654	278.092207	207.8725062	219.7061025	Bbs4
ENSMUSG00000027346	13108.33791	-0.31537924	0.084126083	-3.748887707	0.000177621	0.00618152	10762.70947	10858.37943	12663.84501	11250.58728	11374.32899	9529.108973	14849.71329	15107.40055	16259.57393	14484.24338	16161.75127	17117.43811	10706.11778	11160.2185	12523.97056	14117.88407	12222.70909	14800.10263	Gpcpd1
ENSMUSG00000041598	878.6119606	0.382241203	0.102072371	3.744805765	0.000180533	0.006268612	722.6963248	747.2680393	712.0974129	908.2209711	705.8688485	799.8176045	790.8227722	611.7433323	791.8772283	791.8678922	939.7219212	945.9181149	1098.252358	1165.585334	956.907549	966.0045086	1104.44411	1055.90097	Cdc42ep4
ENSMUSG00000038370	3269.430685	0.503676318	0.134685077	3.739659436	0.00018427	0.006383839	4212.28715	4182.401734	3233.160704	3139.554766	2708.984602	3973.452843	2384.68494	2781.342355	2303.30995	2736.84238	2795.550568	2467.612474	5402.811934	3508.805472	3577.32799	2711.921748	3579.486847	3150.213868	Pcp4l1
ENSMUSG00000050919	1100.835018	0.393577954	0.105374046	3.735055902	0.000187673	0.006487049	1599.64884	1484.18929	1285.460474	1496.500464	1285.892447	1475.56094	605.944534	840.6721258	764.4132782	949.0169327	885.9769933	792.2334784	1162.747043	1213.783211	1012.284143	1067.414073	1028.677495	864.6145625	Zfp366
ENSMUSG00000087408	1045.419675	-0.494103635	0.132311935	-3.734384462	0.000188175	0.006489696	975.3363846	1089.861694	1058.933291	1454.185623	1165.724425	993.6195625	1485.541438	1467.61405	1089.403355	971.4667956	1096.070802	952.411832	871.599606	795.2649764	883.8104445	953.4589955	624.5888854	888.6619966	Gdf1
ENSMUSG00000039159	3428.86314	0.195731638	0.052455704	3.731369947	0.000190441	0.006546934	3635.344706	3808.767714	3727.401831	3869.227751	3686.414255	4001.138837	3252.879662	3185.054958	2768.366171	2986.852217	2991.800987	2989.274409	3373.072048	3566.642924	3331.455911	3404.015887	3422.125417	3719.70083	Ube2h
ENSMUSG00000025537	14365.94615	-0.271145512	0.072679005	-3.730726787	0.000190928	0.006546934	13638.91938	12785.18133	14248.45143	14903.08048	13917.72774	11393.29924	15459.73003	15971.82048	17546.71773	15182.23003	16267.6125	16744.04938	12347.9682	12216.55531	13836.39584	14017.51997	12829.81337	15279.95824	Phkg1
ENSMUSG00000037692	1088.514051	0.588782457	0.157830479	3.730473726	0.00019112	0.006546934	1792.772732	988.6930982	994.9854262	1528.494612	1029.470921	1062.321844	763.9462001	682.0368207	779.9761832	890.8513787	853.4043098	901.5443818	1597.625494	1146.306183	1168.446139	1357.006334	1261.80554	793.5653254	Ahdc1
ENSMUSG00000026399	2529.182857	-0.379603454	0.101817536	-3.728271858	0.000192797	0.006578185	2827.625284	2324.578424	2426.767287	2341.765208	2484.734043	2386.12252	3170.621063	3309.493431	2647.524791	2707.249379	2657.93098	2883.210364	2026.975828	2371.335566	2058.901775	2183.964739	1771.773137	2944.717612	Cd55
ENSMUSG00000031596	2273.850462	-0.373573407	0.10020353	-3.728146174	0.000192893	0.006578185	2008.974321	1507.182153	1711.418288	2261.263804	1960.536534	1760.624137	2870.092121	2598.009338	2566.048406	2818.478245	3275.183334	2642.942834	1939.447326	1939.964564	2074.407221	2660.694236	2241.914693	2092.126767	Slc7a2
ENSMUSG00000033196	113965.8192	0.553748664	0.148764248	3.722323546	0.000197398	0.006716803	140002.6754	150619.346	105707.9887	113825.8894	123505.2858	96349.30994	69531.32083	91789.04729	70975.08628	118987.3348	79752.58711	104392.9951	178448.5024	134946.0236	122343.5097	139974.4715	122870.1358	87363.23503	Myh2
ENSMUSG00000054414	426.9505419	-0.323576914	0.087067707	-3.716382632	0.000202095	0.006861365	404.4670188	346.0425844	393.4419496	405.6032291	404.0294884	477.8397483	489.4793883	544.2995798	478.788197	461.2426382	493.4761562	453.4779063	395.2602865	412.8951494	359.9478627	393.0927438	392.4322079	379.2936197	Slc30a7
ENSMUSG00000117310	3358.969993	0.379765495	0.102240872	3.714419556	0.000203671	0.006899512	3594.047773	4337.603557	4837.276642	3529.676956	3907.826199	3186.965532	2825.297834	2989.373085	2674.073276	2547.038993	2757.277665	2312.845551	3479.027603	2900.708919	4127.771337	3143.696491	3642.625692	3668.326766	Ptp4a1
ENSMUSG00000041202	84.11880418	-0.967684739	0.26096138	-3.708153053	0.000208776	0.007056829	64.37463062	85.07359217	39.01903632	100.1107207	68.12675214	85.10879638	153.9294582	149.136185	87.88464036	95.92214158	110.7471242	111.4754758	54.3598063	64.26383648	42.08621164	73.18215974	32.05510609	97.2828016	Pla2g2d
ENSMUSG00000035478	3485.95254	0.197707414	0.053359477	3.705197756	0.000211226	0.007123861	3666.924714	3752.435201	3649.363758	3608.114221	3535.967677	3261.820256	3263.467403	3420.633136	3189.480073	3181.757845	3227.138626	2939.489245	3726.871466	3550.576965	3900.7273	3562.92572	3811.643524	3497.808597	Mbd3
ENSMUSG00000067586	595.401002	-0.448545724	0.121149502	-3.702414926	0.000213557	0.007184853	657.1070786	464.4558275	528.9247146	616.1453633	665.1820382	543.4658082	751.7295764	700.0851489	833.0731534	631.6575068	641.6818665	620.1499769	464.3617351	542.2261203	658.9814718	403.547338	490.5402599	503.903051	S1pr3
NewGene_7790	221.4370938	0.625410828	0.168942328	3.701919079	0.000213975	0.007184853	233.206209	273.6150667	302.3975315	207.4459263	207.2188711	287.1140119	149.8572503	159.5852171	156.5445156	157.1490405	144.9484419	206.716659	310.4958427	289.9905621	294.6034815	147.4097789	238.9562454	218.6130373	no_name
ENSMUSG00000035504	255.8695678	0.818194924	0.221069569	3.701074403	0.000214689	0.007193007	439.6908733	463.3061844	302.3975315	328.1980327	220.4657396	265.580461	105.0629636	214.6801135	147.3898656	217.355491	162.8634179	88.74746616	355.6421225	231.3498113	284.6356945	245.6829649	329.2933626	203.3101247	Reep6
ENSMUSG00000091971	1754.255611	1.017214379	0.274915903	3.7000929	0.000215521	0.007205083	3864.907068	3707.599118	2179.646723	2520.313195	1850.776766	2684.516011	540.7892077	1431.517394	534.6315622	1108.20687	664.482745	604.9979705	2231.516116	2095.001069	1577.125405	1158.369043	1309.402516	1512.802218	Hspa1a
ENSMUSG00000023088	1327.898026	-0.359892239	0.097354309	-3.69672636	0.000218398	0.007285322	1225.547213	1094.460267	1207.422402	1514.045642	1279.269012	1195.624778	1484.726997	1538.857451	1601.148292	1400.055088	1520.330006	1666.720706	1425.332548	1230.652469	977.9506548	1336.097145	1192.838493	1011.085298	Abcc1
ENSMUSG00000032349	1145.913818	0.277813257	0.075169166	3.695840622	0.00021916	0.007294843	1201.2549	1333.586039	1247.5253	1113.602759	1233.851178	1295.089275	1014.794206	1025.904967	954.8299989	969.425899	998.3527517	1005.443854	1098.252358	1414.6077	1192.811841	1048.595803	1217.122665	1261.397225	Elovl5
ENSMUSG00000045667	16376.1845	-0.250720668	0.067949429	-3.689812739	0.000224419	0.007450137	19331.82304	18053.99583	18363.8759	17900.20968	18052.64311	15855.87131	18022.77768	17220.00486	17560.4497	17431.29811	15449.22382	16032.98736	13050.03892	13707.47632	14958.32564	13778.10976	13394.17751	16608.03244	Smtnl2
ENSMUSG00000022793	635.7750526	0.402887776	0.109202028	3.689379998	0.000224801	0.007450137	750.6324853	741.5198236	641.6463751	641.9470955	578.1311883	556.7961016	438.1695689	483.5052114	549.2790023	639.8210933	543.9638158	592.0105365	751.8237617	802.494658	750.9066183	605.321007	734.3533396	641.6292645	B4galt4
ENSMUSG00000064181	796.4451679	0.296582629	0.080417005	3.688058608	0.000225972	0.007456712	918.249448	841.5387766	842.1608673	807.0781811	848.745787	710.6071794	759.8739922	766.5789893	647.2337577	733.7023383	628.6527931	667.7705685	856.8579636	830.6100865	931.4343156	885.5041329	880.0583672	779.355478	Rab3ip
ENSMUSG00000020053	820.2591155	-0.528258759	0.143235097	-3.688053916	0.000225976	0.007456712	683.8286233	758.7644707	720.7683098	736.8974697	812.7900012	1302.267125	1185.826937	917.6149984	1019.828014	763.2953394	966.5943852	903.7089542	640.3400911	704.4923074	523.8625818	760.0490019	657.6153583	706.1201105	Igf1
ENSMUSG00000020027	251.9479165	-0.614677241	0.166714146	-3.687013097	0.000226902	0.007471129	279.3616046	309.254004	199.4306301	244.6004206	311.3014091	321.9778562	318.446657	308.7214021	331.3983314	250.0098371	342.8274947	182.9063632	172.2929454	185.5618278	173.882506	261.3648562	160.2755305	181.448821	Socs2
ENSMUSG00000066026	1995.33865	0.417240352	0.113263746	3.683794382	0.000229788	0.007549882	1939.741228	2132.58802	1671.315389	2077.555471	1813.874776	2275.378544	1408.98393	1817.181669	1660.653517	2116.409805	1556.974275	1719.752728	1958.795732	2420.336741	2685.764822	2315.692626	1752.3458	2592.750622	Dhrs3
ENSMUSG00000041828	4367.981311	-0.314141672	0.085321695	-3.681849865	0.000231548	0.007591388	3730.084729	3611.029095	3794.601282	4665.985239	4191.687666	4302.608549	5851.762737	5191.269116	4764.07988	4774.677664	4767.012242	4759.894587	4016.176197	4120.918514	3397.907824	4130.610188	3820.385826	4732.972258	Abca8a
ENSMUSG00000018796	19124.42969	0.446338571	0.121330191	3.678709876	0.000234417	0.007668991	28728.08987	27079.8441	21225.2719	20092.32485	19522.09931	16027.11431	17547.95824	15959.47162	11948.64923	16933.31933	13954.95196	13203.89131	22196.30667	20196.51721	20178.12342	21950.46609	19447.73573	18047.59929	Acsl1
ENSMUSG00000102049	68.95847855	3.405901412	0.926326549	3.67678268	0.000236194	0.007710627	8.502309704	4.59857255	85.62510748	13.41690071	78.53500594	2.050814371	13.84550682	13.29876809	4.577325019	29.59300113	6.514536716	22.72800963	113.3263758	27.3121305	12.18285074	628.3211144	36.91194035	139.9123439	no_name
ENSMUSG00000001131	50.51048136	1.153051587	0.314019391	3.671912052	0.000240743	0.007842355	41.29693285	59.78144315	40.10289844	42.3148407	46.36403965	122.023455	18.73215629	16.14850411	44.85778519	30.61344944	30.12973231	32.46858518	56.20251159	49.80447327	58.69918992	64.81848434	81.59481551	73.2353675	Timp1
ENSMUSG00000072623	367.3252263	-0.472870167	0.128895035	-3.668645332	0.000243839	0.007926326	369.2431643	337.9950824	330.5779466	279.6907763	427.6846106	361.9687364	403.9630226	385.6642747	470.5490119	455.1199484	441.3598625	461.0539096	267.1922682	278.7443907	249.1946742	312.592368	375.9189714	403.3410538	Zfp9
ENSMUSG00000026626	4522.306679	0.150850624	0.041127825	3.667848335	0.0002446	0.007934186	4826.882681	4604.320765	4983.598028	4754.743197	4711.154151	4723.025495	4322.241454	4210.010013	4243.180293	4056.282051	3994.225324	4192.776633	4598.471072	4510.518023	4530.912943	4900.068324	4637.305348	4601.804435	Ppp2r5a
ENSMUSG00000027996	114.9231455	-0.999965509	0.272812703	-3.665392036	0.00024696	0.00799376	123.8907985	103.4678824	78.03807264	82.56554282	102.1901282	56.39739519	323.3333064	129.1880329	140.0661456	101.0243832	166.9350033	153.6846365	58.96656954	113.2650118	117.3983798	51.22751182	71.88114699	95.09667123	Sfrp2
ENSMUSG00000034575	460.0556227	0.38111795	0.1039952	3.664764815	0.000247566	0.007996433	374.101627	519.6386981	473.6477465	497.4573955	544.0678122	526.0338861	475.6338815	395.1633947	389.0726266	363.2796	358.2995194	338.755572	522.406952	490.8150511	536.0454325	467.3203629	485.6834256	523.5782243	Tent4a
ENSMUSG00000024944	1352.68991	0.311393574	0.084998253	3.663529128	0.000248764	0.008018175	1407.739564	1765.851859	1725.508495	1450.057346	1387.13637	1618.092538	1193.971353	1311.828481	1031.729059	1052.082212	1072.455607	1028.171864	1453.89448	1386.492272	1511.781024	1348.642658	1314.25935	1288.723855	Arl2
ENSMUSG00000028974	2792.368472	0.338732929	0.092476162	3.662921571	0.000249355	0.008020304	2690.373713	3310.972236	2558.998465	2683.380142	2802.658887	2591.203957	2172.93013	2975.124405	2153.173689	2560.304822	2504.839367	2482.76448	3592.353979	2858.937425	3063.433195	3318.288215	3263.79262	2679.102772	Dffa
ENSMUSG00000035954	658.4487046	-0.369137492	0.100857198	-3.660001458	0.000252214	0.008095216	693.5455487	542.6315609	518.0860934	603.7605319	637.7420964	560.8977304	696.3475491	746.6308372	688.4296828	859.217481	789.8875768	897.2152371	617.3062749	631.3921934	518.3249224	711.9578684	586.7055782	551.9979192	Dock4
ENSMUSG00000033207	387.9122799	0.648104655	0.177135787	3.65880134	0.000253398	0.008116163	382.6039367	436.8643922	330.5779466	368.4487349	246.0132716	542.440401	346.9521122	315.3707862	267.3157811	276.5414933	285.8252984	330.0972827	727.8685928	487.6018593	414.2169251	401.4564192	486.6547925	335.5710123	Mamdc2
ENSMUSG00000057604	7286.069623	0.480698899	0.131620548	3.652156959	0.000260047	0.008311707	9788.587701	8380.898472	9592.179762	7663.114443	8172.371642	9580.379332	5483.635144	7734.183558	3726.85803	6058.401644	4564.247286	4983.927825	9500.067165	7326.880656	8049.541743	6463.030165	6848.136301	7232.812339	Lmcd1
ENSMUSG00000048939	87.91363298	-0.749143885	0.205290385	-3.649191296	0.000263067	0.008381068	92.31079107	77.02609021	91.04441808	84.6296814	77.58880105	49.21954489	107.5062883	146.286449	99.78568541	104.0857281	125.4048318	113.6400481	63.57333279	70.69022012	75.3121682	64.81848434	99.07941883	40.4434119	Atp13a5
ENSMUSG00000040111	557.1862068	0.706267637	0.193553649	3.648950248	0.000263314	0.008381068	546.5770524	531.1351295	425.9578132	406.6352984	330.2255069	324.0286706	333.9210469	355.2670905	364.3550715	529.6126753	565.9503772	688.3340058	761.9586408	627.3757036	862.7673387	1035.004831	853.8314623	486.414008	Gramd1b
ENSMUSG00000095253	276.7899929	-0.408248188	0.111954311	-3.646560669	0.000265774	0.00844177	199.1969702	228.7789843	188.5920089	277.6266377	208.165076	244.0469101	307.0444749	336.2688503	363.4396065	311.236736	372.957227	382.047019	227.5741043	256.2520479	263.5925887	255.0920997	273.9254521	286.3830789	Zfp799
ENSMUSG00000056947	143.0281742	-0.684939628	0.18822739	-3.638894574	0.000273811	0.008677197	116.6031045	79.32537648	110.5539362	155.8424621	157.0700119	108.6931616	167.774965	259.3259778	217.8806709	145.924109	181.5927109	165.5897844	117.9331391	101.2155424	94.14021026	149.5006978	134.0486255	111.492649	Mab21l1
ENSMUSG00000055639	450.6647204	-0.408045899	0.112149371	-3.638414511	0.000274322	0.008677197	603.663989	705.8808864	627.5561675	557.3174141	613.1407692	755.7250956	436.5406858	334.3690263	462.3098269	405.1179809	370.5142757	415.5978903	274.5630894	370.3203577	261.3775249	309.4559898	316.6655935	291.8484048	Dach1
NewGene_4282	61.31913549	-1.120646817	0.308082573	-3.637488499	0.000275309	0.008690451	40.08231718	34.48929412	79.12193476	26.83380142	91.78187441	33.83843711	60.26867677	92.14146464	92.46196538	78.57452023	106.6755387	115.8046205	53.43845365	22.49234277	46.51633919	34.50016102	37.8833072	56.8393897	no_name
ENSMUSG00000024640	213.5134557	0.724287894	0.199202692	3.635934274	0.000276975	0.008724997	218.630821	313.8525765	262.2946331	243.5683513	179.7789293	192.7765508	187.3215629	141.536889	177.6002107	92.86079664	197.8790527	119.051479	240.4730414	338.9917374	199.3557394	323.0469623	192.3306366	221.8922329	Psat1
ENSMUSG00000028572	1073.043933	-0.380427426	0.104738725	-3.632156339	0.000281063	0.008835549	915.8202167	781.7573334	961.3857005	972.2092668	1020.008872	910.5615805	1278.673277	1355.524433	1385.098551	1104.125077	1319.193685	1333.376565	954.5213444	808.1177437	822.8961908	1243.051256	998.5651231	1149.904576	Hook1
ENSMUSG00000051627	261.4288136	-0.499112474	0.137480502	-3.630423721	0.000282956	0.00887681	217.4162053	187.3918314	190.7597331	216.7345499	298.0545406	209.1830658	297.2711759	267.8751859	317.6663563	338.7888405	350.9706656	412.3510318	254.2933311	261.8751336	182.7427611	236.27383	240.8989791	225.1714284	H1f4
ENSMUSG00000039252	383.0114285	-0.5422196	0.149383601	-3.629713014	0.000283737	0.008883046	395.9647091	350.6411569	286.1395997	508.8101577	407.8143079	343.5114071	553.0058314	326.7697303	423.8602968	446.9563618	526.8631569	450.2310478	337.2150696	355.8609945	305.6788004	290.6377201	231.1853106	353.0600552	Lgi2
ENSMUSG00000040433	1679.318137	-0.283949131	0.078305572	-3.626167637	0.000287659	0.008957698	1979.823545	1681.92791	1705.998977	1692.593628	1676.675066	1479.662568	1847.96794	1731.689588	1819.944428	2075.591872	1691.336595	1821.487629	1659.356121	1417.017594	1325.715667	1539.961733	1477.448981	1603.526629	Zbtb38
ENSMUSG00000039883	169.3123658	-0.640319864	0.176602199	-3.625775152	0.000288096	0.008957698	227.1331307	147.1543216	243.868977	200.2214413	163.6934461	237.894467	259.8068634	181.4331933	176.6847457	143.8832124	183.2213451	168.8366429	145.5737186	148.6101219	110.7531885	108.7277802	103.9362531	96.18973641	Lrrc17
ENSMUSG00000005103	2514.043177	0.316334875	0.087248912	3.625659817	0.000288225	0.008957698	2868.922217	2852.264624	2775.770889	2886.697791	2907.687629	3100.831328	2027.145087	2515.366994	1837.338263	2137.839219	1980.419162	1912.399667	3239.475914	2482.190684	2354.612788	2579.148401	2404.132957	2390.533563	Wdr1
ENSMUSG00000079018	5775.347116	0.339341036	0.093599876	3.625443237	0.000288466	0.008957698	5106.244285	5649.346377	5602.483299	4257.285802	4916.480613	5865.3291	5293.870256	4632.720856	5205.334012	5963.499951	5345.177375	5593.25494	6261.512603	7706.037291	6858.944966	5341.252202	6926.817016	7430.657138	Ly6c1
ENSMUSG00000027365	1805.665336	-0.32710905	0.090403866	-3.61830822	0.000296535	0.009189581	1370.086478	1219.771369	1282.208888	1365.427664	1526.228489	1584.254101	1985.608567	2015.713278	2229.157284	2282.74288	2280.902168	2648.354265	1762.547618	1799.387421	1467.479748	2011.463934	1883.480325	1787.16158	Trpm7
ENSMUSG00000021377	1536.746061	-0.284012863	0.078509678	-3.617552239	0.000297402	0.009197799	1303.282616	1200.227435	1328.814959	1242.61142	1443.908663	1548.36485	1871.586746	1679.444428	1761.354667	1804.15262	1762.182182	1879.931082	1449.287717	1459.592386	1230.467925	1505.461572	1517.275022	1673.482801	Dek
ENSMUSG00000003464	3920.194457	0.254214779	0.070284068	3.616961656	0.000298081	0.009200178	4525.657994	4739.978656	4417.822001	4043.64746	4183.171822	3626.865214	3709.781387	3655.261401	3076.877878	3535.85341	3346.028921	3211.143074	3868.759773	4426.975035	4044.706445	4048.018893	4073.912574	4029.038277	Pex19
ENSMUSG00000029716	12.65694438	2.555056625	0.706569872	3.616141483	0.000299027	0.009210754	12.14615672	9.197145099	8.67089696	27.8658707	5.677229345	47.16873052	0	0	8.239185034	3.061344944	1.628634179	4.329144691	14.74164239	25.70553459	27.68829713	10.45459425	13.59913592	7.651456306	Tfr2
ENSMUSG00000030213	1382.614297	-0.269449616	0.07458615	-3.612595869	0.000303147	0.009309802	1328.789545	1235.866373	1076.275085	1371.62008	1213.03467	1134.100347	1744.53386	1558.805603	1659.738052	1543.9383	1556.159958	1515.200642	1370.972742	1349.540566	1324.608135	1406.142926	1133.585115	1364.145353	Atf7ip
ENSMUSG00000025510	4556.451153	0.193128033	0.053464226	3.612285198	0.00030351	0.009309802	4876.681923	5096.368028	4518.621178	4451.314828	4644.919809	4501.537543	4382.510131	4277.453766	4090.297637	4338.946234	4150.574205	3921.122804	5076.653096	4761.146985	4967.280506	4508.02104	4921.915835	4530.755198	Cd151
ENSMUSG00000006494	2533.628244	0.364389702	0.10088847	3.61180718	0.000304071	0.009309802	2328.418243	2975.27644	2454.947702	2591.525975	2350.372949	2347.157047	1949.773138	2434.624473	2056.134399	2196.004773	2347.676169	2376.700435	3245.00403	2668.55581	2611.560186	3395.652212	3099.631622	2176.292786	Pdk1
ENSMUSG00000032690	124.4023038	0.760236005	0.210593556	3.609968027	0.000306235	0.009357309	138.4661866	93.12109413	131.1473165	98.0465821	105.9749478	95.36286823	133.5684188	88.34181661	62.25162026	118.3720045	77.3601235	106.0640449	181.5064719	187.1684237	114.0757842	236.27383	131.1345249	141.0054091	Oas2
ENSMUSG00000003559	1441.734366	0.389252477	0.107852617	3.609114823	0.000307244	0.009369397	1502.479586	2137.186592	1985.635404	1459.345969	1699.383984	1432.493838	1275.415511	1242.484905	1007.011504	1229.640219	1070.012656	987.0449895	1497.198055	1520.643031	1716.674422	1444.824925	1324.944385	1418.798612	As3mt
ENSMUSG00000020532	660.1818859	-0.482363161	0.133737828	-3.60678177	0.000310018	0.009435175	533.21628	579.4201413	557.1051297	607.888809	647.2041453	587.5583172	737.069628	646.8900765	842.2278035	895.9536203	651.4536716	1108.261041	643.1041491	648.2614505	476.2387107	634.5938709	651.7871572	435.0399442	Acaca
ENSMUSG00000051043	1282.434143	-0.530007038	0.147154103	-3.60171431	0.000316126	0.009601924	1547.420366	1407.1632	920.1989399	1618.284639	1500.680957	1355.588299	1778.740406	1421.068362	1990.220918	1196.985873	1171.802292	1145.058771	1033.757672	807.3144457	940.2945707	1193.914663	983.0232535	1072.296948	Gprc5c
ENSMUSG00000030789	43.14665035	1.138971219	0.316322594	3.600663501	0.000317406	0.009621689	54.65770524	35.63893726	40.10289844	23.73759356	59.61090812	78.95635327	26.87657207	13.29876809	28.37941512	30.61344944	17.91497597	34.63315753	35.93275331	77.11660377	53.1615305	53.31843067	68.96704644	43.72260746	Itgax
ENSMUSG00000044320	517.4947103	-0.767789157	0.213460467	-3.59686815	0.000322072	0.009743783	575.7278285	620.8072942	364.1776723	314.781132	581.9160078	340.4351855	693.9042244	919.5148224	701.2461929	704.1093371	592.008524	494.6047809	259.821447	338.9917374	263.5925887	441.1838773	647.9016898	460.1804435	1700001O22Rik
ENSMUSG00000038910	1837.487206	-0.321153876	0.089414517	-3.591742003	0.000328475	0.009917866	2069.705105	1888.863675	1815.469051	2161.153083	1681.406091	1658.083419	1999.454074	2282.638552	1886.773373	2009.262732	2004.848674	1923.222529	1588.411967	1514.216647	1842.933057	1767.871888	1311.345249	1669.11054	Plcl2
ENSMUSG00000030357	5331.176101	0.203395864	0.056761292	3.58335507	0.000339209	0.010221766	5669.825957	6319.588326	5952.570763	6051.02222	5608.156388	5453.115411	4939.58817	5047.832403	4357.613418	5024.687502	4511.316676	4427.632732	5490.340436	5202.960861	5717.079592	5336.024905	5323.090345	5528.723713	Fkbp4
ENSMUSG00000039474	5748.049829	0.498797674	0.139222096	3.582747922	0.000339999	0.010225393	7274.33326	7389.906087	5825.758895	5843.576293	5684.798984	5424.40401	4163.425346	6346.362116	3454.049459	5427.764586	3855.791419	4114.852028	8908.558764	6541.255255	6306.286555	5590.071545	5771.86183	5541.840496	Wfs1
ENSMUSG00000022579	2847.103377	0.370259167	0.103368997	3.58191699	0.000341082	0.010237826	2420.729034	2776.388177	2698.816679	2187.986885	2555.69941	2811.666502	2306.498549	1929.271285	2772.028031	3186.860087	2660.373931	2760.912026	3054.284032	3773.893797	3349.176421	2939.831903	3602.799651	3460.64438	Gpihbp1
ENSMUSG00000053536	1124.492242	-0.275077285	0.076840414	-3.579851679	0.000343789	0.010298848	1002.057929	1073.76669	1030.752876	1090.897235	1099.490083	977.2130476	1160.579249	1422.968186	1193.766365	1362.2985	1234.504708	1276.015398	1084.432068	1192.897465	985.703378	1032.913912	911.1421065	1109.461164	Cstf2t
ENSMUSG00000023904	2104.145098	0.345900388	0.096648154	3.578965278	0.000344957	0.010313615	2945.443005	2784.435679	2353.064663	1864.949199	2279.407582	2443.545323	1612.594324	1828.580613	1646.921542	1925.58597	1751.596059	1451.345758	2215.853121	1976.112972	2328.032023	2130.646308	2135.064339	2201.433286	Hcfc1r1
ENSMUSG00000024395	2909.326308	0.329198659	0.091997106	3.578358868	0.000345758	0.010317379	2547.049064	3089.09111	2867.89917	2539.922511	2722.231471	2551.213077	2580.150919	2382.379313	2575.203056	2955.218319	2624.543979	2862.646927	3438.488086	3962.668817	3445.531695	2535.239105	3141.400397	3546.99653	Lims2
ENSMUSG00000049598	4.131431842	5.425557028	1.516558473	3.577545559	0.000346836	NA	13.36077239	8.047501962	2.16772424	0	6.623434236	0	0	0	0	0	0	0	8.292173842	0	17.72051017	9.409134824	0	8.744521492	Vsig8
ENSMUSG00000034265	301.2097062	0.400159798	0.111866672	3.577113638	0.000347409	0.010346427	310.941612	334.546153	398.8612602	308.5887163	287.6462868	276.85994	245.9613565	252.6765938	226.1198559	261.2347686	263.838737	260.8309676	374.9905282	289.9905621	362.1629265	293.7740984	362.3198355	310.430513	Zdhhc14
ENSMUSG00000042429	98.51919303	1.117474114	0.312939501	3.570895042	0.000355763	0.010574619	125.1054142	113.8146706	98.63145292	137.2652149	52.04126899	141.5061916	91.21745673	18.99824013	32.04127513	72.45183034	78.17444059	55.19659481	97.6633808	155.8398035	167.2373147	130.6824281	69.93841329	135.5400831	Adora1
ENSMUSG00000043822	1161.185599	0.439959287	0.123238698	3.569976746	0.000357013	0.010591152	1559.566523	1596.854318	1336.401994	1314.856269	1130.714845	1165.88797	1053.887402	1096.198456	700.3307279	1028.611901	776.8585033	774.9168996	1488.905881	1217.799701	1224.930265	1076.823208	1221.008132	1136.787794	Adamtsl5
ENSMUSG00000021186	1991.248046	0.378221486	0.105980753	3.568775217	0.000358654	0.010619216	1746.617336	2223.409828	2398.586872	1831.922981	1836.583693	2514.298418	2100.444829	1814.331933	1479.391446	1657.208063	1669.350033	1405.889738	2206.639595	2423.549933	2043.396328	2208.010305	2066.097293	2216.736198	Fbln5
ENSMUSG00000025809	11532.4704	0.176443874	0.049476553	3.56621192	0.000362179	0.010702831	11417.38732	11390.66421	10793.09899	11389.91663	11309.04085	11357.40998	10084.41562	11070.27453	10885.79436	11141.2547	11360.53772	11150.79444	11778.57227	12508.95577	11919.25815	13005.51525	13477.71506	11543.86143	Itgb1
ENSMUSG00000030869	6420.567313	0.332935397	0.093394049	3.564845953	0.00036407	0.010728394	6070.649129	9156.90759	8938.610904	7078.963228	8127.900012	7436.252908	5329.705686	5628.228639	4884.005795	4744.064215	4750.7259	5093.238729	6009.98333	6194.230538	6497.889571	5775.117863	6271.144392	7582.593199	Ndufab1
ENSMUSG00000043140	800.636488	-0.247533447	0.06944265	-3.564573739	0.000364448	0.010728394	802.8609592	807.0494825	787.9677613	784.3726568	816.5748208	779.3094608	864.9369557	874.8689581	832.1576884	951.0578293	829.7891142	874.4872275	766.565404	623.3592138	754.2292139	799.77646	727.5537716	734.5398053	Tmem186
ENSMUSG00000037966	939.1716816	0.36299217	0.101868625	3.563336316	0.000366171	0.010758387	924.3225264	976.0470237	931.0375611	1012.459969	1045.556404	1254.072988	921.1334246	865.369838	705.8235179	850.0334461	671.8115988	692.6631505	1045.735257	961.5476533	914.8213373	934.6407259	1030.620229	1167.393619	Ninj1
ENSMUSG00000053702	107.5789824	0.69111438	0.19422456	3.558326408	0.000373225	0.0109446	53.44308957	75.87644707	54.193106	48.50725641	81.37362061	52.29576645	119.722912	70.29348849	100.7011504	88.77900338	125.4048318	95.2411832	111.4836705	192.7915094	146.1942089	149.5006978	200.1015714	170.5181691	Nebl
ENSMUSG00000026509	3922.049576	0.212444191	0.059732735	3.556579021	0.000375716	0.010996516	4119.976359	3606.430522	3759.917694	3944.568808	3579.493102	3839.124502	3420.654627	3387.386216	3871.501501	3913.419287	3679.898927	3848.60963	4075.142767	4353.071623	4199.760909	4636.612549	4376.007665	3985.31567	Capn2
ENSMUSG00000018334	4532.156778	-0.288720079	0.081209947	-3.555230464	0.000377648	0.011031941	4909.476546	3801.869855	4582.569044	5437.973064	4849.300065	3972.427436	4462.325405	4655.518744	5196.179361	4980.808224	5377.750059	5032.630703	3936.018517	3777.910287	4188.68559	4220.519698	3969.976321	4226.883076	Ksr1
ENSMUSG00000073433	34.79667008	1.476085952	0.415259382	3.554611931	0.000378537	0.01103682	29.15077613	60.93108628	36.85131208	28.89793999	30.27855651	55.37198801	18.73215629	26.59753619	10.98558005	17.34762135	21.17224433	6.493717036	46.06763245	24.09893868	69.77450878	76.31853802	56.33927737	10.93065187	Arhgdig
ENSMUSG00000034584	17.95785694	-2.004151087	0.56420196	-3.552187389	0.000382043	0.011117806	46.15539554	3.448929412	17.34179392	12.38483142	17.03168803	13.33029341	28.50545523	14.2486801	35.70313515	43.87927753	24.42951268	23.8102958	11.05623179	0	6.645191312	10.45459425	3.885467405	10.93065187	Exph5
ENSMUSG00000042451	5563.348257	1.317059908	0.371069368	3.549363063	0.000386164	0.011209667	7492.964081	3283.3808	5822.507309	10127.6959	3450.809237	7464.964309	2853.803289	2693.950451	1875.787793	2982.770424	5081.338638	2411.333593	5597.217343	6023.931372	10601.29521	7227.261004	1985.473844	13163.78404	Mybph
ENSMUSG00000038156	647.8978071	-0.456120768	0.128520178	-3.549020666	0.000386667	0.011209667	474.9147278	449.5104667	485.5702298	624.4019176	562.99191	541.4149938	704.4919649	623.1422763	918.2113988	954.1191742	855.847261	874.4872275	450.5414454	641.0317688	532.7228369	750.6398671	633.331187	584.7898748	Spon1
ENSMUSG00000030616	184.9686288	-0.527273479	0.148649729	-3.547086708	0.000389516	0.011257574	160.3292687	183.942902	173.4179392	236.3438663	219.5195347	253.2755748	197.0948619	225.1291456	198.6559058	184.701145	225.5658338	209.9635175	146.4950712	159.0529953	153.9469321	151.5916166	95.19395142	155.2152565	Sytl2
ENSMUSG00000022351	99.70289169	-0.687076215	0.193711769	-3.546899698	0.000389793	0.011257574	132.3931082	97.71966668	113.8055226	176.4838478	164.639651	139.4553772	132.7539772	94.04128865	100.7011504	79.59496855	104.2325875	86.58289381	61.73062749	62.65724056	44.30127541	74.22761917	58.28201108	71.04923712	Sqle
ENSMUSG00000038175	1716.218517	0.366033703	0.103294478	3.543594087	0.000394712	0.011378145	1738.115027	1573.861455	1296.299096	1419.095267	1256.560095	1653.98179	1650.058637	1314.678217	1433.618196	1863.338623	1586.28969	1744.64531	1884.166167	1976.112972	2002.417649	1859.872317	2487.670506	2151.152287	Mylip
ENSMUSG00000016319	2466.978181	0.354576587	0.100089796	3.542584783	0.000396226	0.011400266	2033.266635	2955.732506	3034.813936	2487.286978	2563.269049	3117.237843	2008.412931	2551.46365	1879.449653	1871.502209	2017.877748	2054.179156	2700.484614	2888.65945	2569.473974	2409.783974	2515.840145	2746.872814	Slc25a5
ENSMUSG00000022353	800.8289781	-0.386513753	0.109193926	-3.539700113	0.000400582	0.01150393	783.4271084	840.3891335	901.7732839	857.6495761	860.1002457	862.3674428	933.3500483	831.1730058	801.9473433	822.4813416	859.1045294	1028.171864	855.0152583	688.4263482	485.0989658	641.9120869	606.1329152	756.4011091	Mtss1
ENSMUSG00000037601	961.6746307	0.495169403	0.139992876	3.537104288	0.00040454	0.011595798	869.6648211	1407.1632	1391.678962	1061.999295	1266.968349	1236.641065	837.2459421	935.6633265	606.9532975	580.6350911	566.7646943	654.7831345	984.0046292	1167.19193	944.7246982	783.0491092	929.5980767	1085.41373	Nme1
ENSMUSG00000029167	1331.228717	-0.567720849	0.160708537	-3.532611636	0.000411476	0.011772542	1189.108743	1012.835604	1077.358947	1124.955521	1159.100991	1097.185688	1317.766473	3015.020709	1163.55602	1951.097178	1330.594124	1554.162944	1206.050618	1213.783211	1089.811375	1182.41461	1060.732602	1216.581553	Ppargc1a
ENSMUSG00000056501	6103.153377	0.561665545	0.159040003	3.531599177	0.000413055	0.011795614	6245.553785	7005.925279	7266.211653	5229.495069	6176.825527	8221.714812	4230.209556	3191.704342	3819.319996	6496.173971	5307.718789	5110.555307	7860.059449	7434.522582	8731.781384	4447.384394	5567.874791	7513.730092	Cebpb
ENSMUSG00000037977	919.3380447	-0.466514725	0.132173968	-3.529550721	0.000416266	0.011865131	947.4002242	1209.424581	860.5865233	1265.316944	1130.714845	860.3166285	1159.764807	1190.239744	965.815579	696.9661989	1037.439972	908.0380989	754.5878196	595.2437854	796.3154256	752.7307859	623.6175185	793.5653254	6430571L13Rik
ENSMUSG00000023064	593.7475998	0.719151991	0.204003427	3.525195637	0.00042317	0.012025786	644.9609218	548.3797765	850.8317642	725.5447076	492.9727481	647.0319339	588.0268193	360.0166505	573.0810924	359.1978068	440.5455454	239.1852442	539.9126524	955.9245676	941.4021026	766.3217585	481.7979582	532.3227458	Sncg
ENSMUSG00000037621	387.6141902	0.570910221	0.161960164	3.525003977	0.000423476	0.012025786	429.9739479	450.6601099	395.6096738	270.4021528	429.5770204	232.7674311	213.3836934	342.9182344	313.0890313	402.056636	333.0556896	314.9452762	475.4179669	530.9799489	471.8085832	425.5019859	423.5159472	521.392094	Atoh8
ENSMUSG00000031278	1173.628483	-0.333351609	0.094639844	-3.522317813	0.000427791	0.012125771	1125.948728	1210.574224	1211.75785	1320.016616	1298.19311	992.5941554	1331.61198	1432.467306	1169.04881	1153.106596	1226.361537	1475.156053	995.9822137	1056.336812	862.7673387	1191.823744	1097.644542	973.9210812	Acsl4
ENSMUSG00000026305	4052.839483	-0.22852882	0.064905377	-3.52095358	0.000429998	0.012165755	4263.301009	3747.836628	3771.840178	4579.291419	4208.719354	4292.354478	4255.457245	4358.196286	4123.254377	4140.979261	4705.93846	4359.448704	4006.041318	3591.545161	3614.984074	3908.97279	3324.017365	3698.932591	Lrrfip1
ENSMUSG00000026675	440.8419472	-0.412989193	0.117318533	-3.520238309	0.000431159	0.012176064	353.4531606	320.7504353	302.3975315	316.8452706	364.288883	296.3426765	561.9646888	697.2354129	574.9120224	608.1871956	559.4358405	413.433318	473.5752616	395.2225943	436.3675628	484.0477137	431.286882	345.4085989	Hsd17b7
ENSMUSG00000024181	1679.406496	0.356516842	0.101337663	3.518107995	0.000434635	0.012251587	1582.644221	2309.633063	2285.865211	1875.269891	1740.070794	1807.792868	1523.005751	1543.607011	1303.622165	1240.865151	1358.280905	1198.090793	1800.323076	1675.679536	1906.062375	1475.143249	1870.852556	1732.508321	Mrpl28
ENSMUSG00000039601	3202.972597	0.329645973	0.093722635	3.51725037	0.000436042	0.012257999	3759.235505	3932.929173	2966.530623	3092.079579	3366.597001	2840.377903	2900.226459	2997.922293	2528.51434	3174.614707	2451.908756	2652.683409	3987.614265	3588.331969	3068.970854	3662.244365	3474.579227	3208.146322	Rcan2
ENSMUSG00000031337	758.5042716	0.269549737	0.076642132	3.516991623	0.000436468	0.012257999	659.5363099	694.384455	755.4518977	745.154024	776.8342153	821.3511554	743.5851606	673.4876127	649.0646877	685.7412675	673.440233	747.8597453	888.1839537	853.9057272	718.7881936	842.6402965	855.774196	867.8937581	Mtm1
ENSMUSG00000024793	41.39113857	0.966742478	0.275189652	3.513004473	0.00044307	0.012420594	60.7307836	45.9857255	42.27062268	24.76966285	42.57922009	54.34658082	19.54659787	31.34709622	37.53406516	28.57255281	21.17224433	22.72800963	63.57333279	45.78798349	31.01089279	60.63664664	62.16747848	50.28099858	Tnfrsf25
ENSMUSG00000025902	958.5839434	0.441791227	0.125825496	3.511142352	0.000446185	0.012485019	902.4594443	855.3344942	1171.654952	974.2734053	856.3154262	984.3908979	711.0074975	848.2714219	763.4978132	991.8757619	802.9166502	765.1763241	1226.320376	1335.884501	1203.887159	751.6853265	1178.267991	931.2915389	Sox17
ENSMUSG00000020901	89.51617099	0.809886408	0.230769392	3.509505317	0.000448941	0.012539162	87.45232838	73.57716079	59.6124166	103.2069285	79.48121083	141.5061916	59.45423519	53.19507237	49.4351102	79.59496855	90.38919693	55.19659481	117.9331391	134.1507586	132.9038262	126.5005904	92.27985087	75.42149787	Pik3r5
ENSMUSG00000048997	224.2031198	-0.478271565	0.136478401	-3.5043755	0.00045768	0.012759904	206.4846642	177.0450432	208.101527	229.1193813	251.690501	253.2755748	231.3014081	226.0790576	312.1735663	303.0731495	243.4808097	260.8309676	146.4950712	174.3156564	189.3879524	231.0465329	188.4451691	203.3101247	Atxn7l2
ENSMUSG00000026853	22636.95281	0.349667558	0.099843833	3.502144777	0.000461529	0.012843782	31343.15742	28497.35409	26441.90028	24674.71247	23930.46789	19635.52219	19759.16712	21362.57112	16630.33726	20620.1991	17045.28532	15801.37812	25913.96461	22577.49235	25083.38214	23298.06328	23315.71853	21534.47724	Crat
ENSMUSG00000045092	4535.352882	0.477457993	0.136452314	3.49908315	0.000466861	0.012968549	6394.951513	5721.773895	5953.654625	4670.113516	5166.278704	6104.248974	2471.015747	2139.201839	3331.377149	4360.375649	3428.274947	4179.789199	4459.346822	5145.123408	4926.301826	3847.290684	4674.217288	4663.016086	S1pr1
ENSMUSG00000029314	337.7639757	0.549941506	0.15743154	3.493210491	0.00047725	0.013233082	368.0285486	455.2586824	288.3073239	208.4779956	285.753877	306.5967484	294.8278512	259.3259778	282.8786862	338.7888405	284.1966642	231.609241	349.192654	543.0294182	414.2169251	412.9564728	375.9189714	380.3866849	Gpat3
ENSMUSG00000041592	48.58971986	0.954932598	0.273595513	3.490307972	0.000482464	0.013353421	66.80386196	44.83608236	39.01903632	59.86001855	43.52542498	33.83843711	21.9899226	18.04832813	43.02685518	32.65434607	47.23039119	36.79772987	70.02280133	65.06713443	58.69918992	85.72767284	67.02431274	40.4434119	Sdk2
ENSMUSG00000053279	6126.215075	0.318656758	0.091360791	3.487894046	0.000486841	0.013450192	5537.432849	6855.322028	7642.311808	5404.946847	6608.294957	5282.897819	5435.583091	5362.253277	5644.757213	5450.214449	4964.076977	5602.995516	6639.267189	6546.878341	6695.030247	6053.21007	8097.314072	6449.0846	Aldh1a1
ENSMUSG00000032648	259510.6951	-0.277498943	0.079595911	-3.486346702	0.000489666	0.01350382	279569.3038	231522.0329	240271.6386	276911.4137	241776.1661	214276.2633	273134.3853	320510.7601	305706.7215	289727.7264	284810.6593	272315.1062	231536.8421	206130.272	272167.1006	239874.3923	227987.5709	262964.1572	Pygm
ENSMUSG00000036432	586.2981455	0.352647411	0.101169497	3.485708852	0.000490835	0.013511668	744.5594069	827.7430589	765.2066568	764.7633404	691.6757752	819.300341	495.1804794	550.9489638	393.6499516	355.1160135	422.6305694	389.6230222	530.6991259	568.7349528	560.411134	562.4571706	513.8530643	596.8135918	Siah2
ENSMUSG00000038028	4182.732678	-0.333439978	0.095735613	-3.48292521	0.000495967	0.013628385	4501.36568	3975.465969	4456.841038	4929.162907	4094.228562	3652.500394	5005.557938	4961.390411	5101.886466	4030.770843	4361.482331	4232.821221	3220.127509	3210.78193	4098.975508	3522.152802	3479.436061	4454.240635	Tigar
ENSMUSG00000032402	3162.589943	-0.308417451	0.088622136	-3.48014011	0.000501152	0.013743767	3325.61771	3008.616091	2849.473514	3076.598539	3650.458469	2559.416334	3250.436337	3413.983752	3385.389584	3683.818416	3631.854219	3909.217656	2686.664325	2519.14239	3056.788004	3407.152266	2759.653224	2752.33814	Smad3
ENSMUSG00000016756	122.0747423	-0.823226968	0.236579488	-3.479705599	0.000501965	0.013743767	104.4569478	109.2160981	81.289659	153.7783235	122.0604309	241.9960957	185.6926798	120.6388248	152.8826556	129.596936	142.5054907	153.6846365	80.15768047	93.18256289	46.51633919	93.04588882	106.8503536	79.79375862	Cmah
ENSMUSG00000067653	62410.66956	0.283024025	0.081371092	3.478188833	0.000504814	0.013769437	73638.50435	69406.25549	76945.53963	75120.195	79347.79594	56934.70856	54694.63861	56243.34	49747.28377	53214.33871	51836.98296	46430.07681	62352.54053	54196.90649	66858.37732	60233.09931	69675.17287	66516.29579	Ankrd23
ENSMUSG00000055489	5773.691968	-0.27448077	0.078919522	-3.47798317	0.000505202	0.013769437	6131.379912	5748.215687	5689.192268	6520.613745	6610.187367	4803.007256	6429.201816	6180.127515	6020.097865	6062.483438	5953.472241	6809.744598	4721.010974	4819.787736	5248.593605	5824.254456	4812.151381	5542.933561	Ano5
ENSMUSG00000024150	1630.245689	0.259751339	0.074689082	3.47776851	0.000505606	0.013769437	1407.739564	1831.381518	1640.96725	1644.086371	1674.782657	1585.279508	1531.964608	1644.297683	1493.123421	1466.384228	1377.010198	1388.57316	1831.649066	1740.746671	1770.943485	1562.96184	1762.059468	1990.471705	Mcfd2
ENSMUSG00000041695	2294.96774	-0.432400409	0.124361386	-3.476966793	0.000507121	0.013786101	1251.054142	2040.616569	1531.497176	1362.331457	1188.433343	1494.018269	3511.057642	3441.5312	2806.815702	2826.641832	3034.145475	3014.166991	2280.347806	2843.674764	1845.148121	2305.238032	1903.879028	2628.821774	Kcnj2
ENSMUSG00000049999	240.1586911	0.503565592	0.144954699	3.473951479	0.000512854	0.013917193	255.0692911	179.3443294	263.3784952	281.7549149	245.0670667	243.0215029	175.1049393	208.0307294	209.6414859	191.8442832	227.194468	167.7543568	245.0798047	244.2025786	349.9800758	354.410745	253.5267482	228.450624	Ppp1r3d
ENSMUSG00000008305	1069.372744	0.278088006	0.080084602	3.472427902	0.000515774	0.01397161	1136.880269	1234.71673	1071.939637	1289.054537	1145.854123	1085.906209	942.3089056	1041.103559	839.4814085	996.9780035	885.9769933	847.4300732	1223.556318	1192.094167	1118.607204	968.0954275	1090.844974	1137.880859	Tle1
ENSMUSG00000028420	3471.453665	0.287433285	0.082802119	3.471327661	0.000517892	0.014004157	2915.077613	3963.969538	3781.594937	3358.353454	3560.569004	3948.843071	3059.857008	3411.134016	3039.343813	2719.494759	3015.416182	3201.402499	3951.681512	3805.222417	3169.756256	3668.517122	4004.945528	3910.987237	Tmem38b
ENSMUSG00000083012	4052.402136	0.2223917	0.064176208	3.465329416	0.000529582	0.014294981	3776.240124	4264.026397	4343.035515	3657.653547	3929.588911	4276.97337	3492.325486	4022.877348	3607.84758	3885.867182	3779.245612	3685.184418	4322.065277	3939.373176	4769.032298	4169.292186	4445.946078	4576.663936	Fam220a
ENSMUSG00000072946	3210.554576	0.242424918	0.069967949	3.464799535	0.000530627	0.014297914	3251.526154	4020.302052	3241.831601	3140.586835	3715.746606	2992.138167	2773.173573	2771.843235	2865.405462	2941.952491	2824.051666	2970.875544	3385.049633	3533.707708	3298.229955	3572.334855	3354.129737	3137.097085	Ptgr2
ENSMUSG00000058135	6189.521655	-0.278743756	0.080500867	-3.462618088	0.000534947	0.014388947	7399.438674	5980.443601	6235.458777	5431.780649	5561.792348	6214.99295	7174.41586	7041.697705	6594.094422	7320.69621	6622.026571	6131.151168	5222.226815	5890.583911	5841.123163	5256.569988	5083.162733	6409.734254	Gstm1
ENSMUSG00000046491	140.5490824	-0.625531649	0.180697172	-3.46176778	0.00053664	0.014409113	161.5438844	159.8003961	188.5920089	105.2710671	166.5320608	162.0143353	196.2804203	173.8338972	129.9960305	189.8033865	147.3913932	125.545196	116.0904338	118.8880975	71.98957255	83.63675399	105.8789868	126.7955616	C1qtnf2
ENSMUSG00000079055	1534.673232	-0.366924249	0.106053459	-3.459804647	0.000540567	0.014465786	1490.33343	1243.913875	1469.717035	1799.928834	1430.661795	1208.955071	1522.191309	1889.374981	1859.309423	1643.942235	1803.712353	1971.925407	1627.108778	1090.878624	1469.694812	1337.142604	1458.021644	1307.305963	Slc8a3
ENSMUSG00000027068	15.45281097	2.033448381	0.587741536	3.459766335	0.000540644	0.014465786	14.57538806	14.94536079	5.4193106	12.38483142	18.92409782	8.203257482	13.03106525	9.499120066	3.661860015	4.081793259	3.257268358	6.493717036	75.55091722	38.55830189	21.04310582	8.363675399	13.59913592	6.558391119	Dhrs9
ENSMUSG00000050164	188.2512459	-0.80624721	0.233079978	-3.459101111	0.000541981	0.01447621	248.9962128	334.546153	295.8943588	173.3876399	199.649232	275.8345328	222.3425508	158.6353051	197.7404408	171.4353169	176.7068084	257.5841091	202.6975828	105.2320322	107.4305929	100.3641048	109.7644542	50.28099858	Mchr1
ENSMUSG00000022441	301.4962224	-0.550477808	0.159199736	-3.457780915	0.000544644	0.014521942	289.0785299	255.2207765	305.6491179	242.536282	366.1812927	266.6058682	265.5079544	340.0684984	373.5097215	442.8745686	328.1697871	451.313334	263.5068576	240.1860888	211.5385901	194.455453	355.5202676	235.0090151	Efcab6
NewGene_1737	4.10499669	5.410009073	1.564843766	3.457219941	0.000545779	NA	4.858462688	13.79571765	11.92248332	0	0	0	0	0	0	0	0	0	6.449468544	24.09893868	2.215063771	8.363675399	0	2.186130373	no_name
ENSMUSG00000020792	2448.928005	-0.305844453	0.088571361	-3.453085192	0.000554214	0.01475136	2632.072161	2071.656934	2195.904655	2545.082858	2209.38842	1808.818275	2538.614398	2958.975901	2780.267216	2764.394485	2964.114206	2917.843522	2232.437469	1918.275519	2342.429938	2468.329702	2484.756406	2247.342023	Exoc7
ENSMUSG00000002565	118.5614948	-0.616683928	0.178787379	-3.449258729	0.000562128	0.014935981	100.8131008	101.1685961	125.7280059	84.6296814	148.5541679	100.4899042	176.7338224	157.6853931	143.7280056	124.4946944	132.7336856	155.8492089	79.23632782	113.2650118	101.8929335	69.00032204	91.30848402	126.7955616	Scin
ENSMUSG00000033530	4718.270944	0.271132025	0.078627838	3.448295565	0.000564136	0.014963325	4896.115774	4681.346856	5305.505078	4825.955978	4745.217527	4414.377933	3686.977023	4679.266545	4243.180293	4565.48576	4267.835866	3962.249678	5299.620438	4618.159949	4822.193829	5126.93302	6125.439364	4663.016086	Ttc7b
ENSMUSG00000074206	3.541765759	5.256008893	1.52557613	3.445261621	0.000570507	NA	6.07307836	8.047501962	6.50317272	4.128277141	0	0	0	0	0	0	0	0	3.685410596	13.65606525	0	17.77281022	3.885467405	0	Adh6b
NewGene_4832	1321.001065	0.343994198	0.099867053	3.444521373	0.000572071	0.015122233	1518.26959	1708.369702	1605.1998	1286.990399	1223.442924	1874.444335	1111.712754	1159.84256	1037.221849	1133.718078	1005.681605	967.5638384	1440.074191	1192.094167	1496.275577	1246.187634	1395.854165	1375.076005	no_name
ENSMUSG00000047036	1152.908328	-0.397078299	0.115278784	-3.444504564	0.000572107	0.015122233	936.4686831	1026.631322	741.3616901	1050.646532	1106.113517	1045.915329	1275.415511	1145.59388	1617.626662	1290.867118	1503.229347	1606.11268	1178.410038	1073.206069	871.6275938	1273.36958	1067.53217	942.2221908	Zfp445
ENSMUSG00000037106	70.76316246	1.060408326	0.308105857	3.441701292	0.000578068	0.015253413	139.6808023	77.02609021	73.70262416	92.88623568	84.21223528	58.44820956	67.59865097	8.549208059	45.77325019	31.63389776	43.97312283	44.37373308	90.29255961	88.36277515	74.20463632	110.818699	77.7093481	64.490846	Fer1l6
ENSMUSG00000040234	657.5910665	-0.298587356	0.086794299	-3.440172426	0.000581344	0.015313395	647.3901532	698.9830276	642.7302372	607.888809	662.3434236	607.0410537	806.2971621	641.1906045	689.3451479	714.3138203	752.4289907	792.2334784	510.4293676	653.0812382	680.0245776	591.7300345	591.5624124	547.6256584	Tm7sf3
ENSMUSG00000020900	1311.122979	0.460585556	0.133965233	3.438097671	0.000585816	0.015404651	1628.799616	1320.939965	1302.802268	1706.010529	1286.838651	1171.015006	996.8764914	1119.946256	913.6340738	1326.582809	1013.824776	1020.595861	2052.773702	1301.342689	1478.555067	1512.779788	1399.739633	1047.156449	Myh10
ENSMUSG00000031217	614.2264115	0.456225473	0.132841556	3.434358106	0.000593959	0.015591933	680.1847763	503.5436942	540.8471979	726.5767769	687.8909556	414.2645029	512.2837525	420.8110189	541.0398172	609.2076439	546.406767	534.6493693	719.5764189	863.5453026	689.9923646	743.3216511	746.9811086	574.9522881	Efnb1
ENSMUSG00000021892	1663.631783	-0.338244757	0.098508398	-3.433664175	0.000595481	0.015605087	1966.462773	1642.840043	1509.819933	1542.943582	1818.6058	1408.909473	1812.132511	1547.406659	1997.544638	1851.093243	1974.718942	2015.216854	1525.759987	1349.540566	1270.339073	1779.371941	1544.473294	1388.192787	Sh3bp5
ENSMUSG00000079557	2454.924193	0.309001311	0.090016152	3.432731854	0.000597533	0.015632029	2316.272086	3240.844004	3311.198777	2434.651444	2610.579294	2728.60852	2128.135843	2273.139432	2009.445683	1913.34059	2211.685215	1766.291034	2436.056404	2589.83261	2669.151844	2493.420728	2595.492227	2460.489735	Marchf2
ENSMUSG00000017491	165.6410446	-0.64618719	0.188446343	-3.429024843	0.000605754	0.015820018	263.5716008	228.7789843	148.4891104	245.6324899	251.690501	141.5061916	181.6204719	183.3330173	140.0661456	208.1714562	132.7336856	193.7292249	102.270144	147.8068239	93.03267837	107.6823208	92.27985087	119.1441053	Rarb
ENSMUSG00000029009	427.7689846	0.406569663	0.118622318	3.427429755	0.000609324	0.015886094	428.7593322	364.4368746	299.1459451	502.6177419	422.9535862	353.7654789	386.8597495	316.3206982	373.5097215	387.7703596	451.9459846	374.4710157	585.0589322	510.8975	497.2818165	458.9566875	495.3970941	489.6932036	Mthfr
NewGene_8678	286.9109021	-0.749395813	0.219016676	-3.421638153	0.000622451	0.01620069	285.4346829	198.8882628	257.9591846	341.6149334	336.8489411	330.1811137	270.3946039	175.7337212	414.7056467	382.668118	473.9325461	424.2561797	221.1246358	303.6466273	159.4845915	135.9097252	260.3263161	191.2864076	no_name
ENSMUSG00000032997	490.9785135	0.408810784	0.11954745	3.419652887	0.000627011	0.016291619	496.7778098	462.1565412	409.6998814	510.8742962	495.8113628	568.0755807	440.6128937	406.5623388	364.3550715	486.7538461	437.288277	398.2813115	654.1603808	618.5394261	510.5721992	462.0930658	671.2144942	443.7844657	Chpf
ENSMUSG00000033712	662.1996946	-0.302461918	0.088475932	-3.41857851	0.000629492	0.016328305	712.9793995	642.6505138	580.9500963	622.337779	650.04276	574.2280238	654.8110286	766.5789893	739.6957231	765.336236	828.9747971	740.2837421	677.1941971	663.5241116	572.5939847	593.8209533	627.5029859	506.0891814	Ccar2
ENSMUSG00000073422	1112.63555	0.221856628	0.064944511	3.416095115	0.000635261	0.016435185	1237.69337	1218.621726	1366.750133	1178.623124	1309.547569	1337.13097	1055.516285	985.0587509	956.660929	893.9127237	913.6637744	906.9558127	1106.544532	1072.402771	1152.940693	1047.550344	1116.100512	1171.76588	H2-Ke6
ENSMUSG00000090626	36.81713607	-1.545756123	0.452520668	-3.415879612	0.000635763	0.016435185	42.51154852	21.84321961	29.26427724	19.60931642	38.79440052	45.11791615	59.45423519	24.69771217	73.2372003	67.34958877	44.78743992	77.92460443	14.74164239	31.32862028	0	12.5455131	39.8260409	19.67517336	Tex9
ENSMUSG00000038086	2092.290341	0.317637594	0.093135738	3.410480232	0.000648486	0.016721682	1872.937366	2385.50951	2707.487576	2181.794469	2614.364113	2099.008508	1879.731162	1997.66495	1675.300957	1638.839993	1743.452889	1659.144703	2412.101235	2066.082343	2473.1187	1920.508964	2179.747214	2154.431483	Hspb2
ENSMUSG00000026209	1579.604721	0.302861295	0.088809134	3.410249374	0.000649035	0.016721682	1385.876482	1926.801898	1876.16533	1839.147466	1815.767185	1494.018269	1408.98393	1473.313522	1360.380996	1337.807741	1199.489073	1322.553703	1874.031288	1728.697201	1691.201189	1478.279627	1603.726671	1616.643411	Dnpep
ENSMUSG00000042254	3760.675772	0.519944663	0.152546375	3.408436701	0.000653362	0.016804833	3188.366139	3275.333299	2999.046486	3628.755607	3421.476885	5235.729088	3237.405272	4096.020573	2630.130956	3049.099564	3290.655358	2572.594232	5057.304691	3695.170597	4044.706445	6237.210929	4866.547925	3166.609845	Cilp
NewGene_1689	1142.9225	0.395447281	0.116159349	3.404351726	0.000663213	0.017005063	1198.825668	1526.726086	1686.489459	1033.101355	1390.921189	1402.757029	981.4021014	1013.556111	752.5122331	845.9516529	800.4736989	934.012967	1197.758444	1333.474607	1162.90848	922.0952128	1132.613749	1257.024964	no_name
ENSMUSG00000042810	1303.338413	-0.322470956	0.094724998	-3.404285692	0.000663373	0.017005063	1398.022638	1110.555271	989.5661156	1474.827009	1220.604309	1195.624778	1494.500295	1202.5886	1456.504821	1606.185647	1592.804227	1577.97324	1271.466656	1199.323848	1114.177077	1199.14196	1189.924393	1166.300554	Krba1
ENSMUSG00000028790	1691.219028	-0.222484006	0.065444297	-3.399593483	0.000674861	0.017250703	1676.169627	1568.113239	1775.366153	1695.689836	1829.014054	1710.379185	1919.638799	1991.015566	1781.494897	1812.316207	1762.182182	1601.783536	1394.006558	1609.809104	1549.437108	1599.55292	1549.330128	1616.643411	Khdrbs1
ENSMUSG00000028883	112.4027525	-0.739678721	0.217587733	-3.399450472	0.000675214	0.017250703	133.6077239	79.32537648	76.95421052	131.0727992	86.10464506	116.8964191	149.0428088	170.0342492	84.22278035	142.8627641	171.8209059	156.931495	79.23632782	91.57596698	66.45191312	93.04588882	65.08157903	128.981692	Sema3a
ENSMUSG00000053334	528.6825213	-0.305580585	0.089916612	-3.398488658	0.000677593	0.017282574	604.8786047	492.0472628	579.8662342	536.6760284	542.1754024	423.4931675	575.8101956	606.9937722	554.7717923	609.2076439	555.364255	601.751112	510.4293676	456.273239	423.0771802	509.1387399	464.3133549	470.0180302	Ficd
ENSMUSG00000030538	181.101087	0.511208416	0.150488567	3.396991715	0.00068131	0.017323787	149.3977277	247.1732745	239.5335285	174.4197092	167.4782657	220.4625448	168.5894066	167.1845132	133.6578906	117.3515562	126.2191489	136.3680578	210.068404	197.6112972	201.5708031	175.6371834	194.2733703	232.8228847	Cib1
ENSMUSG00000045776	1392.709844	0.37086567	0.109176879	3.39692502	0.000681476	0.017323787	1985.896624	1671.581122	1567.264626	1569.777383	1394.706009	1425.315988	939.8655809	1131.3452	1161.72509	1103.104628	1333.037075	1070.381025	1800.323076	1392.115358	1341.221113	1638.234919	1244.320936	1298.561442	Lrtm1
ENSMUSG00000025911	1123.097653	-0.301347692	0.088725396	-3.396408527	0.000682764	0.017327682	1129.592575	1128.949561	1271.370267	890.6757932	990.6765207	1093.08406	1201.301327	1333.676457	1213.906595	1327.603257	1157.958901	1335.541137	1149.848106	986.4498899	1131.897587	994.2319131	898.5143374	980.4794723	Adhfe1
ENSMUSG00000052013	38.78531795	1.039022513	0.306028941	3.395177302	0.000685842	0.017376931	24.29231344	18.3942902	32.5158636	46.44311784	26.49373694	26.66058682	15.47438998	26.59753619	29.29488012	33.67479439	30.12973231	36.79772987	53.43845365	65.87043239	23.25816959	71.09124089	69.93841329	67.77004156	Btla
ENSMUSG00000032816	1515.271955	0.381347252	0.112340212	3.394574798	0.000687353	0.017386379	1594.790377	1593.405388	1232.35123	1574.937729	1257.5063	1456.078203	1096.238364	1222.536753	1297.21391	1384.748363	1477.1712	1586.631529	1920.098921	1605.792614	1559.404895	2201.737549	1783.429539	1430.822329	Igdcc4
NewGene_2629	10.12382639	2.528061039	0.745061353	3.393091093	0.000691087	0.017451934	25.50692911	14.94536079	8.67089696	6.192415712	14.19307336	11.27947904	0	0	1.830930008	6.122689888	0	7.576003209	5.528115894	7.229681604	22.15063771	24.04556677	20.39870388	6.558391119	no_name
ENSMUSG00000079428	533.9082974	0.670583904	0.197775614	3.390629874	0.000697322	0.017580341	532.0016643	455.2586824	625.3884433	459.270832	515.6816655	838.7830776	258.9924218	428.410315	424.7757618	417.3633607	587.9369386	267.3246846	531.6204785	401.648978	652.3362805	702.5487335	851.8887286	659.1183075	Tceal7
ENSMUSG00000026833	429.3515056	0.403155069	0.118961511	3.388953822	0.000701598	0.017659008	472.4854964	448.3608236	476.8993328	421.0842684	513.7892557	594.7361675	382.7875416	341.0184104	368.0169315	341.8501854	319.2122991	313.8629901	477.2606722	489.2084552	546.0132195	495.5477674	345.8065991	380.3866849	Olfm1
ENSMUSG00000059824	4383.205702	-0.458126245	0.135274713	-3.386636252	0.000707551	0.017779554	3405.782344	2976.426083	3726.317969	3525.548679	3281.438561	3279.252179	8114.281441	7102.492073	4935.271835	4936.928947	4369.625502	4513.13334	4569.909139	4116.902024	4139.954187	3751.108417	3209.396077	4943.933839	Dbp
ENSMUSG00000030986	2114.763221	0.290016897	0.085713706	3.383553367	0.000715543	0.017950847	2777.826042	2768.340675	2775.770889	2423.298682	2596.38622	2425.087993	1704.626223	2065.108702	1569.107016	1541.897404	1646.549155	1505.460066	2347.60655	1990.572335	2012.385436	1992.645664	2163.233978	1759.83495	Dhx32
ENSMUSG00000020902	1166.495867	-0.451473775	0.133506815	-3.381653394	0.00072051	0.018045821	1155.099504	873.7287844	677.413825	1322.080754	1058.803273	1213.0567	1406.540605	1062.951535	1499.531676	1577.613095	1511.372518	1431.864606	1067.84772	1165.585334	921.4665286	1143.732611	1005.364691	902.8718441	Ntn1
ENSMUSG00000038943	31.5646867	1.142937765	0.338390951	3.377565981	0.000731304	0.018279079	30.3653918	21.84321961	17.34179392	34.05828642	46.36403965	26.66058682	13.03106525	12.34885609	24.7175551	20.40896629	30.12973231	21.64572345	31.32599007	73.10011399	27.68829713	55.40934952	45.65424201	36.07115115	Prc1
ENSMUSG00000024953	4393.462865	0.277913311	0.082292991	3.377120079	0.000732491	0.018279079	4434.561818	5949.403236	6025.189525	4994.183272	5311.994257	4823.5154	3960.629393	3585.917825	3592.284675	3594.018964	3512.149607	3241.447087	3962.737744	4092.803086	4937.377145	4064.746244	4605.250242	4394.12205	Prdx5
ENSMUSG00000041112	443.9552476	0.419936186	0.124376143	3.376340301	0.00073457	0.018279079	491.9193472	408.1233138	330.5779466	327.1659634	423.8997911	402.9850238	436.5406858	321.0702582	390.9035566	451.0381551	421.0019352	377.7178743	665.2166126	493.224945	510.5721992	483.0022543	599.3333472	456.901248	Elmo1
ENSMUSG00000025509	15870.29115	0.399712308	0.118386772	3.376325748	0.000734609	0.018279079	22467.9607	21085.60478	17633.35283	15053.7626	15464.77274	13205.19373	15212.13979	13462.15296	10781.43135	15293.45889	11432.19762	11755.79241	18720.96448	17945.67634	18082.67309	16775.44193	15666.20458	15626.45991	Pnpla2
ENSMUSG00000026519	1318.496332	-0.272970795	0.080891346	-3.374536422	0.000739401	0.018368412	1298.424153	1272.654953	1101.203914	1297.311092	1209.24985	1104.363539	1261.570004	1418.218626	1611.218407	1613.328786	1539.873616	1557.409802	1230.927139	1142.289693	1156.263288	1237.823959	1434.708839	1246.094313	Tmem63a
ENSMUSG00000030935	19.5452798	-2.157978743	0.639624968	-3.373818801	0.000741331	0.018386465	2.429231344	8.047501962	10.8386212	15.48103928	14.19307336	0	27.69101365	32.29700822	30.21034512	33.67479439	22.8008785	99.57032789	4.606763245	21.68904481	0	13.59097252	4.856834256	9.837586679	Acsm3
ENSMUSG00000020190	10874.45879	0.338576685	0.100401666	3.372221802	0.000745644	0.018463444	10710.481	11252.70703	9624.695626	10998.76237	9581.270724	8743.647069	8296.716354	9870.535661	9983.145866	11775.97355	10594.26533	9019.772963	13927.16664	10833.27623	12731.07902	14001.83808	13915.80151	9879.123156	Mknk2
ENSMUSG00000056091	4645.870112	0.383243949	0.113791226	3.367956936	0.000757274	0.018721094	3681.500102	5630.952087	4945.662854	3724.738051	4674.252161	3800.159029	3861.267521	4688.765665	3617.917695	4709.368972	3597.652901	4336.720694	6164.770575	5329.881938	5483.390364	5847.254563	5261.894233	4269.512619	St3gal5
NewGene_8244	79.95144909	-0.623549844	0.185187	-3.367136152	0.000759532	0.01874657	92.31079107	87.37287844	74.78648628	83.59761211	98.40530864	55.37198801	96.91854777	76.94287254	83.30731534	116.3311079	106.6755387	94.15889702	55.28115894	68.28032626	59.80672181	58.54572779	53.42517682	77.60762824	no_name
ENSMUSG00000024736	286.2322108	0.541465789	0.160853196	3.366210937	0.000762084	0.018779227	274.5031419	398.9261687	273.1332543	379.801497	328.3330971	317.8762274	193.8370955	244.1273857	181.2620707	302.0527012	172.635223	202.3875143	377.7545861	295.6136478	332.2595656	322.0015029	345.8065991	209.8685158	Tmem132a
ENSMUSG00000028603	5776.879979	0.311097196	0.092445297	3.365203046	0.000764873	0.018817612	5323.66049	7526.713621	7976.141341	6037.605319	6417.161569	6680.527812	5255.591502	5135.224308	4788.797435	4114.447605	4562.618652	4714.438568	5440.587393	5823.106883	5943.016097	5891.163859	5485.308609	6867.728567	Scp2
ENSMUSG00000058392	258.5879086	-0.373850689	0.111141501	-3.36373618	0.00076895	0.018887492	247.7815971	243.7243451	215.6885619	296.2038849	264.9373694	249.173946	266.322396	315.3707862	321.3282163	287.7664247	302.9259573	275.982974	243.2370994	187.9717217	227.0440365	263.4557751	237.9848786	207.6823854	Rrp1b
ENSMUSG00000021815	6208.317152	1.024522017	0.304650481	3.362942393	0.000771165	0.01891148	2553.122143	5781.555338	7678.079258	4346.04376	8525.306066	6870.228141	3895.474067	4982.288475	6292.906436	3529.730721	3362.315262	2982.780692	6841.043419	7379.095023	5959.629075	8705.540631	15477.75941	6586.810814	Mss51
ENSMUSG00000045102	20.00288378	1.467137134	0.436366976	3.362163535	0.000773343	0.018934512	25.50692911	14.94536079	18.42565604	18.57724714	30.27855651	39.99088023	11.40218209	8.549208059	4.577325019	1.020448315	19.54361015	10.82286173	35.93275331	20.88574685	28.79582902	24.04556677	28.16963869	18.58210817	Poln
ENSMUSG00000024561	1106.149054	0.272103373	0.081003106	3.359172112	0.000781764	0.019110055	1119.87565	1027.780965	983.0629429	1151.789322	1139.230689	939.2729817	867.3802805	981.2591028	1020.743479	1104.125077	1012.196142	1154.799346	1215.264144	1290.899815	1333.46839	1272.32412	1146.212884	1150.997641	Mbd1
ENSMUSG00000003617	965.5279646	-0.307276013	0.091526088	-3.35725057	0.000787217	0.019212631	895.1717503	735.7716079	724.0198962	800.8857654	703.0302339	712.6579938	1130.44491	1066.751183	1277.07368	1166.372424	1278.47783	1164.539922	907.5323593	1056.336812	942.5096344	1139.550773	815.9481551	862.4284322	Cp
ENSMUSG00000066975	11.28233321	2.279965069	0.680242851	3.351692804	0.000803191	0.019571213	13.36077239	11.49643137	26.01269088	7.224484997	5.677229345	28.71140119	0	0	0	7.143138203	6.514536716	5.411430863	12.89893709	10.44287343	19.93557394	17.77281022	18.45597017	12.02371705	Cryba4
ENSMUSG00000022951	4909.545281	0.682515723	0.203710401	3.35042158	0.000806887	0.019629956	5249.568934	5490.695624	4438.415382	5004.503964	5771.849834	5980.174705	2939.319655	6354.911324	2913.009642	3797.088179	3242.61065	2418.909596	7655.519161	6701.111549	5021.549568	4188.110456	5492.108177	5712.358665	Rcan1
ENSMUSG00000043333	4.345565384	4.174074059	1.2463885	3.34893499	0.000811228	NA	7.287694032	0	7.58703484	6.192415712	2.838614672	16.40651496	0	0	1.830930008	0	0	0	12.89893709	0	5.537659427	7.318215974	4.856834256	5.465325933	Rhbdl2
ENSMUSG00000021890	1003.128635	0.251462771	0.075141419	3.346526786	0.000818308	0.019876161	1045.784094	1209.424581	1007.991772	1149.725184	1043.663995	1198.701	958.5977372	954.6615666	799.2009483	815.3382034	884.3483592	791.1511922	1082.589363	1012.155424	973.5205272	1009.913804	1063.646702	1055.90097	Eaf1
ENSMUSG00000040016	142.5058274	1.046852536	0.313078941	3.343733479	0.000826591	0.020017092	171.2608098	124.1614588	218.9401482	191.9648871	150.4465776	221.487952	153.9294582	42.7460403	115.3485905	30.61344944	79.80307477	61.69031184	121.6185497	268.3015173	217.0762495	182.9553994	90.33711717	122.4233009	Ptger3
ENSMUSG00000053007	270.6437893	-0.450662396	0.134797315	-3.343259449	0.000828004	0.020017092	214.9869739	187.3918314	204.8499407	246.6645592	216.68092	329.1557065	363.2409437	370.4656826	265.4848511	314.2980809	315.1407136	376.6355881	246.0011573	248.2190684	217.0762495	236.27383	245.7558134	273.2662966	Creb5
ENSMUSG00000030541	17775.61773	0.450911429	0.134879678	3.343064247	0.000828587	0.020017092	16727.68703	23199.79851	21283.80045	17872.34381	16502.7595	23245.98089	14116.71587	16864.73777	11331.62582	14734.25322	14584.41907	13344.58851	27864.46817	20202.14029	20637.74915	14230.79369	16349.07547	16868.18196	Idh2
ENSMUSG00000033998	122.0783956	0.944715558	0.282611317	3.342808662	0.000829351	0.020017092	309.7269964	166.6982549	167.9986286	102.1748592	93.67428419	81.00716764	72.48530043	48.44551234	68.65987528	96.9425899	84.6889773	64.93717036	132.6747815	141.3804402	204.8933988	85.72767284	140.8481934	134.4470179	Kcnk1
ENSMUSG00000001829	2836.628243	0.250331152	0.074929948	3.34086913	0.000835166	0.020125651	3456.796203	3079.893965	3349.133951	3248.95411	2839.560877	2703.998748	2492.191228	2801.290507	2186.130429	2656.226963	2338.718681	2315.010123	2983.339878	2851.707744	3067.863322	2974.332064	2951.983861	2762.175726	Clpb
ENSMUSG00000016327	155.5223617	0.67889441	0.203266313	3.339925832	0.000838008	0.020162333	224.7038993	113.8146706	208.101527	148.6179771	165.5858559	213.2846945	82.25859937	167.1845132	85.13824535	126.535591	128.6621001	73.59545974	158.4726556	205.6442767	163.914719	186.0917776	164.1609979	183.6349513	Atp1b4
ENSMUSG00000031879	765.458718	0.34213502	0.102718094	3.330815507	0.00086592	0.020779173	825.938657	864.5316393	1041.591497	750.3143704	883.755368	908.5107662	630.3777813	693.4357648	526.3923772	731.6614416	591.1942069	576.85853	838.4309107	760.7231643	784.1325748	723.457922	700.3554998	946.5944515	Ciao2b
ENSMUSG00000032380	625.7622388	0.367268952	0.110269454	3.330649961	0.000866435	0.020779173	525.928586	590.9165726	618.8852705	624.4019176	642.4731209	471.6873052	520.4281683	474.9560033	583.1512074	586.757781	563.5074259	674.2642856	745.3742931	698.8692217	651.2287486	906.4133214	762.5229782	621.9540911	Dapk2
ENSMUSG00000003814	6368.426493	0.186059253	0.055869699	3.330235489	0.000867726	0.020779173	7511.183316	6357.52655	6107.563046	6785.855551	6668.85207	6596.444423	5619.646888	5599.731279	5831.512074	6267.593549	5950.214973	5631.134956	6485.401297	6520.369508	6927.611943	6859.259287	6679.118469	6232.657693	Calr
ENSMUSG00000024747	87.00733124	1.143957936	0.343716149	3.328205376	0.000874074	0.020884115	64.37463062	127.6103883	109.4700741	122.816245	70.01916192	91.26123949	24.43324734	48.44551234	80.56092033	28.57255281	47.23039119	76.84231826	105.034202	179.1354442	86.38748706	185.0463182	36.91194035	81.97988899	Aldh1a7
ENSMUSG00000036306	68.57340609	-0.890955613	0.267718183	-3.327960775	0.000874842	0.020884115	103.2423321	58.63180001	84.54124536	70.1807114	76.64259615	76.9055389	107.5062883	110.1897928	69.57534029	75.51317529	66.77400134	67.10174271	20.26975828	70.69022012	55.37659427	56.45480894	33.02647294	31.69889041	Lzts1
ENSMUSG00000020264	196.5420964	0.915621806	0.275533796	3.323083482	0.000890283	0.021219561	371.6723956	217.282553	217.8562861	339.5507949	209.1112809	151.7602634	124.6095614	80.74252056	151.0517256	76.5336236	135.1766368	135.2857716	154.787245	343.8115251	282.4206308	296.9104767	96.16531828	153.0291261	Slc36a2
ENSMUSG00000039196	79.14750187	1.237600576	0.372517427	3.322262226	0.000892907	0.021225484	69.2330933	89.67216472	139.8182135	122.816245	59.61090812	136.3791556	56.19646888	9.499120066	64.99801527	25.51120787	51.30197664	32.46858518	51.59574835	168.6925707	103.0004653	130.6824281	56.33927737	56.8393897	Orm1
ENSMUSG00000000317	285.108357	-0.724093032	0.217960047	-3.322136526	0.00089331	0.021225484	364.3847016	324.1993648	381.5194663	256.985252	393.6212346	341.4605927	355.9109695	486.3549474	433.0149468	196.9465247	201.1363211	239.1852442	285.6193212	185.5618278	130.6887625	213.2737227	166.1037316	175.983495	Bcl6b
ENSMUSG00000044788	448.4113429	-0.358014818	0.107867115	-3.319035827	0.000903288	0.021429255	445.7639516	478.2515452	472.5638843	407.6673677	499.5961823	441.9504969	417.8085295	518.6519556	509.9140071	480.6311562	472.3039119	595.257395	419.2154553	427.3545126	330.0445018	450.5930121	384.6612731	319.1750345	Fads6
ENSMUSG00000002664	3.38242422	4.806292054	1.449029891	3.316903318	0.000910211	NA	0	0	20.59338028	3.096207856	8.515844017	0	0	0	0	0	0	0	5.528115894	4.819787736	6.645191312	2.09091885	1.942733703	7.651456306	Pspn
ENSMUSG00000027601	1551.327409	0.268659665	0.081060156	3.314324554	0.000918648	0.021759854	1656.735777	1955.542977	1791.624084	1564.617037	1754.263868	1591.431952	1480.654789	1360.273993	1132.43021	1380.66657	1277.663513	1356.104574	1795.716313	1490.921006	1552.759703	1479.325086	1754.288533	1548.873369	Mtfr1
ENSMUSG00000039096	309.0036176	-0.581490248	0.175571773	-3.311980261	0.000926381	0.02190905	335.2339255	228.7789843	218.9401482	317.8773399	369.0199074	200.9798083	401.5196979	326.7697303	411.0437867	406.1384292	394.1294713	392.8698807	330.765601	198.4145951	269.1302481	309.4559898	291.4100554	159.5875172	Rsad1
ENSMUSG00000027762	31.8259008	1.593522327	0.481431322	3.309968122	0.000933066	0.022033048	25.50692911	32.19000785	55.27696812	26.83380142	17.03168803	47.16873052	23.61880576	16.14850411	33.87220514	4.081793259	11.40043925	2.164572345	38.69681126	57.03415487	37.6560841	79.45491629	15.54186962	49.18793339	Sucnr1
ENSMUSG00000014592	1024.332964	0.407025776	0.122992784	3.30934679	0.000935139	0.022047929	1023.921011	1084.113479	1051.346256	920.6058025	869.5622946	1225.361586	772.0906159	881.5183421	790.9617633	1114.32956	824.0888945	891.8038063	1554.321919	1291.703113	1150.725629	982.7318594	970.3954844	1038.411927	Camta1
ENSMUSG00000055044	3187.701543	0.530401532	0.160370701	3.30734685	0.000941842	0.022171743	3764.093968	5008.99515	3859.633009	3005.385759	3592.73997	4915.802046	2148.496883	3299.044399	1685.371072	1977.628834	2508.096636	1977.336837	4736.673969	3580.29899	2993.658686	2526.87543	2758.681858	3039.814284	Pdlim1
ENSMUSG00000038679	478.332332	-0.36210751	0.109503273	-3.306819049	0.000943618	0.022179384	391.1062464	402.3750981	402.1128465	441.7256541	419.1687666	455.2807903	596.171235	482.5552994	556.6027223	614.3098854	577.3508164	602.8333982	572.1599951	392.8127005	382.0985005	437.0020396	374.9476046	509.3683769	Trps1
ENSMUSG00000037490	507.9204234	-0.313959224	0.095011217	-3.304443768	0.000951651	0.022316168	597.5909106	601.2633609	601.5434766	507.7780884	530.8209437	501.4241136	596.171235	462.6071472	497.0974971	482.6720529	572.4649139	603.9156844	416.4513974	457.0765369	455.1956049	429.6838236	381.7471725	447.0636613	Slc2a12
ENSMUSG00000049551	2072.178416	0.564649647	0.170926713	3.303460502	0.000954994	0.022316168	2186.30821	2918.943926	2126.53748	2234.430003	2005.008164	2882.419598	1334.869746	1950.16935	1299.04484	1662.310305	1761.367864	1248.958243	3690.01736	2687.031663	1945.933523	1572.370975	1644.524079	2148.966157	Fzd9
ENSMUSG00000036086	427.3245239	0.355797803	0.107710932	3.303265459	0.000955659	0.022316168	422.6862539	404.6743844	383.6871905	382.8977048	414.4377422	331.2065208	401.5196979	308.7214021	400.9736717	419.4042573	460.9034726	353.9075785	439.4852136	485.1919654	579.239176	502.8659834	454.5996864	545.4395281	Zranb3
ENSMUSG00000057497	651.4780911	0.398127481	0.120525849	3.303253916	0.000955698	0.022316168	637.6732278	876.0280707	661.1558932	636.786749	678.4289067	825.4527842	623.0478071	625.9920124	462.3098269	478.5902596	482.075717	523.8265076	695.6212501	616.9328302	867.1974662	618.9119795	628.4743528	788.0999995	Fam136a
ENSMUSG00000060843	430.7655796	0.528082865	0.159882279	3.302948062	0.000956741	0.022316168	528.3578173	558.7265648	488.8218161	340.5828642	469.3176258	544.4912154	258.1779802	304.9217541	301.1879862	302.0527012	441.3598625	367.9772987	589.6656954	420.124831	394.2813512	446.4111744	633.331187	363.9907071	Ctnna3
ENSMUSG00000014776	2330.982934	0.303023283	0.091764621	3.302179852	0.000959365	0.022343268	2782.684505	2906.297851	2657.629918	2387.176257	2513.12019	2561.467149	2020.629555	2464.071745	1832.760938	1999.058248	1811.041207	1577.97324	2603.742586	2160.068204	2401.129127	2225.783116	2627.547333	2425.511649	Nol3
ENSMUSG00000060548	430.7701362	-0.435747649	0.132044442	-3.300007503	0.000966822	0.022466981	685.043239	663.3440903	643.8140993	627.4981255	570.5615492	571.1518022	509.0259862	466.4067952	292.9488012	343.8910821	337.127275	344.1670029	260.7427997	262.6784316	331.1520337	255.0920997	261.297683	327.919556	Tnfrsf19
ENSMUSG00000020908	185.2285497	0.993862153	0.301215277	3.299507789	0.000968545	0.022466981	170.0461941	159.8003961	75.8703484	215.7024806	194.9182075	305.5713412	107.5062883	146.286449	92.46196538	115.3106596	127.847783	150.437778	457.9122666	130.9375668	204.8933988	277.0467476	302.0950907	99.46893197	Myh3
ENSMUSG00000042246	601.7313792	0.371090828	0.112473909	3.299350322	0.000969089	0.022466981	753.0617166	734.6219648	764.1227946	797.7895575	759.8025273	580.3804669	495.9949209	409.4120748	409.2128567	489.8151911	526.8631569	477.2882021	785.9138097	551.0623978	647.9061529	558.2753329	568.249608	521.392094	Tmc7
ENSMUSG00000038007	544.2661336	0.705882737	0.21397913	3.298839183	0.000970855	0.022473825	412.9693285	377.0829491	343.5842921	408.699437	344.4185803	564.9993591	434.097361	217.5298495	472.379942	505.1219158	451.1316676	712.1443016	655.0817335	635.4086832	538.2604963	1101.914234	1039.362531	582.6037444	Acer2
ENSMUSG00000025650	79.09994499	-0.873318533	0.264779178	-3.298290065	0.000972756	0.022483759	42.51154852	48.28501177	32.5158636	65.02036497	88.94325974	66.65146704	68.41309254	69.34357648	173.0228857	108.1675214	118.8902951	161.2606397	65.41603808	67.4770283	59.80672181	64.81848434	71.88114699	51.37406377	Col7a1
ENSMUSG00000070056	363.3493413	0.365295924	0.110772526	3.297712331	0.000974759	0.022496034	371.6723956	406.9736706	307.8168421	364.3204577	398.352259	298.3934909	349.3954369	320.1203462	310.3426363	334.7070472	276.0534933	330.0972827	410.0019288	402.4522759	337.797225	404.5927974	496.368461	420.8300968	Mfhas1
ENSMUSG00000025229	232.9044227	0.654683425	0.198579091	3.296839666	0.000977793	0.022532009	235.6354404	233.3775569	208.101527	177.5159171	228.0353787	260.4534251	206.0537192	149.136185	130.9114955	211.2328011	191.364516	218.6218069	489.2382567	200.824489	248.0871423	290.6377201	319.5796941	193.472538	Pitx3
ENSMUSG00000027452	2092.416884	0.357249497	0.108382943	3.296178239	0.000980098	0.022551113	2069.705105	2314.231636	2498.302187	2272.616566	1671.944042	1858.03782	1711.956197	1844.729117	1614.880267	1997.017352	1947.846478	1835.557349	2804.597464	2431.582913	2672.474439	2049.100473	2194.317717	1874.606795	Acss1
ENSMUSG00000022472	746.6111224	0.283058864	0.085923972	3.294294452	0.000986691	0.022668665	982.6240786	817.3962707	756.5357598	759.602994	773.0493958	737.2677662	637.7077555	733.3320691	621.6007376	655.127818	636.795964	599.5865397	762.8799934	767.9528459	845.0468285	705.6851118	780.0075816	866.8006929	Desi1
ENSMUSG00000002997	533.7324972	1.001090248	0.304055035	3.292463972	0.000993136	0.022782485	632.8147651	543.781204	711.0135508	676.0053819	412.5453324	585.5075028	478.0772062	190.9323133	526.3923772	170.4148686	359.9281535	287.8881219	444.0919769	1069.189579	792.9928299	880.2768358	363.2912024	482.0417473	Prkar2b
ENSMUSG00000002108	673.4195247	0.31211388	0.094832398	3.29121572	0.000997554	0.022849517	640.1024591	658.7455177	774.9614158	744.1219547	614.0869741	539.3641795	621.4189239	618.3927163	588.6439974	678.5981293	584.6796702	543.3076587	775.7789305	697.2626258	824.0037227	822.7765674	684.8136301	710.4923712	Nr1h3
ENSMUSG00000028885	83.19303749	-0.69283823	0.21061382	-3.289614282	0.001003248	0.022931537	66.80386196	87.37287844	72.61876204	62.9562264	67.18054725	48.19413771	138.4550682	143.436713	87.88464036	100.0039348	77.3601235	128.7920545	66.33739073	89.16607311	54.26906238	78.40945687	75.7666144	52.46712895	Smpdl3b
ENSMUSG00000017309	3666.935451	0.28921603	0.08793551	3.288956081	0.001005597	0.022931537	3976.65171	3932.929173	3707.892313	3271.659634	3521.774604	2993.163574	3917.46399	3375.987271	2987.162307	3643.000483	3100.919477	3048.800148	3958.13098	4768.376667	3822.092536	3868.199872	3951.520351	4159.113035	Cd300lg
ENSMUSG00000110353	64.33628622	1.174780231	0.357190621	3.288944785	0.001005637	0.022931537	58.30155226	104.6175255	55.27696812	27.8658707	44.47162987	97.4136826	29.3198968	80.74252056	18.30930008	24.49075955	52.11629373	31.38629901	140.9669553	88.36277515	98.5703378	53.31843067	82.56618236	69.95617194	Gm33543
ENSMUSG00000047710	490.5526112	-0.247163498	0.075196013	-3.286922887	0.001012886	0.023062395	400.8231718	456.4083256	460.641401	436.5653077	405.9218982	431.696425	556.2635977	587.9955321	539.2088872	560.2261248	581.4224019	561.7065236	482.7887881	519.7337775	448.5504136	503.9114428	429.3441483	466.7388346	Champ1
ENSMUSG00000026827	5799.279603	-0.298292128	0.090781122	-3.285838743	0.001016792	0.023116888	6148.384532	5020.491581	5719.540407	6840.555223	5938.381895	5328.015735	6508.202649	6926.758352	6268.188881	5797.166876	6634.241328	6131.151168	4517.392038	4312.906726	5914.220268	5492.843818	4933.572238	5955.019136	Gpd2
ENSMUSG00000015850	1440.835469	0.454273913	0.138357668	3.28333023	0.001025884	0.023288942	1181.821049	1411.761773	1251.860749	1180.687262	1015.277848	1484.789604	1086.465065	1112.34696	1167.21788	1674.555684	1380.267467	1348.528571	2327.336792	2136.772563	1797.52425	1274.415039	1612.468973	1490.940914	Adamtsl4
ENSMUSG00000029570	422.0064457	0.531896083	0.162217031	3.278916404	0.001042065	0.023621171	343.7362352	320.7504353	342.5004299	427.2766841	369.9661123	260.4534251	360.797619	242.2275617	439.4232018	358.1773585	482.075717	378.8001604	589.6656954	649.8680464	599.17475	342.9106914	543.9654367	544.3464629	Lfng
ENSMUSG00000000339	1014.557557	0.305161043	0.093169579	3.275329208	0.001055389	0.023887755	1048.213325	1153.092067	1118.545708	1071.287918	1089.081829	958.7557182	842.1325916	1057.252063	940.1825589	781.6634091	828.9747971	837.6894976	1134.185111	1015.368616	945.8322301	1063.232235	1036.44843	1340.097919	Rtca
ENSMUSG00000014599	736.3467338	-0.349223548	0.106791788	-3.270134851	0.001074962	0.024292662	743.3447913	708.1801727	732.6907932	758.5709247	798.5969278	689.0736285	1062.031818	756.1299573	878.8464036	751.0499596	702.7556482	792.2334784	642.1827964	736.6242256	579.239176	653.4121406	530.3663008	738.9120661	Csf1
ENSMUSG00000040734	326.9751273	0.332590863	0.101717788	3.269741402	0.001076458	0.024292662	360.7408546	428.8168903	333.829533	374.6411506	343.4723754	373.2482154	222.3425508	247.9270337	268.2312461	313.2776326	280.9393959	294.381839	347.3499487	363.0906761	325.6143743	318.8651246	356.4916344	332.2918167	Ppp1r13l
ENSMUSG00000030942	1026.625558	-0.231637124	0.070853483	-3.269241184	0.001078363	0.024299758	868.4502055	987.543455	795.5547961	892.7399318	984.9992913	894.1550656	1180.940288	1164.59212	1225.80764	1154.127044	1141.672559	1184.021073	985.8473345	980.8268042	897.1008271	1135.368935	1031.591596	973.9210812	Thumpd1
ENSMUSG00000031776	1742.992101	0.251857769	0.07706065	3.268305794	0.001081934	0.024336636	1849.859668	2195.818392	1837.146293	1775.159171	2038.125335	1770.878209	1691.595157	1617.700147	1438.195521	1461.281987	1429.940809	1447.016613	1891.536989	1679.696026	1652.437573	1685.280593	1962.16104	1950.028293	Arl2bp
ENSMUSG00000036062	58.61593637	-0.905639228	0.277125207	-3.26797854	0.001083186	0.024336636	49.79924255	55.1828706	14.09020756	42.3148407	53.93367878	50.24495208	54.56758572	86.4419926	79.64545533	115.3106596	90.38919693	88.74746616	26.71922682	61.05064465	53.1615305	50.1820524	41.7687746	41.53647709	Phf24
ENSMUSG00000035199	5787.46814	0.315604792	0.09658976	3.267476712	0.001085108	0.024344022	5723.269046	6721.963425	6636.487761	5900.340104	5933.65087	7301.924566	5347.623401	5937.899953	4215.716342	4689.980454	4823.200121	4370.271565	6791.290376	6303.47906	6141.264304	5414.434362	5046.250792	6875.380023	Arl6ip5
ENSMUSG00000031849	1373.722422	0.590468818	0.180780413	3.266221198	0.001089931	0.024416367	1051.857172	1208.274937	960.3018384	1373.684219	1709.792238	1715.506221	1316.13759	1019.255583	942.9289539	961.2623124	1362.352491	1064.969594	2663.630508	1027.418086	1634.717063	1516.961626	1878.62349	1319.32968	Comp
ENSMUSG00000037148	1874.492422	-0.275056	0.084290904	-3.26317536	0.001101713	0.02464418	1868.078904	1545.120377	1665.896079	1714.267083	1877.270503	1364.816964	2156.641298	1926.421549	2223.664494	2339.887986	2043.121577	2290.117541	1751.491386	1667.646557	1676.803274	1963.3728	1979.645643	1686.599583	Arhgap10
ENSMUSG00000059316	627.6147355	0.302147794	0.092629046	3.261911973	0.001106635	0.024718085	648.6047688	674.8405217	498.5765752	649.1715805	633.9572768	647.0319339	592.0990271	636.4410444	541.0398172	578.5941944	517.0913518	514.085932	745.3742931	712.5252869	707.7128747	751.6853265	663.4435594	584.7898748	Slc27a4
NewGene_7286	127.2611063	-0.571433137	0.17533165	-3.259155656	0.001117443	0.024923066	72.87694032	117.2636	98.63145292	135.2010764	115.4369967	106.6423473	157.1872245	177.6335452	160.2063757	138.7809708	163.677735	186.1532217	108.7196126	127.724375	70.88204066	119.1823744	91.30848402	143.1915394	no_name
ENSMUSG00000039745	342.7422491	0.408991092	0.12563081	3.255499924	0.001131929	0.025209352	302.4393023	464.4558275	359.8422239	316.8452706	332.1179167	393.7563592	302.972267	353.3672665	309.4271713	286.7459764	240.2235414	225.1155239	407.2378709	373.5335495	403.1416063	377.4108524	345.8065991	374.921359	Htatip2
ENSMUSG00000030751	3262.331449	0.267855486	0.082337306	3.253148544	0.001141338	0.025381899	3111.845352	3991.560973	4160.946679	3010.546105	3438.508573	3605.331663	2950.721837	3167.00663	2824.209537	2709.290276	2630.244199	2688.398853	3329.768474	3495.149406	3503.123353	3146.832869	3236.594348	3721.88696	Psma1
ENSMUSG00000002379	3922.303942	0.275212697	0.084621658	3.252272574	0.001144862	0.025423253	4331.319486	5291.807362	5455.07805	3916.702938	4610.856433	4617.408555	3370.973691	3090.063758	3117.158338	3350.131817	3153.03577	3091.009309	3298.442484	3783.533373	4255.137504	3588.016746	3919.465245	4361.330094	Ndufa11
ENSMUSG00000040151	908.393347	-0.251583354	0.077383919	-3.251106388	0.001149568	0.025490718	1107.729493	778.308404	936.4568717	979.4337518	967.0213984	859.2912213	970.8143609	1046.803031	990.5331341	925.5466214	932.3930674	961.0701213	785.9138097	802.494658	822.8961908	831.1402428	824.6904567	828.5434114	Hs2st1
ENSMUSG00000051495	1854.301103	0.398026761	0.122518	3.248720701	0.001159252	0.0256682	1698.032709	1763.552573	1915.184366	1793.736418	1749.532843	2126.694502	1364.189643	1255.783673	1396.999596	1839.868311	1971.461674	1807.417908	2084.099692	2432.386211	2442.107807	1518.007085	1978.674276	2239.690567	Irf2bp2
ENSMUSG00000030091	1035.095276	-0.362135883	0.111581113	-3.245494442	0.001172469	0.025895526	951.0440712	964.5505923	781.4645886	1010.39583	1000.13857	641.904898	1222.476808	1343.175577	1218.48392	1333.725947	1105.02829	1246.793671	913.9818279	829.8067885	1110.854481	1075.777748	1056.847134	825.2642158	Nup210
ENSMUSG00000032577	1244.829279	-0.319292757	0.098399647	-3.244856722	0.001175097	0.025895526	1038.4964	1114.0042	1012.32722	1207.521064	879.0243436	921.8410596	1365.818526	1605.351291	1564.529691	1487.813643	1597.69013	1388.57316	1280.680182	1032.237873	1379.984729	1392.551954	1113.186412	1025.295145	Mapkapk3
ENSMUSG00000060679	1160.340149	0.271013827	0.083524545	3.244720762	0.001175658	0.025895526	1261.985683	1540.521804	1298.46682	1226.098311	1398.490829	1306.368754	1031.083038	1117.09652	829.4112934	962.2827608	938.0932871	947.0004011	1275.152066	1131.84682	1088.703843	1116.550666	1115.129145	1301.840637	Mrps9
NewGene_8491	355.6418445	-0.421081165	0.129780442	-3.244565662	0.001176299	0.025895526	320.6585374	363.2872314	338.1649815	262.1455985	386.0515954	351.7146646	403.9630226	362.8663865	338.7220514	511.2446057	399.8296909	492.4402086	266.2709156	378.3533373	320.0767149	276.0012882	339.0070311	290.7553396	no_name
ENSMUSG00000021069	186.4014868	-0.474166276	0.146425521	-3.238276171	0.001202543	0.026435191	131.1784926	166.6982549	164.7470422	164.0990164	187.3485684	138.42997	287.497877	176.6836332	262.7384561	224.4986292	224.7515167	220.7863792	134.5174868	202.4310849	162.8071871	195.5009125	156.3900631	154.1221913	Pygl
ENSMUSG00000021792	1153.643207	0.333390509	0.103051979	3.235168435	0.00121571	0.02668623	1011.774855	1529.025373	1314.724752	1054.77481	1136.392074	1398.655401	1094.609481	1095.248544	902.6484937	873.5037574	993.4668491	934.012967	1351.624336	1252.341513	1243.758307	1298.460606	1209.35173	1071.203883	Prxl2a
ENSMUSG00000026349	1121.081941	-0.290145271	0.089761768	-3.232392553	0.001227583	0.026908195	1132.021806	993.2916707	940.7923202	976.3375439	1062.588092	973.1114188	1167.094781	1181.690536	1288.974725	1277.60129	1338.737295	1505.460066	1042.049846	1150.322673	833.9715097	1127.00526	1011.192892	1177.231206	Ccnt2
NewGene_9362	3.728021413	5.432477219	1.680675364	3.232317993	0.001227903	NA	6.07307836	4.59857255	0	12.38483142	0	0	0	0	0	0	0	0	23.95516888	12.04946934	2.215063771	0	5.828201108	0	no_name
NewGene_396	47.91620076	-0.810051158	0.250658022	-3.231698518	0.001230568	0.026934986	43.72616419	32.19000785	33.59972572	27.8658707	46.36403965	23.58436526	47.23761152	71.2434005	97.0392904	61.22689888	53.7449279	86.58289381	44.22492716	26.50883255	42.08621164	38.68199872	41.7687746	44.81567265	no_name
ENSMUSG00000003153	411.0657122	-0.487708832	0.150964873	-3.230611349	0.001235258	0.026998954	359.5262389	321.9000785	335.9972572	309.6207856	377.5357514	297.3680837	382.7875416	379.9648026	746.1039781	452.0586034	659.5968425	529.2379384	356.5634752	325.3356722	363.2704584	372.1835553	441.0005505	389.1312064	Slc2a3
ENSMUSG00000025103	7263.036852	0.180385224	0.055862246	3.229107969	0.00124177	0.027102518	7520.900241	8388.945974	8539.749644	7350.39745	7822.275832	7644.410566	6438.160673	7287.724915	6352.411661	6479.846798	6070.733902	6501.293039	7277.764575	7509.229292	7045.010323	7777.172662	7384.330803	7344.304988	Btbd1
ENSMUSG00000022721	410.8403396	-0.342035062	0.106000239	-3.22673858	0.001252098	0.027288949	412.9693285	531.1351295	382.6033284	427.2766841	395.5136444	434.7726466	438.1695689	432.209963	427.5221568	490.8356394	456.8318872	445.9019031	370.3837649	419.321533	289.0658221	389.9563655	320.5510609	330.1056863	Trmt2a
ENSMUSG00000026112	5859.53613	0.213540777	0.066206568	3.225371473	0.001258093	0.027380551	6162.95992	6243.711879	6599.636449	5830.159393	6184.395166	5374.159058	5161.930721	5706.121424	5191.602036	4836.925012	5622.045186	5465.545172	5958.387582	5451.983227	6510.072422	6550.848756	6581.981784	6039.185155	Coa5
ENSMUSG00000020607	9.491454225	1.964027788	0.609171283	3.22409779	0.001263702	0.027408525	19.43385075	20.69357647	13.00634544	8.256554282	15.13927825	15.38110778	1.628883156	0	0	7.143138203	3.257268358	4.329144691	11.05623179	8.03297956	16.61297828	12.5455131	7.77093481	6.558391119	Lratd1
ENSMUSG00000069372	886.7463518	-0.523587482	0.162416365	-3.223735991	0.0012653	0.027408525	426.3301009	603.5626471	627.5561675	550.0929291	770.2107811	940.2983889	1136.146001	1419.168538	1240.45508	871.4628608	1119.685998	1316.059986	673.5087865	922.1860534	736.5087038	1112.368828	824.6904567	671.1420245	Ctxn3
ENSMUSG00000040883	366.0520048	0.603784838	0.18730661	3.223510584	0.001266296	0.027408525	252.6400598	519.6386981	468.2284359	377.7373584	344.4185803	589.6091315	374.6431258	317.2706102	275.5549661	171.4353169	250.8096636	211.0458037	423.8222186	389.5995086	419.7545846	336.6379348	407.0027107	459.0873783	Tmem205
ENSMUSG00000061024	703.7098509	-0.294793331	0.091454787	-3.223377804	0.001266883	0.027408525	551.4355151	590.9165726	746.7810007	682.1977976	623.549023	597.812389	804.668279	921.4146464	866.0298936	785.7452023	784.1873571	725.1317357	591.5084007	665.1307075	692.2074284	741.2307323	598.3619804	698.4686542	Rrs1
ENSMUSG00000063694	19283.27381	0.280211313	0.086939884	3.223046774	0.001268348	0.027408525	23178.51087	25717.51698	24471.43895	18380.1219	23656.06847	22044.20367	15717.90801	19192.97209	15472.27403	15080.18519	14079.54248	15133.60755	16752.03387	18554.57619	19544.61518	19376.54498	19093.18683	21653.62134	Cycs
ENSMUSG00000030336	31.92198534	-1.582035537	0.491174531	-3.22092339	0.001277783	0.027543874	23.07769777	26.44179216	13.00634544	5.160346427	52.04126899	25.63517963	36.64987101	32.29700822	54.01243522	73.47227866	42.34448865	83.3360353	20.26975828	10.44287343	6.645191312	14.63643195	48.56834256	6.558391119	Cd27
ENSMUSG00000024042	949.0044413	0.494368744	0.153491294	3.220825952	0.001278217	0.027543874	1596.004993	1561.215381	1198.751505	1436.640445	1202.626416	1699.099706	494.3660378	442.6589951	495.266567	769.4180293	497.5477417	784.6574752	957.2854024	625.7691077	878.2727851	926.2770505	880.0583672	636.1639385	Sik1
NewGene_9225	154.7322075	0.978641529	0.30415836	3.21753947	0.001292952	0.027812457	91.0961754	180.4939726	247.1205634	123.8483142	195.8644124	308.6475628	81.44415779	89.29172862	152.8826556	53.06331236	90.38919693	84.41832147	332.6083063	195.2014033	111.8607204	162.0462109	90.33711717	194.5656032	no_name
ENSMUSG00000040652	5819.111197	0.225147705	0.069981726	3.21723566	0.001294322	0.027812457	5067.376584	6518.476589	6645.158658	6202.736405	6274.284631	6322.660705	5069.898823	5574.083655	5379.272362	4527.729172	5237.687519	5429.829728	6166.61328	5638.348353	6386.028851	6019.755369	5931.165994	6352.894864	Oaz2
ENSMUSG00000057286	367.0485036	0.420103202	0.130845702	3.21067635	0.00132423	0.028400106	415.3985598	301.206502	277.4687027	326.1338942	236.5512227	305.5713412	329.8488391	292.572898	342.3839114	351.0342203	337.127275	377.7178743	410.9232815	576.7679324	503.9270078	401.4564192	428.3727814	392.410402	St6galnac2
ENSMUSG00000032002	2117.395756	0.259949903	0.080970554	3.210425138	0.001325388	0.028400106	2162.015896	2515.419185	2661.965367	2063.106501	2343.749515	2435.342065	1801.54477	1992.91539	1913.321858	1758.232446	1720.65201	1701.353863	2030.661239	1932.734882	2303.666322	2107.646201	2108.837434	2559.958667	Dcun1d5
ENSMUSG00000002329	725.4375789	0.290731601	0.090610981	3.208569197	0.001333972	0.028544013	669.2532353	897.8712903	881.1799036	793.6612804	853.4768115	867.4944788	683.3164839	592.7450921	641.7409677	492.876536	648.1964032	580.1053886	776.7002832	716.5417767	694.4224921	746.4580294	774.1793805	747.6565876	Mdp1
NewGene_9336	2.463982632	-5.092213327	1.588036861	-3.206609023	0.001343094	NA	0	0	4.33544848	0	2.838614672	0	0	9.499120066	3.661860015	10.20448315	4.071585447	9.740575554	0	0	0	0	0	0	no_name
ENSMUSG00000074207	2653.206746	0.41178264	0.128457621	3.205591347	0.001347853	0.028800688	1553.493444	2002.678345	1637.715663	1482.051494	1495.003727	1583.228694	2797.60682	1674.694868	2539.499921	3560.34417	2699.461152	3037.977287	3760.040161	3829.321356	3341.423698	2973.286604	3894.209707	3895.684325	Adh1
ENSMUSG00000023030	1054.181871	-0.302069553	0.094275251	-3.204123557	0.001354743	0.028907496	1066.43256	1051.923471	1025.333566	984.5940982	1284.000037	947.4762392	1270.528862	1385.921618	1160.809625	958.2009675	1124.571901	1063.887308	857.7793163	921.3827555	915.9288692	949.2771578	983.0232535	1024.20208	Slc11a2
ENSMUSG00000023047	354.258104	0.363153873	0.113485733	3.199995844	0.001374296	0.029283807	392.3208621	390.8786667	448.7189177	349.8714877	520.4126899	451.1791615	257.3635386	281.173954	316.7508913	255.1120787	280.9393959	280.3121187	359.3275331	323.7290762	354.4102033	308.4105303	382.7185394	423.0162272	Amhr2
ENSMUSG00000058076	9343.800571	0.279717137	0.087460388	3.198215125	0.001382811	0.029424211	8377.20429	11867.76611	12181.52637	9624.046085	10867.16317	10142.30247	8218.529963	8697.394333	7482.095476	7231.917206	7706.696935	8147.450308	10146.85672	9384.126721	10147.20713	8071.99222	9629.159597	10264.97517	Sdhc
ENSMUSG00000029920	354.2271408	-0.391723074	0.122512321	-3.197417777	0.001386639	0.02946464	330.3754628	278.2136393	286.1395997	327.1659634	323.6020727	362.9941436	474.0049983	291.622986	488.858312	413.2815675	441.3598625	425.3384659	301.2823162	338.9917374	300.1411409	356.5016639	278.7822863	357.432316	Smarcad1
ENSMUSG00000026365	2087.475032	-0.292103382	0.091421396	-3.195131493	0.001397671	0.029648516	1728.398101	1537.072875	1685.405597	1622.412917	1723.039106	2000.569419	2818.782301	2647.404762	2220.002634	2261.313465	2346.861852	2721.949724	1938.525974	2246.021085	1621.42668	2256.101439	2113.694268	2085.568376	Cfh
ENSMUSG00000042055	977.6089998	-0.280490269	0.087795289	-3.194821396	0.001399174	0.029648516	884.2402092	864.5316393	782.5484507	972.2092668	873.3471142	772.1316105	1076.691766	1110.447136	1211.1602	1048.000419	1201.932024	1179.691928	948.0718759	969.5806328	910.3912098	1116.550666	917.9416744	757.4941743	Wdr11
ENSMUSG00000060771	338.6985013	0.403504975	0.126329038	3.194079377	0.001402775	0.02968366	347.3800822	320.7504353	347.9197405	274.5304299	275.3456232	362.9941436	257.3635386	323.9199943	260.9075261	278.5823899	368.8856415	305.2047007	480.9460828	382.369827	342.2273526	403.547338	439.0578168	324.6403604	Tsga10
ENSMUSG00000005057	145.7702871	0.569527458	0.178377203	3.192826483	0.001408876	0.029771513	157.9000374	150.603251	119.2248332	178.5479864	149.5003727	150.7348562	141.7128346	77.89278454	105.2784754	127.5560393	103.4182704	136.3680578	242.3157467	180.7420401	124.0435712	162.0462109	147.6477614	168.3320387	Sh2b2
ENSMUSG00000043122	143.3936282	0.790730371	0.247808772	3.190889352	0.001418356	0.029930444	159.114653	228.7789843	123.5602817	165.1310856	155.1776021	112.7947904	122.9806783	77.89278454	121.7568455	88.77900338	105.8612216	82.25374912	210.068404	238.5794929	135.11889	247.7738837	131.1345249	74.32843268	A530016L24Rik
ENSMUSG00000026773	5230.597808	-1.226439667	0.38504612	-3.185176019	0.00144666	0.030470722	10631.53098	8531.501723	5111.493758	6766.246234	6903.510883	8533.438596	11584.617	8651.798556	4173.604952	2847.050798	3684.78483	2456.789612	1853.76153	1958.440417	1536.146725	3567.107558	1904.850395	3454.085989	Pfkfb3
ENSMUSG00000025666	563.9448447	-0.319141491	0.100203973	-3.184918532	0.001447948	0.030470722	459.124724	513.8904824	588.5371312	538.7401669	513.7892557	629.6000118	679.244276	587.0456201	596.8831825	629.6166102	637.610281	705.6505846	543.598063	614.5229363	524.9701137	448.5020933	439.0578168	500.6238554	Tmem47
ENSMUSG00000024190	5324.101668	0.444226079	0.139575283	3.182698762	0.001459093	0.030663037	6269.846099	7062.257793	4967.340096	5068.49226	4864.439344	5409.022902	4049.403525	4305.951126	3479.682479	5645.120077	3230.395894	5637.628673	4803.932712	6313.118636	6331.759789	4797.613301	6324.569569	7273.255751	Dusp1
ENSMUSG00000031779	6.152899281	3.575997571	1.123904037	3.181764148	0.00146381	NA	9.716925376	0	2.16772424	4.128277141	18.92409782	6.152443112	0	0	0	2.040896629	3.257268358	0	5.528115894	21.68904481	13.29038262	4.1818377	0	19.67517336	Ccl22
ENSMUSG00000037523	2625.577668	0.336264984	0.105686469	3.181722181	0.001464022	0.030724348	2735.314493	3214.402212	2348.729214	2379.951772	2577.462123	2547.111448	2130.579168	2828.837956	2052.472538	2511.323302	2388.392023	1993.57113	3678.961128	3062.171808	2835.281627	2638.739588	2777.137828	2559.958667	Mavs
ENSMUSG00000056832	57.77256147	-0.653421688	0.205430691	-3.180740346	0.001468992	0.030739148	51.01385822	57.48215687	47.68993328	48.50725641	47.31024454	35.88925149	63.52644308	77.89278454	73.2372003	91.84034832	65.95968425	87.66517999	45.1462798	55.42755896	58.69918992	53.31843067	30.11237239	49.18793339	Ttc26
ENSMUSG00000024597	3396.148725	-0.254299959	0.079951494	-3.180678035	0.001469308	0.030739148	2933.296848	3562.744083	3197.393254	3620.499053	3178.302228	2885.495819	3863.710846	4225.208605	4072.903802	3419.522303	3375.344336	3754.450733	3228.419682	3105.549898	3074.508514	3605.789556	2823.763437	3203.774062	Slc12a2
ENSMUSG00000009376	532.1580241	-0.343985117	0.108158111	-3.180391308	0.001470763	0.030739148	631.6001494	527.6862001	614.5498221	664.6526197	531.7671486	511.6781855	526.9437009	558.5482599	535.5470272	561.2465731	635.1673298	594.1751088	503.0585464	485.1919654	346.6574801	526.9115501	398.260409	425.2023576	Met
ENSMUSG00000004788	1243.606507	-0.21158814	0.066607257	-3.176652979	0.001489852	0.03109557	1331.218777	1369.224977	1354.82765	1174.494847	1311.439979	1175.116634	1283.559927	1427.717746	1239.539615	1375.564328	1375.381564	1167.78678	1125.892937	1096.50171	1129.682523	1144.77807	1150.098352	1152.090707	Eif2b2
ENSMUSG00000040046	60.57565727	-0.775129058	0.244081305	-3.175700234	0.001494753	0.031155307	63.16001494	57.48215687	45.52220904	73.27691926	91.78187441	46.14332334	100.1763141	101.6405847	54.92790023	71.43138203	61.07378171	60.60802567	47.91033775	41.77149371	50.94646673	51.22751182	41.7687746	29.51276004	Tph1
NewGene_6385	280.8330056	0.805530952	0.25404348	3.170838917	0.001519994	0.031638241	388.677015	168.9975412	101.8830393	229.1193813	138.1459141	128.1758982	185.6926798	142.486801	252.668341	316.3389776	291.525518	230.5269548	299.439611	433.7808962	581.4542398	416.0928511	382.7185394	367.2699027	no_name
ENSMUSG00000024772	2636.096227	0.269345081	0.084988904	3.169179366	0.0015287	0.031776166	2323.559781	2567.153126	2273.942728	2426.39489	2236.828362	2184.117305	2291.8386	2253.19128	2408.588425	3052.160909	2589.528344	2570.42966	3094.823548	3447.754827	3168.648724	2502.829863	3139.457663	2918.484048	Ehd1
ENSMUSG00000030523	11.94393079	-2.168447862	0.68437161	-3.168523984	0.001532151	0.031804625	9.716925376	33.33965099	7.58703484	3.096207856	9.462048908	4.101628741	30.94877996	29.4472722	26.54848511	16.32717304	7.328853805	9.740575554	0	1.606595912	9.967786968	8.363675399	1.942733703	5.465325933	Trpm1
ENSMUSG00000090210	86.14744488	0.730653554	0.2308442	3.165137156	0.001550099	0.032133524	66.80386196	44.83608236	104.0507635	84.6296814	105.9749478	118.9472335	70.85641728	45.59577632	67.74441028	51.02241573	79.80307477	70.34860122	128.0680182	99.60894654	100.7854016	118.136915	122.3922233	71.04923712	Itga10
NewGene_5824	130.6311393	-0.675714137	0.213612211	-3.163274854	0.00156005	0.032295988	94.74002242	154.0521804	162.579318	136.2331457	152.3389874	101.5153113	198.723745	251.7266818	119.0104505	140.8218674	142.5054907	99.57032789	87.52850166	89.96937107	103.0004653	88.86405112	106.8503536	121.3302357	no_name
ENSMUSG00000029710	1583.317804	0.267508995	0.084588667	3.162468489	0.001564377	0.032341741	1385.876482	1355.429259	1245.357576	1570.809452	1543.260177	1105.388946	1618.295415	1421.068362	1538.896671	1655.167166	1508.929567	1467.58005	1952.346263	1985.752547	1847.363185	1712.462538	1924.277732	1661.459083	Ephb4
ENSMUSG00000027605	2301.171224	0.299390688	0.094780555	3.158777535	0.001584324	0.032672359	2316.272086	2730.402451	2625.114055	2331.444516	2491.357477	2062.09385	2172.93013	2280.738728	1652.414332	2111.307563	1679.121838	2149.420339	2841.45157	2599.472185	2323.601895	2458.920567	2331.280443	2263.738001	Acss2
ENSMUSG00000059336	24.03353412	-1.100860889	0.348515057	-3.158718303	0.001584646	0.032672359	24.29231344	12.64607451	23.84496664	16.51310856	10.4082538	22.55895808	44.79428679	37.04656826	21.97116009	24.49075955	55.37356208	35.7154437	20.26975828	12.04946934	11.07531885	23.00010735	13.59913592	22.95436892	Slc14a1
ENSMUSG00000005674	1628.88607	0.257291854	0.081488358	3.157406301	0.001591794	0.032775507	1541.347288	2037.16764	1993.222439	1742.132954	1882.001528	1600.660616	1505.902478	1544.556923	1341.156231	1294.948911	1414.468784	1336.623423	1684.232643	1709.41805	1539.469321	1580.73465	1868.909822	1702.995561	Tomm40l
ENSMUSG00000035545	1403.49403	-0.320689948	0.101634806	-3.155316171	0.001603243	0.032966811	1289.921844	1084.113479	1320.144062	1256.02832	1423.092156	1535.034556	1619.924298	1253.883849	1507.770861	1803.132172	1724.723595	1730.57559	1373.7368	1527.872712	1238.220648	1139.550773	1196.723961	1238.442856	Leng8
ENSMUSG00000021943	523.054352	-0.438833634	0.139124894	-3.154242358	0.001609154	0.032989456	538.0747427	372.4843765	446.5511935	457.2066934	667.074448	535.2625507	750.9151348	493.0043314	573.9965574	618.3916787	632.7243785	613.6562599	387.8894653	592.8338915	441.9052223	485.0931732	408.9454444	398.9687931	Gdf10
ENSMUSG00000021373	11244.29451	0.240863668	0.076366648	3.1540427	0.001610255	0.032989456	13291.5393	11529.77103	11906.22539	11325.92834	11677.11456	10560.6686	8938.496318	11170.9652	10018.849	10197.34001	11105.65647	9118.261005	11652.34695	10229.99947	11746.48318	12938.60584	12908.49409	12080.55644	Cap2
ENSMUSG00000002763	1384.825649	0.331059561	0.10496698	3.153940052	0.001610822	0.032989456	1247.410295	1592.255745	1521.742417	1672.984311	1271.699373	1192.548556	1440.747151	1301.379449	1008.842434	1169.433769	1182.388414	1173.198211	1740.435154	1687.729005	1553.867235	1418.68844	1341.457622	1410.054091	Pex6
ENSMUSG00000061838	2974.483451	0.244079768	0.077401707	3.15341582	0.001613718	0.033004522	2963.66224	3892.691663	4022.212327	3225.216517	3318.340552	3001.366831	2499.521203	2577.111274	2345.42134	2577.652443	2509.72527	2651.601123	3047.834563	2762.541671	3105.519407	2870.831581	3069.51925	3099.932869	Suclg2
ENSMUSG00000027398	3.627711653	-4.452510192	1.412628684	-3.151932452	0.001621938	NA	12.14615672	5.748215687	5.4193106	8.256554282	4.731024454	5.127035926	0	17.09841612	0	0	2.442951268	4.329144691	0	0	0	0	0	0	Il1b
ENSMUSG00000024140	15948.51458	0.234783757	0.074495493	3.1516505	0.001623505	0.033095277	16731.33088	16258.25325	13966.64728	14781.2963	14476.93483	13047.28103	14787.81573	14226.83212	15136.29837	17196.595	14239.96294	15291.62133	18667.52602	19786.83525	18078.24296	15736.25526	18145.13278	16518.4011	Epas1
ENSMUSG00000020844	2186.685977	0.228869847	0.072620146	3.151602669	0.001623771	0.033095277	1954.316616	2547.609193	2148.214722	2282.937259	2206.549805	1914.435215	2069.496049	2041.360902	1949.940458	2115.389356	1846.871159	2090.976886	2427.76423	2419.533443	2479.763891	2314.647167	2433.273962	2117.267266	Nxn
ENSMUSG00000044499	238.0658714	-0.610670294	0.193813455	-3.150814753	0.001628157	0.033095277	230.7769777	349.4915138	472.5638843	324.0697556	297.1083357	255.3263891	257.3635386	214.6801135	212.3878809	191.8442832	283.3823471	262.99554	185.1918825	127.724375	148.4092726	116.0459962	117.535389	238.2882107	Hs3st5
NewGene_3674	49.62005036	-1.005349401	0.319084715	-3.150728798	0.001628636	0.033095277	43.72616419	43.68643922	68.28331356	27.8658707	70.96536681	75.88013171	70.85641728	59.84445642	56.75883023	68.37003708	90.38919693	29.22172666	25.79787417	43.37808962	23.25816959	31.36378275	16.51323647	47.00180302	no_name
ENSMUSG00000038127	5585.827425	-0.305086406	0.096842002	-3.150352103	0.001630738	0.033095277	4885.184233	4569.831471	5931.977383	6608.339634	6294.154934	5583.342124	6174.281602	6460.351557	6366.143636	5384.905757	6147.279708	6314.057531	4657.437641	5174.845432	4596.257324	4597.930551	4544.05413	6254.518997	Ccdc50
ENSMUSG00000009293	3837.013153	0.340580569	0.108116801	3.150116952	0.001632051	0.033095277	2730.456031	4166.30673	3314.450363	3696.87218	3449.863032	3750.939484	3344.097119	4340.147958	3162.931588	3287.88447	3661.169634	3365.909997	5584.318406	4358.694709	4460.030902	3721.835553	4727.642465	3942.686128	Ube2g2
ENSMUSG00000009291	2809.621725	0.269759818	0.085641023	3.149890184	0.001633318	0.033095277	2325.989012	2799.38104	2902.582757	2551.275273	2691.952914	3128.517322	2839.957782	2685.401243	2549.570036	2357.235607	2547.183856	2514.150779	3272.64461	3363.408542	3407.875611	2474.602459	2967.525731	3193.936475	Pttg1ip
ENSMUSG00000022788	763.8654894	-0.505092779	0.160380678	-3.149336851	0.001636415	0.033114094	601.2347576	550.6790628	523.505404	753.4105783	685.0523409	615.2443112	879.5969041	783.6774055	1014.335224	869.4219641	965.7800681	1365.84515	667.9806706	541.4228223	429.7223715	933.5952664	798.4635517	770.6109565	Fgd4
ENSMUSG00000033400	28738.21689	-0.325286816	0.103329663	-3.148048757	0.001643643	0.03320072	28584.76522	23968.90977	23692.14208	30002.25412	26936.56083	19053.09091	29869.64487	32508.8386	35981.43651	34563.60487	33812.88851	36278.23251	25455.13099	22966.28856	26400.23755	34512.70653	26286.15836	26415.0133	Agl
ENSMUSG00000048355	55.23302955	1.310696145	0.416384811	3.147800085	0.001645042	0.03320072	99.5984851	80.47501962	30.34813936	51.60346427	33.11717118	62.5498383	29.3198968	21.84797615	45.77325019	24.49075955	16.28634179	45.45601925	54.3598063	103.6254363	109.6456567	135.9097252	30.11237239	19.67517336	Arxes1
ENSMUSG00000068547	7.021446863	2.918930486	0.927529565	3.146994551	0.00164958	NA	14.57538806	2.299286275	6.50317272	7.224484997	3.784819563	17.43192215	4.886649467	0	1.830930008	0	1.628634179	0	10.13487914	3.213191824	16.61297828	19.86372907	0	16.3959778	Clca4a
ENSMUSG00000026860	805.4587735	0.260187705	0.082683389	3.14679538	0.001650704	0.033271057	863.5917428	893.2727178	911.528043	810.174389	875.239524	866.4690716	845.3903579	661.1387566	678.3595678	646.9642315	725.5565267	661.2768515	912.1391226	744.6572052	842.8317648	769.4581367	909.1993728	881.0105403	Sh3glb2
ENSMUSG00000038259	22.67605253	2.350728344	0.747198754	3.146054957	0.001654889	0.033308808	38.8677015	56.33251373	43.3544848	28.89793999	78.53500594	17.43192215	6.515532623	0	11.90104505	0	4.885902537	0	26.71922682	0	33.22595656	28.22740447	13.59913592	19.67517336	Gdf5
ENSMUSG00000079020	1362.259888	-0.279102244	0.088728203	-3.145586558	0.001657541	0.033308808	1447.821881	1158.840283	1330.982683	1640.990164	1445.801073	1294.063868	1361.746318	1483.762554	1622.203987	1487.813643	1467.399395	1457.839475	1281.601535	998.4993592	1276.984264	1360.142712	1243.34957	1160.835228	Slc45a4
ENSMUSG00000044017	733.0361338	-0.31433082	0.099936404	-3.145308477	0.001659118	0.033308808	640.1024591	566.7740667	546.2665085	703.8712526	725.7391512	759.8267243	898.3290604	825.4735337	851.3824535	879.6264473	885.1626762	787.9043337	666.1379653	747.067099	627.970579	575.0026837	683.8422633	824.1711506	Adgrd1
ENSMUSG00000046699	5.251593542	3.086767775	0.981587639	3.144668548	0.001662751	NA	2.429231344	0	6.50317272	0	10.4082538	6.152443112	0	1.899824013	0	2.040896629	3.257268358	0	16.58434768	3.213191824	6.645191312	9.409134824	19.42733703	6.558391119	Slitrk4
ENSMUSG00000016257	1845.552059	0.260761344	0.082964725	3.143038745	0.001672037	0.033524124	2256.755919	2296.986989	2262.020245	1776.19124	2045.694974	2104.135544	1525.449075	1784.88466	1475.729586	1707.21003	1472.285298	1350.693143	1861.132351	1877.307323	1758.760634	2077.327877	1701.834723	1885.537447	Prelid3b
ENSMUSG00000030495	110.7346877	1.039046117	0.33118414	3.137366779	0.001704727	0.034071624	111.7446418	144.8550353	170.1663528	189.9007485	102.1901282	129.2013053	118.9084704	39.89630428	90.63103537	27.5521045	60.25946462	36.79772987	136.3601921	163.0694851	115.1833161	222.6828575	57.31064422	76.51456306	Slc7a10
ENSMUSG00000038859	68.97026291	0.825801767	0.26322122	3.137291774	0.001705163	0.034071624	98.38386943	114.9643137	66.11558932	66.05243426	75.69639126	86.13420356	41.53652047	31.34709622	29.29488012	62.2473472	53.7449279	46.53830542	84.76444372	53.01766509	54.26906238	133.8188064	67.02431274	76.51456306	Baiap2l1
NewGene_245	128.0007775	-0.753083034	0.240083013	-3.136761005	0.001708253	0.034071624	115.3884888	123.0118157	220.0240104	116.6238292	104.082538	180.4716646	188.1360045	144.386625	120.8413805	101.0243832	146.5770761	205.6343728	118.8544917	93.18256289	125.151103	77.36399744	54.39654367	68.86310675	no_name
ENSMUSG00000031298	90.98096988	-0.684318783	0.218161092	-3.136759064	0.001708264	0.034071624	86.23771271	83.92394903	99.71531504	109.3993442	59.61090812	77.93094608	72.48530043	101.6405847	136.4042856	111.2288663	139.2482223	130.9566269	68.18009603	103.6254363	48.73140296	67.95486262	57.31064422	83.07295417	Adgrg2
ENSMUSG00000061576	51.62800091	-1.16802865	0.372425338	-3.136276004	0.001711081	0.034083304	48.58462688	24.14250589	76.95421052	43.34690998	65.28813747	64.60065267	48.86649467	57.9446324	62.25162026	93.88124495	60.25946462	97.40575554	11.97758444	60.2473467	22.15063771	11.50005367	51.48244312	28.41969485	Dpp6
ENSMUSG00000033938	3377.261787	0.261301478	0.083376971	3.133976634	0.001724546	0.034306786	3806.605516	4508.900385	4457.9249	3253.082387	3988.253615	4118.035256	2940.948538	2599.909162	2815.054887	3120.530946	2657.93098	2537.961075	3190.644224	3087.877343	3723.522199	3229.424164	3602.799651	3151.306933	Ndufb7
ENSMUSG00000044224	2105.127954	-0.207435646	0.066221516	-3.13245087	0.001733534	0.034400212	2006.54509	1981.984769	1987.803128	1947.514741	1902.818035	2106.186359	2131.393609	2218.994447	2464.43179	2479.689405	2316.73212	2298.775831	1876.795346	1814.650082	1854.008376	2220.555818	2131.178872	2152.245352	Dnajc21
ENSMUSG00000026020	519.9685824	-0.343119848	0.109538434	-3.132415123	0.001733745	0.034400212	496.7778098	570.2229962	445.4673313	486.1046334	607.4635399	697.276886	544.8614156	590.8452681	561.1800473	510.2241573	539.8922303	639.631128	486.4741987	403.2555739	424.1847121	506.0023617	416.7163792	432.8538139	Nop58
ENSMUSG00000046275	436.1126768	0.653594814	0.208806469	3.130146386	0.001747192	0.034622051	535.6455114	433.4154628	433.544848	541.8363748	443.7700938	400.9342094	571.7379877	168.1344252	352.4540265	290.8277697	327.35547	255.4195368	515.9574835	685.2131564	548.2282833	611.5937636	371.0621372	362.8976419	Trarg1
ENSMUSG00000031431	14296.27961	0.445245986	0.142368915	3.127410132	0.001763537	0.034852823	11233.98035	11268.80203	14761.11821	14435.55309	13889.34159	16814.62702	7858.546785	9041.262479	12258.99187	13896.46515	14050.22706	16970.24719	15448.31987	17040.35954	18996.3869	14997.11545	17176.68003	17195.00845	Tsc22d3
NewGene_5566	47.17359994	-1.104443102	0.353160468	-3.127312371	0.001764124	0.034852823	42.51154852	39.08786667	48.7737954	66.05243426	58.66470323	43.06710178	72.48530043	77.89278454	45.77325019	52.04286405	52.11629373	76.84231826	17.50570033	57.83745283	18.82804205	32.40924217	41.7687746	5.465325933	no_name
ENSMUSG00000041471	260.8308961	-0.426420251	0.136364899	-3.127052873	0.001765682	0.034852823	219.8454366	196.5889765	223.2755967	277.6266377	236.5512227	179.4462574	328.2199559	246.0272097	322.2436813	315.3185292	339.5702263	374.4710157	233.1022202	179.1354442	259.1624612	271.8194505	221.4716421	271.0801663	Shld2
ENSMUSG00000021775	5837.81755	-0.187215165	0.059904218	-3.125241792	0.00177659	0.035022886	4752.791125	4942.315848	5308.756664	5291.419226	5292.123954	5341.346028	6135.188406	6767.173135	6497.055132	6132.894371	6534.080326	7414.742569	5659.869323	5974.930196	5235.303222	5882.800184	5765.062262	6152.863935	Nr1d2
ENSMUSG00000020361	4765.561982	0.232210698	0.0743236	3.124319853	0.001782166	0.035064392	5118.390442	4917.023699	4712.632498	4752.679059	4758.464396	4141.619621	4306.767064	4535.829832	3947.485096	4471.604515	4583.790897	4541.272781	5459.935798	5032.661694	4776.785022	6115.937636	5092.876401	4514.35922	Hspa4
ENSMUSG00000038696	1665.837477	0.215992499	0.069136733	3.124135148	0.001783285	0.035064392	1604.507303	1901.509749	1638.799526	1773.095032	1718.308082	1515.55182	1471.695931	1652.846892	1476.645051	1615.369682	1499.972079	1458.921761	1879.559404	1609.005806	1827.427611	1855.690479	1837.826083	1648.342301	Mapkap1
ENSMUSG00000041737	287.9013726	0.84668369	0.271065982	3.12353355	0.001786935	0.035090992	259.9277538	355.2397295	405.3644329	324.0697556	382.2667759	421.4423532	284.2401107	104.4903207	254.4992711	112.2493146	176.7068084	151.5200642	269.0349735	526.9634591	368.8081178	455.8203093	152.5045956	177.0765602	Tmem45b
NewGene_1376	2095.759076	-0.47241759	0.151277613	-3.122851957	0.001791078	0.035127204	2227.605142	1642.840043	1154.313158	1644.086371	1708.846033	2295.886688	2939.319655	2470.721129	2270.353209	2598.061409	3256.454041	2182.97121	1511.939697	1770.468695	1756.54557	2183.964739	1558.072429	2551.214145	no_name
ENSMUSG00000066361	226.2477745	0.699697455	0.224101683	3.122232044	0.001794854	0.035156129	154.2561903	249.4725608	251.4560119	287.9473306	231.8201982	312.7491915	197.9093034	121.5887368	198.6559058	113.2697629	189.7358818	163.4252121	205.4616407	378.3533373	340.0122888	340.8197725	174.8460332	160.6805824	Serpina3c
ENSMUSG00000020919	7418.453696	-0.308260671	0.098826438	-3.119212607	0.001813351	0.035472946	7182.022469	5954.001809	6612.642794	8186.373571	7037.871978	5390.565573	7698.101794	7229.780282	9360.629664	8537.070601	9517.738142	9198.350182	7142.325736	5934.765299	6772.557479	7805.400066	7473.696554	6498.272534	Stat5b
ENSMUSG00000025212	779.5552275	-0.272544454	0.087389211	-3.118742599	0.001816246	0.035484142	858.7332801	825.4437727	864.9219718	1011.4279	855.3692213	923.8918739	784.3072395	750.4304852	895.3247737	704.1093371	839.5609192	781.4106167	548.2048262	755.9033765	676.701982	649.2303029	639.1593881	667.862829	Sfxn3
ENSMUSG00000022231	472.7664117	-0.43699599	0.140150118	-3.11805653	0.001820479	0.035521425	589.0886009	304.6554314	412.9514677	422.1163377	397.4060541	437.8488681	580.6968451	432.209963	711.3163079	511.2446057	592.8228411	592.0105365	428.4289818	489.2084552	385.4210961	473.5931195	374.9476046	373.8282938	Sema5a
ENSMUSG00000000568	1930.997898	-0.237172933	0.076096375	-3.116744149	0.001828602	0.035634414	1953.102001	1906.108322	2028.989889	1665.759826	1971.890992	2059.017628	2037.732828	1923.571813	2086.344744	2243.965844	2157.940287	2084.483169	1617.895252	1626.678361	1805.276973	1804.462967	1662.008683	2122.732592	Hnrnpd
ENSMUSG00000025932	996.5684913	-0.33017296	0.105961356	-3.115975227	0.001833377	0.035681949	1186.679512	924.3130825	1130.468191	1146.628976	1066.372912	797.7667902	1007.464232	1350.774873	1061.939404	1110.247766	925.8785307	1051.98216	780.3856938	791.2484866	870.5200619	902.2314837	887.8293021	945.5013863	Eya1
ENSMUSG00000030852	21166.89502	0.440261935	0.14131249	3.115520326	0.001836207	0.035691564	23485.80863	17428.58996	14911.77505	19750.70991	14088.99082	12514.06929	17025.08674	16696.60334	18857.66361	24247.89285	20751.24239	20725.78021	28872.42796	22613.64076	25128.79095	35607.30255	27573.21944	20724.51594	Tacc2
NewGene_3582	24.89631551	-1.248981659	0.400952254	-3.115038379	0.00183921	0.035704507	21.8630821	11.49643137	27.096553	24.76966285	7.569639126	10.25407185	27.69101365	33.24692023	35.70313515	63.26779551	26.05814686	57.36116715	29.48328477	14.45936321	15.5054464	23.00010735	11.65640222	7.651456306	no_name
ENSMUSG00000044894	7965.754332	0.349098576	0.11211657	3.113710802	0.001847505	0.035820023	6909.948558	11665.42892	12263.89989	8618.810602	10317.41813	10280.73244	6733.802966	5740.318256	6167.487731	6659.445702	5532.470306	5812.959033	6913.830279	7421.669815	9183.654393	7010.850903	8281.873774	7868.976278	Uqcrq
NewGene_3134	7.315330747	3.997289128	1.284241008	3.112569293	0.001854665	0.035913266	19.43385075	5.748215687	0	8.256554282	15.13927825	22.55895808	0	0	0	1.020448315	2.442951268	0	29.48328477	0	9.967786968	15.68189137	1.942733703	0	no_name
ENSMUSG00000027222	585.2877465	0.344771034	0.110967103	3.106966169	0.00189018	0.036531497	562.3670561	751.8666119	647.0656857	639.8829569	662.3434236	689.0736285	474.8194399	477.8057393	518.1531921	460.2221899	502.4336442	466.4653404	601.6432798	677.1801769	783.025043	472.5476601	641.1021218	507.1822465	Pex16
ENSMUSG00000064354	284530.7911	0.348017523	0.112018739	3.106779504	0.001891374	0.036531497	427695.3289	366648.788	396930.9017	239450.3949	330155.4877	337168.2382	237608.4437	227465.9291	196718.7819	261334.7725	202650.9509	204514.2066	245203.2659	273089.1731	283049.7089	270073.5332	283604.1514	338192.1826	COX2
ENSMUSG00000032401	34.67727957	1.586736194	0.510796599	3.106395381	0.001893833	0.036532805	59.51616793	24.14250589	49.85765752	103.2069285	14.19307336	11.27947904	19.54659787	18.04832813	18.30930008	10.20448315	15.4720247	8.658289381	32.24734272	83.54298742	70.88204066	49.13659297	9.713668513	26.23356448	Lctl
ENSMUSG00000030862	1282.42827	0.412745203	0.132925573	3.105084988	0.001902244	0.036648774	1463.611885	1051.923471	847.5801779	1274.605567	1218.711899	1259.200024	905.6590346	1183.59036	1104.050795	1303.112498	1344.437515	1008.690713	1864.817762	1190.487571	1552.759703	1510.688869	1732.918463	1266.862551	Cpxm2
ENSMUSG00000001098	2220.755109	0.238326485	0.076804755	3.103017329	0.001915584	0.036856007	2055.129717	2365.965577	2070.176649	2352.085901	2299.277885	2154.380496	2206.322235	2064.15879	2053.388003	1957.219868	2076.508578	1882.095654	2501.472442	2753.705393	2377.870958	1936.190855	2467.271802	2400.37115	Kctd10
ENSMUSG00000031906	133.9865167	-0.731833452	0.235889339	-3.102443942	0.001919299	0.036856007	122.6761829	83.92394903	99.71531504	175.4517785	147.607963	103.5661257	186.5071213	158.6353051	161.1218407	158.1694888	217.4226629	165.5897844	60.80927484	141.3804402	169.4523785	112.9096179	67.02431274	79.79375862	Smpd3
ENSMUSG00000037355	166.9263712	-0.577630183	0.186204284	-3.102131547	0.001921326	0.036856007	208.9138956	123.0118157	120.3086953	119.7200371	153.2851923	142.5315988	201.1670697	169.0843372	227.0353209	207.1510079	233.7090047	242.4321027	152.9445397	166.2826769	71.98957255	144.2734006	161.2468973	159.5875172	Uvssa
ENSMUSG00000022878	1290.349941	0.947721877	0.305526751	3.101927655	0.001922649	0.036856007	1480.616504	1278.403169	1740.682565	1650.278787	1061.641887	1644.753125	1222.476808	442.6589951	1193.766365	452.0586034	813.5027724	781.4106167	1223.556318	2227.545232	2196.235729	2041.782257	821.7763562	953.1528426	Adipoq
ENSMUSG00000004383	1489.34252	0.228934275	0.073831551	3.100764799	0.001930215	0.036954676	1325.145698	1495.685722	1319.0602	1388.133189	1301.031725	1322.775269	1406.540605	1496.11141	1390.591341	1331.685051	1467.399395	1496.801777	1967.087906	1494.937496	1755.438038	1758.462753	1560.98653	1530.291261	Large1
ENSMUSG00000064351	2437840.072	0.386728256	0.124741917	3.100226978	0.001933724	0.036975513	4064131.975	3243078.911	3382352.157	2177110.939	2724183.492	2698828.645	1952023.44	2229887.088	1459570.713	2186512.563	1585928.133	1676985.108	2245452.496	2355832.719	2434629.752	2306422.537	2415526.119	2742664.513	COX1
NewGene_2317	275.701525	0.39038894	0.125967317	3.099128802	0.001940906	0.037066456	201.6262016	279.3632824	268.7978058	283.8190535	257.3677303	277.8853472	189.7648877	257.4261538	247.175551	293.8891146	262.2101028	218.6218069	350.1140067	281.9575825	321.1842468	359.6380422	342.8924985	268.8940359	no_name
ENSMUSG00000021033	1392.900242	0.287761447	0.092865513	3.098690099	0.001943782	0.037075038	1835.28428	1472.692859	1598.696627	1467.602524	1310.493774	1371.994814	1242.837848	1146.543792	1177.287995	1155.147492	1253.234001	1235.970809	1325.826462	1610.612402	1691.201189	1557.734543	1203.523529	1415.519417	Gstz1
ENSMUSG00000037434	655.3804988	-0.237804145	0.076820191	-3.095594297	0.001964189	0.0373722	449.4077986	533.4344158	485.5702298	551.1249984	513.7892557	512.7035926	861.6791894	735.2318931	815.6793184	694.9253023	825.7175287	800.8917678	615.4635696	714.1318828	658.9814718	695.2305176	659.558092	673.3281549	Slc30a1
ENSMUSG00000019817	134.0061663	-0.673464572	0.217556517	-3.095584451	0.001964254	0.0373722	160.3292687	132.2089608	120.3086953	140.3614228	152.3389874	247.1231317	164.5171987	122.5386489	151.0517256	174.4966618	141.6911736	143.944061	105.9555546	146.200228	65.34438124	88.86405112	55.36791052	99.46893197	Plagl1
ENSMUSG00000034108	386.6531732	0.39718576	0.12834348	3.094709296	0.001970059	0.037430242	261.1423695	373.6340197	467.1445737	346.7752799	452.2859378	474.7635268	349.3954369	315.3707862	354.2849565	292.8686663	341.1988605	324.6858518	457.9122666	432.1743003	505.0345397	393.0927438	415.7450123	402.2479886	Ccs
ENSMUSG00000116953	150.353804	-0.560991026	0.181293143	-3.09438635	0.001972205	0.037430242	126.3200299	164.3989687	176.6695256	147.5859078	161.8010363	114.8456048	222.3425508	189.9824013	131.8269605	220.416836	146.5770761	172.0835015	115.1690811	176.7255503	95.24774214	123.3642121	120.4494896	100.5619972	9030025P20Rik
NewGene_896	62.37528972	1.068328755	0.345306228	3.093858922	0.001975714	0.037450323	63.16001494	72.42751766	58.52855448	52.63553355	138.1459141	68.70228141	20.36103945	31.34709622	54.92790023	44.89972585	26.87246395	37.88001604	35.93275331	42.57479167	70.88204066	87.81859169	154.4473294	61.21165044	no_name
ENSMUSG00000020935	624.4281448	0.367471594	0.118841682	3.092110344	0.00198739	0.037624954	1038.4964	836.940204	897.4378354	691.4864212	672.7516774	761.8775387	456.0872836	492.0544194	458.6479669	513.2855023	383.5433491	465.3830542	568.4745845	563.1118671	754.2292139	508.0932805	606.1329152	571.6730925	Dcakd
NewGene_1375	531.1032078	0.878716907	0.284335446	3.090423368	0.001998714	0.037764067	504.0655039	847.2869923	683.9169978	429.3408227	560.1532954	820.3257482	288.3123186	624.0921883	237.105436	319.4003225	321.6552503	222.9509516	1054.948783	732.6077358	503.9270078	414.0019323	541.0513362	454.7151176	no_name
NewGene_2062	114.0549772	-0.624199763	0.201988116	-3.090279642	0.001999681	0.037764067	149.3977277	93.12109413	72.61876204	86.69381997	112.598382	90.23583231	136.8261851	132.0377689	132.7424255	198.9874214	114.8187096	163.4252121	88.44985431	99.60894654	75.3121682	83.63675399	82.56618236	139.9123439	no_name
ENSMUSG00000042359	1703.898631	-0.333424633	0.107916485	-3.089654317	0.002003896	0.037789074	1699.247325	1455.448212	1670.231527	1736.972607	1764.672121	1332.003934	1533.593491	1840.929469	2015.853938	2092.939493	2083.837432	2146.17348	1316.612936	1290.096517	1488.522854	1883.917884	1557.101063	1762.021081	Osbpl6
ENSMUSG00000005718	100.5158287	-0.509135019	0.164828041	-3.088885941	0.002009086	0.037789074	105.6715635	94.27073727	75.8703484	67.08450354	63.39572768	68.70228141	155.5583414	131.0878569	125.4187055	116.3311079	124.5905147	130.9566269	87.52850166	110.8551179	83.0648914	79.45491629	84.50891606	104.9342579	Tfap4
ENSMUSG00000103144	24.35583443	-1.34111311	0.434176106	-3.088868987	0.0020092	0.037789074	26.72154478	5.748215687	27.096553	11.35276214	5.677229345	13.33029341	25.24768892	21.84797615	38.44953016	23.47031124	78.98875768	61.69031184	18.42705298	12.04946934	17.72051017	19.86372907	16.51323647	14.20984742	Pcdhga1
ENSMUSG00000034993	1363.936737	-0.33626523	0.108872397	-3.088617861	0.002010899	0.037789074	1558.351907	1120.902059	1156.480882	1524.366334	1410.791492	1554.517293	1747.791626	1372.62285	1556.290506	1507.202161	1581.403788	1289.002832	1259.489071	1335.884501	1231.575457	1125.959801	1296.774746	921.4539522	Vat1
NewGene_1474	179.8649585	-0.64933784	0.210276384	-3.088020761	0.002014944	0.037795406	183.4069665	148.3039647	239.5335285	124.8803835	154.2313972	238.9198742	186.5071213	140.586977	245.344621	292.8686663	260.5814686	185.0709355	129.9107235	105.2320322	191.6030162	101.4095642	149.5904951	159.5875172	no_name
ENSMUSG00000048787	668.0693532	0.332343094	0.107629707	3.08783795	0.002016184	0.037795406	727.5547875	661.044804	765.2066568	725.5447076	703.9764388	780.334868	484.5927389	457.8575872	595.9677175	611.2485405	575.7221822	668.8528547	767.4867567	734.2143317	626.8630471	739.1398134	833.4327584	566.2077666	Dcun1d3
ENSMUSG00000048489	1991.949151	0.82131665	0.266079815	3.086730386	0.002023711	0.037890013	3109.41612	2777.53782	3157.290356	1975.380612	2397.683193	3513.045017	469.9327905	698.1853249	1051.869289	1584.756233	1206.817927	1829.063632	1802.165782	2080.541706	2052.256584	2097.191606	2556.637553	1495.313175	Depp1
ENSMUSG00000069114	471.9422647	-0.329950505	0.106922545	-3.085883385	0.002029484	0.037951599	330.3754628	409.2729569	425.9578132	409.7315063	463.6403965	481.9413771	443.87066	529.1009877	577.6584174	582.6759877	564.321743	632.0551248	417.37275	518.9304795	412.0018614	447.4566339	424.487314	424.1092924	Zbtb10
ENSMUSG00000006235	24.70634104	1.1550149	0.374446029	3.08459647	0.002038285	0.038069581	23.07769777	20.69357647	31.43200148	25.80173213	20.8165076	18.45732934	13.03106525	24.69771217	21.97116009	16.32717304	9.771805073	8.658289381	45.1462798	45.78798349	29.9033609	24.04556677	12.62776907	52.46712895	Epor
ENSMUSG00000074794	2623.184346	0.440001305	0.142694642	3.083516656	0.002045697	0.038148802	2531.25906	2067.058361	2916.672965	2766.977754	2644.64267	2858.835233	1803.173653	1299.479625	2032.332308	2477.648508	2699.461152	3027.154425	3424.667797	3131.255432	2933.851964	2879.195256	2876.217247	2847.434811	Arrdc3
ENSMUSG00000017734	823.9070925	0.343905114	0.111539755	3.083251479	0.00204752	0.038148802	663.1801569	971.4484511	964.6372868	870.0344075	864.8312702	878.7739578	869.8236052	815.9744137	644.4873627	595.9418158	607.4805487	704.5682984	928.7234703	982.4334001	918.143933	755.8671642	896.5716037	897.4065181	Dbndd2
ENSMUSG00000044676	197.8151917	-0.395338726	0.128236889	-3.082878325	0.00205009	0.038150145	207.6992799	140.2564628	183.1726983	184.7404021	152.3389874	169.1921856	263.8790712	198.5316094	202.3177658	243.8871472	244.2951268	280.3121187	187.9559404	173.5123585	201.5708031	161.0007514	175.8174001	190.1933425	Zfp612
ENSMUSG00000022833	104.8746316	-0.552031158	0.179204998	-3.080445105	0.002066915	0.038416448	95.95463809	87.37287844	109.4700741	93.91830496	125.8452505	113.8201976	149.0428088	93.09137665	128.1651005	134.6991775	110.7471242	135.2857716	88.44985431	105.2320322	54.26906238	73.18215974	95.19395142	94.00360604	Ccdc14
ENSMUSG00000028195	2697.896568	0.644478571	0.209405631	3.077656356	0.002086354	0.038730631	2838.556825	4726.182938	2581.75957	1987.765443	2034.340515	2882.419598	1968.505294	2527.71585	1714.665952	2641.940687	1482.87142	1958.937973	3402.555333	3442.131741	3365.7894	2599.01213	3642.625692	2764.361857	Ccn1
ENSMUSG00000037139	3154.721837	0.747926021	0.243278172	3.07436551	0.002109508	0.039112943	3377.846184	3794.971997	2433.27046	2945.52574	2953.105464	3579.696484	1513.232452	2712.948691	1929.800228	2750.108208	2662.002565	2503.327917	6926.729216	3242.913848	2951.572474	4798.65876	3505.662966	2203.619416	Myom3
ENSMUSG00000027661	126.0520673	-0.513495262	0.167151632	-3.072032589	0.002126065	0.039372149	115.3884888	120.7125294	124.6441438	143.4576307	142.8769385	132.2775269	193.8370955	105.4402327	140.9816106	139.8014191	124.5905147	172.0835015	101.3487914	118.8880975	96.35527403	116.0459962	105.8789868	74.32843268	Slc2a10
ENSMUSG00000025980	7700.643623	0.23318023	0.07598284	3.06885383	0.002148817	0.03974531	8560.611256	9199.444386	8713.167583	8084.198712	8286.862434	7048.648992	7186.632483	7676.238925	6129.953665	6525.766972	6656.227889	6605.192512	7850.845923	7288.322354	8253.32761	9157.179103	7400.84404	7988.120383	Hspd1
ENSMUSG00000023960	748.2656256	-0.26184374	0.085449423	-3.064312553	0.002181708	0.040304887	845.3725077	675.9901648	837.8254188	763.7312711	737.0936099	723.9374728	891.8135278	712.434005	840.3968735	763.2953394	863.1761148	771.6700411	612.6995116	714.9351808	705.497811	746.4580294	619.7320511	642.7223297	Enpp5
ENSMUSG00000094628	13.89593772	1.635084474	0.534198077	3.060820591	0.002207313	0.04072866	4.858462688	17.24464706	29.26427724	14.44896999	7.569639126	11.27947904	3.257766312	0	7.32372003	9.184034832	9.771805073	10.82286173	18.42705298	11.24617138	29.9033609	19.86372907	19.42733703	26.23356448	Gm3252
ENSMUSG00000022111	455.3190976	0.31211852	0.101987456	3.060361849	0.002210697	0.040741897	500.4216569	590.9165726	509.4151964	486.1046334	464.5866014	420.416946	371.3853595	361.9164745	422.9448317	427.5678439	404.7155935	339.8378582	451.462798	420.9281289	521.647518	504.9569022	447.8001184	548.7187236	Uchl3
ENSMUSG00000032754	416.8454516	0.364048037	0.11900901	3.058995582	0.002220804	0.040878852	251.4254441	351.7908001	382.6033284	381.8656356	402.1370786	412.2136885	478.0772062	343.8681464	389.0726266	378.5863248	367.2570073	370.1418711	528.8564206	578.3745283	475.1311788	465.2294441	506.0821295	440.5052702	Slc8b1
ENSMUSG00000022817	5047.07888	0.209124128	0.068411706	3.056847162	0.002236783	0.04112343	4723.640348	4826.201891	4851.366849	5107.710893	4681.8218	3905.775969	4950.990352	4639.37024	5142.166926	4970.603741	4734.439558	4667.900263	6278.096951	5258.38842	5617.401723	5218.933449	5934.080094	5338.530371	Itgb5
ENSMUSG00000058153	20.92985766	1.56970416	0.513632833	3.056082201	0.002242498	0.041178942	47.37001121	44.83608236	27.096553	22.70552428	15.13927825	23.58436526	17.91771471	0	7.32372003	6.122689888	8.143170895	9.740575554	22.11246358	40.96819575	17.72051017	39.72745815	17.48460332	8.744521492	Sez6l
ENSMUSG00000038042	275.4053551	-0.360248026	0.117922993	-3.054943047	0.002251033	0.041286046	259.9277538	257.5200628	247.1205634	229.1193813	263.0449596	190.7257365	391.746399	329.6194663	294.7797312	342.8706337	306.1832256	306.2869869	228.495457	258.6619418	310.1089279	231.0465329	230.2139438	279.8246877	Ptpdc1
NewGene_7998	5.086265419	-3.748452027	1.227340034	-3.054126747	0.002257167	NA	0	24.14250589	14.09020756	8.256554282	9.462048908	5.127035926	8.958857357	0	2.746395011	4.081793259	8.143170895	4.329144691	0	0	2.215063771	0	0	0	no_name
ENSMUSG00000071711	1693.779511	-0.280583259	0.091889414	-3.053488382	0.002261975	0.041436992	1322.716467	1668.132192	1775.366153	1566.681175	1738.178384	1438.646281	1776.297081	2152.500607	2038.740563	1842.929656	1850.942744	1843.133352	1602.232257	1450.756108	1790.879059	1316.233416	1522.131856	1791.533841	Mpst
ENSMUSG00000000126	613.9807893	0.321416004	0.105289313	3.052693534	0.002267974	0.04149714	705.6917054	578.2704981	602.6273387	596.5360469	563.9381149	540.3895866	539.9747662	591.7951801	595.0522525	615.3303338	530.1204252	444.819617	691.0144868	588.8174017	678.9170457	826.9584051	763.4943451	597.906657	Wnt9a
ENSMUSG00000023150	6329.124958	-0.187494232	0.061453543	-3.050991397	0.002280871	0.041683192	5272.646632	5962.049311	5952.570763	5427.652371	5762.387785	5414.149938	6333.912151	7139.538642	7537.023376	6863.535365	7224.621218	7567.344919	6435.648254	5661.643994	6167.84507	6893.759448	6194.406411	6113.513588	Ivns1abp
NewGene_7009	920.8578669	-0.384415251	0.12602115	-3.050402672	0.002285347	0.041715098	822.2948099	828.8927021	1009.075634	889.6437239	879.9705484	878.7739578	918.6900999	1089.549072	1166.302415	909.2194484	1186.459999	1106.096468	711.2842451	571.9481446	1026.682058	799.77646	731.439239	1049.342579	no_name
ENSMUSG00000031994	134.8553417	0.804212529	0.263969416	3.046612523	0.002314358	0.042194233	132.3931082	111.5153843	91.04441808	106.3031364	189.2409782	171.2429999	75.74306675	98.79084869	75.06813031	109.1879697	95.27509947	138.5326301	216.5178725	91.57596698	148.4092726	205.9555067	278.7822863	91.81747567	Adamts8
ENSMUSG00000034157	2037.565517	-0.20886484	0.068638248	-3.042980351	0.002342476	0.042655963	1915.448915	1776.198647	1967.209748	2137.41549	1965.267558	1719.60785	2253.559846	2614.157842	2199.862404	2129.675633	2110.709896	2200.287789	1913.649452	1934.341478	1878.374078	1899.599775	2093.295564	1967.517336	Cipc
ENSMUSG00000044986	450.1677326	-0.402272361	0.13247958	-3.036485785	0.002393534	0.043533823	360.7408546	373.6340197	536.5117494	417.9880605	499.5961823	455.2807903	478.8916478	583.2459721	513.5758671	439.8132236	499.9906929	590.9282503	331.6869537	363.893974	465.1633919	400.4109597	303.0664576	488.6001384	Tst
ENSMUSG00000024471	46869.96597	0.261766622	0.086295721	3.03336734	0.00241841	0.043933972	52993.68177	50072.70685	50377.91134	40458.14805	45437.70506	46161.78067	36774.48057	46940.85172	36423.60611	51272.42557	40605.10735	41814.12628	52093.27878	47110.21192	52815.98055	51913.3332	46786.85576	53607.19594	Myot
ENSMUSG00000038342	4059.897497	0.390582547	0.128873645	3.030740272	0.00243955	0.044265374	4654.407255	3381.100467	2867.89917	4359.460661	3828.344988	3072.119927	2896.968693	3046.367805	3602.35479	4040.975326	4480.372626	3965.496537	4902.517446	4308.086938	4803.365787	5764.663269	5264.808334	3838.844935	Mlxip
ENSMUSG00000092572	3.256802277	-4.830929528	1.594956262	-3.028879	0.00245463	NA	0	2.299286275	0	9.288623568	3.784819563	12.30488622	0	18.99824013	0	4.081793259	5.700219626	2.164572345	0	0	0	0	0	0	Serpinb10
ENSMUSG00000019927	5842.23314	-0.362796643	0.119852282	-3.027031578	0.002469682	0.04475895	8742.803607	6444.899428	7540.428769	5804.357661	6298.885958	6905.091986	7117.404949	7200.33301	5524.831298	5808.391807	5336.219887	4688.4637	3906.535232	4151.443836	4890.860806	4734.885735	4218.646235	5845.712617	Ube2d1
ENSMUSG00000031448	1986.415811	0.471915486	0.15595993	3.025876487	0.002479136	0.044877052	2304.12593	2259.048765	1741.766427	1881.462307	2042.856359	2195.396784	1292.518784	1886.525245	1288.05926	2085.796355	1615.605105	1607.194966	3315.026831	1767.255503	1942.610927	2511.193539	2540.124316	1478.917197	Adprhl1
ENSMUSG00000031532	8504.306802	0.214579623	0.070926969	3.025360096	0.002483373	0.044900553	8729.442835	10099.61496	9568.334796	8712.728907	9084.513157	7932.549985	8230.746586	8646.099084	7175.4147	7487.029285	7213.220778	7047.847556	8598.984274	8501.302268	8928.92206	8456.721288	8759.786265	9904.263655	Saraf
ENSMUSG00000039640	3567.831778	0.26934423	0.089056963	3.024403938	0.002491236	0.044960949	3473.800822	4774.46795	4463.34421	3719.577704	4245.621345	3721.202675	3167.363296	3601.116417	2781.182682	3075.63122	2650.602126	2782.55775	3628.286732	3585.118777	3816.554877	3377.879402	3940.835316	3415.828708	Mrpl12
ENSMUSG00000031352	1673.958604	0.270018191	0.089293425	3.023942596	0.002495038	0.044960949	1791.558116	1941.747259	2099.440927	1606.931877	1691.814345	1888.800035	1547.438998	1706.991876	1253.27159	1401.075536	1284.992367	1470.826909	1846.390709	1754.402736	1653.545105	1527.41622	1722.233427	1942.376836	Hccs
ENSMUSG00000030605	4368.154929	0.229865104	0.076026719	3.023477903	0.002498873	0.044960949	4128.478669	4823.902605	4524.040489	4477.11656	4127.345734	4338.497801	4352.375792	4280.303502	3944.738701	4113.427157	3609.05334	3729.558151	4986.360537	5133.073939	5080.248758	3841.017927	4490.628953	4646.620108	Mfge8
ENSMUSG00000027999	4467.608886	0.456781902	0.151087021	3.023303373	0.002500315	0.044960949	3613.481624	6907.05597	5644.753921	3897.093621	5018.670741	5827.389034	3436.129017	5078.229587	2804.069307	3231.759813	3283.326505	3034.730428	5951.01676	4832.640503	4639.451068	3708.24458	4865.576558	4643.340912	Pla2g12a
ENSMUSG00000078202	482.8314979	-0.489686362	0.161977847	-3.023168726	0.002501427	0.044960949	359.5262389	395.4772393	321.9070497	282.7869842	339.6875558	462.4586406	853.5347737	712.434005	627.0935276	544.9194	483.7043511	592.0105365	402.6311076	524.5535652	363.2704584	314.6832869	569.2209748	541.0672673	Nrarp
ENSMUSG00000038497	645.3850069	0.217261783	0.071918321	3.02095182	0.002519815	0.045238221	676.5409293	633.4533687	636.2270645	649.1715805	588.5394421	672.6671136	585.5834945	584.1958841	605.1223675	590.8395742	635.1673298	585.5168194	651.3963229	678.7867728	804.0681488	652.3666811	696.4700324	690.8171979	Tmco3
ENSMUSG00000028970	646.1594464	-0.304620099	0.100879369	-3.019647154	0.002530693	0.045380201	671.6824666	607.0115766	566.8598888	638.8508876	578.1311883	515.7798142	586.3979361	783.6774055	740.6111881	779.6225124	745.1001369	817.1260604	634.8119752	607.2932547	500.6044122	605.321007	703.2696003	548.7187236	Abcb1b
ENSMUSG00000056380	4.581207917	4.368242317	1.449178555	3.014288545	0.002575827	NA	0	0	6.50317272	10.32069285	0	3.076221556	0	0	0	3.061344944	0	0	8.292173842	3.213191824	28.79582902	10.45459425	0	8.744521492	Gpr50
ENSMUSG00000006019	268.0338951	-0.401364356	0.13318899	-3.013495012	0.002582573	0.046184791	285.4346829	265.5675647	228.6949073	250.7928363	243.1746569	252.2501676	268.7657207	318.2205222	314.0044963	355.1160135	324.9125187	298.7109837	246.92251	319.7125865	253.6248017	213.2737227	221.4716421	163.959778	Dhx34
ENSMUSG00000069844	312.0258602	0.372971158	0.123771805	3.013377398	0.002583574	0.046184791	274.5031419	405.8240275	396.6935359	269.3700835	291.4311064	332.231928	305.4155917	244.1273857	239.851831	276.5414933	236.966273	285.7235496	334.4510116	337.3851415	369.9156497	313.6378275	317.6369604	384.7589457	Sco1
ENSMUSG00000024617	14142.96449	-0.326569676	0.108377773	-3.013253256	0.002584631	0.046184791	18277.53663	11086.00877	12802.57936	15500.6486	13681.17652	10129.99758	14746.27921	14823.37686	16372.17613	17655.79674	16777.37499	15925.84103	12200.55178	11508.04652	13012.39212	14018.56543	12985.23207	13069.78044	Camk2a
NewGene_5297	2.302963147	4.777430007	1.585717451	3.012787685	0.0025886	NA	6.07307836	0	2.16772424	5.160346427	0	0	0	0	0	0	0	0	7.370821193	4.819787736	0	1.045459425	3.885467405	10.93065187	no_name
ENSMUSG00000021238	7087.202302	-0.205271803	0.068241047	-3.008040057	0.002629385	0.04686529	6251.626864	7224.357476	7615.215255	6686.776899	6994.346553	6912.269836	7739.638315	8288.93217	7418.012926	7457.436284	7156.218582	7933.157646	7139.561678	6828.032626	6485.706721	6935.577825	5537.762419	6965.011368	Aldh6a1
ENSMUSG00000019838	2370.085271	-0.253947458	0.084425886	-3.007933581	0.002630306	0.04686529	2817.908359	2256.749479	2612.107709	2836.126396	2915.257269	2424.062586	2475.087955	2713.898603	2720.761991	1991.91511	2385.134755	2286.870683	1879.559404	1940.767862	2164.117304	2016.691231	2138.949806	2085.568376	Slc16a10
ENSMUSG00000027074	3769.510445	0.35571732	0.118267012	3.007747584	0.002631916	0.04686529	2746.246034	2540.711334	2379.077354	2765.945685	2674.921226	2847.555754	3107.909061	2701.549747	3847.699411	5023.667053	3596.024267	4491.487617	4567.145081	5713.858361	4669.354429	4217.38332	4645.076283	5315.576002	Slc43a3
ENSMUSG00000039457	488.0620682	-0.427488299	0.142201823	-3.006208286	0.002645277	0.047048367	382.6039367	305.8050746	266.6300815	417.9880605	381.320571	398.8833951	782.6783564	444.5588191	680.1904978	669.4140944	594.4514753	633.137411	563.8678212	479.5688797	352.1951395	439.0929585	539.1086025	453.6220524	Ppl
ENSMUSG00000021500	1379.995254	-0.247144788	0.082287541	-3.003429023	0.002669558	0.047423985	1478.187273	1201.377079	1287.628199	1293.182814	1132.607254	1092.058652	1505.902478	1429.61757	1538.896671	1695.985099	1520.330006	1729.493304	1300.028588	1287.686623	1241.543243	1519.052544	1342.428988	1243.908182	Ddx46
ENSMUSG00000025732	1835.515765	0.299186297	0.099626417	3.00308196	0.002672604	0.047423985	1722.325023	2198.117679	2306.458591	1984.669236	1994.59991	1653.98179	1698.11069	1643.347771	1366.789251	1914.361038	1388.410638	1484.896629	1921.020273	1954.423927	2168.547432	1664.371404	1985.473844	1989.378639	Mcrip2
ENSMUSG00000004846	1154.548211	0.253534105	0.084472875	3.001367049	0.002687704	0.047636587	1173.318739	1110.555271	1065.436464	1335.497655	1088.135624	1233.564844	1107.640546	1072.450655	1098.558005	1091.879697	986.1379953	927.51925	1382.950326	1336.687799	1383.307325	1128.050719	1110.272311	1149.904576	Plod3
ENSMUSG00000031210	29.87332059	-1.440330907	0.480200023	-2.999439482	0.002704769	0.047883492	6.07307836	25.29214902	20.59338028	13.41690071	20.8165076	19.48273652	24.43324734	14.2486801	64.08255027	61.22689888	51.30197664	100.6526141	26.71922682	14.45936321	2.215063771	35.54562045	17.48460332	19.67517336	Gpr165
ENSMUSG00000028238	19.39597096	1.750872735	0.583834282	2.998920739	0.002709378	0.047909577	19.43385075	27.5914353	22.76110452	9.288623568	20.8165076	32.81302993	27.69101365	0	4.577325019	7.143138203	3.257268358	6.493717036	11.05623179	39.36159984	37.6560841	29.2728639	11.65640222	38.25728153	Atp6v0d2
ENSMUSG00000067158	196.6058561	-0.510796158	0.170349286	-2.998522448	0.002712922	0.047916783	134.8223396	151.7528941	123.5602817	170.2914321	193.9720026	210.208473	155.5583414	225.1291456	259.9920611	280.6232865	276.0534933	304.1224145	162.1580662	171.9057626	143.9791451	173.5462645	182.616968	218.6130373	Col4a4
ENSMUSG00000031824	1276.435018	0.555910018	0.185483349	2.99708853	0.002725715	0.04808716	944.9709928	789.8048354	726.1876204	1181.719332	751.2866833	1102.312724	884.4835536	1217.787192	985.9558091	1390.871053	1289.063953	1309.566269	2553.068191	1499.757284	1404.350431	1999.96388	2059.297725	885.3828011	6430548M08Rik
ENSMUSG00000024122	1905.418264	0.226113443	0.075482591	2.995570766	0.002739317	0.048238998	1673.740396	1983.134412	1738.514841	1828.826774	1866.86225	1703.201335	1574.31557	1839.029645	1789.734082	1809.254862	1897.358818	1924.304815	1979.06549	2067.688939	1982.482075	2432.784082	2303.110804	1904.119555	Pdpk1
ENSMUSG00000045414	564.0621396	0.437134165	0.145949465	2.995106322	0.002743492	0.048238998	496.7778098	697.8333844	593.9564418	492.2970491	536.4981731	752.648874	498.4382457	684.8865568	426.6066918	375.5249798	433.2166916	377.7178743	750.902409	641.0317688	548.2282833	650.2757623	563.3927737	632.884743	Dipk2a
ENSMUSG00000021326	820.8267078	0.21505562	0.071803138	2.99507271	0.002743794	0.048238998	862.3771271	824.2941295	768.4582431	728.6409154	818.4672305	774.1824249	759.0595506	765.6290773	805.6092033	720.4365102	744.2858198	831.1957806	888.1839537	781.6089111	948.0472939	890.73143	968.4527507	895.2203878	Trim27
ENSMUSG00000040268	1660.663355	0.24218859	0.080875299	2.994592806	0.002748114	0.048259416	1364.0134	1834.830447	1702.747391	1406.710436	1620.848978	1723.709478	1459.479308	1751.63774	1462.913076	1489.854539	1544.759519	1562.821233	1786.502787	1637.121234	1861.761099	1834.781291	1990.330678	1857.117752	Plekha1
ENSMUSG00000025464	227.0100861	-0.421980402	0.140986459	-2.993056259	0.002761988	0.048447368	154.2561903	204.6364785	167.9986286	211.5742035	223.3043542	239.9452814	284.2401107	281.173954	217.8806709	263.2756652	319.2122991	285.7235496	236.7876308	210.4640645	218.1837814	228.9556141	150.5618619	188.0072121	Paox
ENSMUSG00000109523	42.32925894	2.99215906	0.999949473	2.992310252	0.002768747	0.04851023	309.7269964	17.24464706	74.78648628	3.096207856	78.53500594	56.39739519	5.701091045	0.949912007	10.07011504	6.122689888	0.814317089	1.082286173	4.606763245	11.24617138	7.752723198	5.227297124	33.02647294	135.5400831	Gdf1
ENSMUSG00000052374	41712.7712	0.401102251	0.13413761	2.990229596	0.002787678	0.048785966	45900.32624	54042.4246	43365.32342	41703.85568	44198.17665	41438.75517	30918.64562	46634.98005	23897.29846	41311.82957	30955.44984	33212.11578	58701.21998	46678.84092	47339.23538	45597.71282	41356.91506	33576.7764	Actn2
ENSMUSG00000068220	5563.592982	0.259598446	0.086854663	2.988883227	0.002799991	0.048945384	5140.253524	6908.205613	6586.630104	5653.675545	6306.455597	7239.374728	4518.521874	4662.168128	5463.495143	4294.046508	4958.376758	4461.183604	5077.574449	5345.144599	5915.3278	5961.209641	6282.800794	5370.229261	Lgals1
ENSMUSG00000024451	1147.283565	0.266249753	0.089125858	2.987345746	0.002814113	0.049136015	1235.264138	1173.785643	911.528043	1141.46863	1044.610199	1069.499694	1113.341637	1158.892648	1039.052779	1096.981938	949.4937263	1034.665581	1419.804432	1423.443978	1124.144864	1114.459747	1350.199923	1250.466573	Arap3
ENSMUSG00000018651	385.2417086	-0.330785169	0.110742982	-2.986962801	0.00281764	0.049141444	530.7870487	381.6815216	460.641401	352.9676956	395.5136444	365.044958	420.2518542	399.9129548	473.295407	356.1364618	434.8453258	391.7875945	316.9453113	317.3026926	323.3993105	351.2743668	304.0378244	358.5253812	Tada2a
ENSMUSG00000074918	276.3371089	0.415236954	0.139056142	2.986110122	0.002825509	0.049222489	270.8592949	311.5532902	318.6554633	262.1455985	233.712608	305.5713412	298.9000591	232.7284416	253.583806	226.5395259	167.7493204	222.9509516	320.6307219	370.3203577	335.5821613	239.4102083	298.2096233	304.965187	Inafm2
ENSMUSG00000041707	15.25897399	1.457896567	0.488606497	2.983784656	0.002847071	0.049541624	14.57538806	35.63893726	10.8386212	10.32069285	25.54753205	33.83843711	4.886649467	4.749560033	6.408255027	4.081793259	6.514536716	11.9051479	22.11246358	9.639575471	8.860255083	15.68189137	18.45597017	30.60582522	Tmem273
ENSMUSG00000031204	1174.558627	0.262513336	0.088007508	2.982851604	0.002855764	0.04962489	1342.150318	1415.210702	1552.090556	1187.911747	1308.601364	1174.091227	921.9478662	1096.198456	1007.926969	983.7121754	1056.169265	915.6141021	1104.701826	1033.041171	1280.306859	1138.505314	1304.545681	1319.32968	Asb12
ENSMUSG00000036564	253.3405983	0.625055687	0.209569188	2.982574356	0.002858352	0.04962489	199.1969702	316.1518628	154.9922832	300.332162	215.7347151	389.6547304	179.1771471	213.7302015	200.4868358	186.7420416	201.1363211	192.6469387	492.0023146	216.0871502	287.9582902	320.9560434	277.8109195	215.3338417	Ndrg4
ENSMUSG00000061046	231.8919031	-0.372546099	0.124923737	-2.982188227	0.00286196	0.049631126	223.4892836	258.6697059	267.7139437	230.1514506	231.8201982	224.5641736	292.3845265	237.4780017	290.2024062	213.2736978	251.6239806	259.7486814	222.9673411	188.7750196	145.086677	208.0464256	230.2139438	197.8447988	Haghl
ENSMUSG00000002504	4016.395804	0.354052967	0.118738687	2.981782744	0.002865753	0.049640558	3946.286318	4275.522828	3697.053691	3981.723303	3923.911682	3568.417005	3683.719257	3959.233244	3245.323438	4170.572262	3228.76726	3179.756775	4830.651939	5937.97849	4889.753274	3026.605035	3892.266973	4857.581689	Slc9a3r2
ENSMUSG00000021203	698.8458705	0.343656843	0.115271598	2.981279437	0.002870467	0.049665912	760.3494107	701.2823138	863.8381097	759.602994	844.9609675	610.1172752	605.944534	569.947204	599.6295775	471.4471214	706.8272336	586.5991056	608.0927484	630.5888954	795.2078937	810.2310543	866.4592313	788.0999995	Otub2
ENSMUSG00000055546	67.19961477	-0.658747563	0.221083022	-2.979638861	0.002885884	0.049876171	54.65770524	65.52965883	66.11558932	45.41104855	45.41783476	61.52443112	102.6196388	89.29172862	84.22278035	104.0857281	81.43170895	71.4308874	44.22492716	69.88692217	42.08621164	51.22751182	40.79740775	89.63134529	Timd4
ENSMUSG00000009647	1448.323723	0.232452161	0.07804225	2.978542514	0.002896228	0.049998394	1626.370385	1716.417204	1462.13	1310.727992	1415.522517	1660.134233	1343.828604	1280.481385	1353.972741	1258.212772	1329.779807	1194.843935	1707.266459	1563.217822	1342.328645	1531.598057	1519.217755	1453.776698	Mcu
ENSMUSG00000021576	816.1835599	0.351612238	0.118257496	2.97327653	0.002946389	0.050797131	620.6686084	926.6123688	907.1925945	812.2385275	799.5431327	1036.686664	769.6472911	867.269662	673.7822428	583.696436	665.2970621	652.6185621	984.0046292	927.0058412	940.2945707	752.7307859	818.8622556	953.1528426	Pdcd6
ENSMUSG00000039899	1042.969743	-0.30446743	0.102421198	-2.972699366	0.002951934	0.050797131	970.4779219	826.5934158	685.0008599	861.7778532	895.1098267	1057.194808	1406.540605	1067.701095	1313.69228	1132.697629	1256.491269	1269.521681	890.026659	1061.1566	863.8748706	1041.277587	1071.417637	1102.902773	Fgl2
ENSMUSG00000039611	1340.32444	0.243322176	0.081853801	2.972643562	0.002952471	0.050797131	1351.867243	1309.443534	1506.568347	1280.797983	1397.544624	1116.668425	1228.992341	1297.579801	1083.910564	1382.707466	1137.600974	1271.686253	1436.38878	1405.771423	1415.425749	1361.188171	1490.07675	1651.621497	Pgap4
ENSMUSG00000038583	316.8588542	-0.483738424	0.162840881	-2.970620282	0.00297199	0.051022226	263.5716008	242.574702	326.2424981	187.8366099	233.712608	345.5622214	411.2929968	562.3479079	289.2869412	326.5434607	377.0288124	426.420752	339.9791275	248.2190684	271.3453119	262.4103156	305.9805581	283.1038833	Pln
ENSMUSG00000021939	16143.385	0.193796703	0.065238343	2.97059513	0.002972233	0.051022226	17512.32876	17612.53287	19542.03402	18345.03155	16068.45146	18151.75799	16003.77701	14856.62378	13341.0715	14464.85486	13107.24787	13751.52811	15795.66982	16917.45495	17876.67216	16163.84817	14703.58003	16366.46504	Ctsb
ENSMUSG00000049537	72.48110392	2.058242813	0.693138425	2.969454208	0.002983293	0.051154597	8.502309704	121.8621726	19.50951816	42.3148407	58.66470323	223.5387664	7.329974201	34.19683224	24.7175551	32.65434607	48.85902537	12.98743407	334.4510116	73.10011399	44.30127541	81.54583514	91.30848402	44.81567265	Tecrl
ENSMUSG00000033182	951.1539912	-0.252992611	0.085244796	-2.967836443	0.002999039	0.051366943	873.3086682	799.0019805	767.374381	921.6378718	783.4576496	774.1824249	967.5565946	949.9120066	1166.302415	1158.208837	1175.873877	1217.571944	917.6672385	902.9069025	934.7569112	1044.413965	949.0254137	817.6127595	Kbtbd12
NewGene_3082	211.9130082	0.431154297	0.145372279	2.965863235	0.003018347	0.051639757	301.2246867	271.3157804	248.2044255	183.7083328	260.206345	175.3446287	131.9395356	181.4331933	159.2909107	183.6806966	161.2347837	194.8115111	236.7876308	230.5465134	220.3988452	198.6372907	225.3571095	250.3119277	no_name
ENSMUSG00000025885	55.77275605	0.824865565	0.278195148	2.965060939	0.00302623	0.05171671	66.80386196	86.22323531	55.27696812	69.14864212	52.04126899	45.11791615	20.36103945	35.14674424	37.53406516	54.08376068	44.78743992	35.7154437	97.6633808	66.67373034	73.09710443	76.31853802	57.31064422	30.60582522	Myo5b
ENSMUSG00000045411	278.1391153	-0.437130498	0.14746156	-2.96436914	0.003033042	0.051775215	233.206209	197.7386196	250.3721497	194.0290256	279.1304428	310.6983771	395.8186069	239.3778257	359.7777465	340.8297371	361.5567877	339.8378582	260.7427997	306.0565212	276.8829713	231.0465329	202.0443051	227.3575588	2410002F23Rik
ENSMUSG00000027007	1297.849113	0.220079539	0.074259987	2.963635558	0.003040281	0.051840866	1328.789545	1216.322439	1082.778258	1366.459734	1106.113517	1187.421521	1235.507874	1200.688776	1209.32927	1328.623706	1203.560658	1248.958243	1427.175253	1466.01877	1292.48971	1359.097252	1624.125375	1477.824132	Itprid2
ENSMUSG00000034566	8099.806158	0.247558691	0.083609678	2.960885609	0.003067558	0.052247669	8566.684335	11100.95413	10853.79527	7635.248573	9528.28325	10484.78847	6490.284934	6813.718823	6333.186896	7433.965973	6090.277512	6902.821209	7532.979259	7564.656851	8306.48914	8027.037464	8114.798675	8016.540078	Atp5h
ENSMUSG00000084883	1461.767184	-0.308908827	0.104411131	-2.958581366	0.003090586	0.052529659	1265.62953	1324.388894	1263.783232	1521.270127	1416.468722	1098.211095	1482.283672	1585.403139	1861.140353	1938.851798	1765.43945	1560.656661	1286.208298	1264.390983	1273.661668	1525.325301	1722.233427	1156.462967	Ccdc85c
ENSMUSG00000062980	1776.678418	-0.223045821	0.075390681	-2.958533046	0.003091071	0.052529659	1798.84581	1539.372161	1526.077865	1564.617037	1529.067104	1745.243029	1920.453241	1789.63422	1851.070238	2112.328011	2068.365407	2257.648956	1696.210227	1713.43454	1531.716597	1923.645342	1701.834723	1710.647017	Cped1
ENSMUSG00000038023	2141.620758	0.215332985	0.072791936	2.958198345	0.003094429	0.052529659	2158.372049	2179.723389	2256.600934	2454.26076	2369.297047	1846.758341	1993.752983	2056.559494	1797.057802	2022.52856	1870.486354	1961.102545	2484.888095	2175.330865	2234.999345	2375.283813	2276.883899	2035.287377	Atp6v0a2
ENSMUSG00000022900	9.584364935	1.911672324	0.646449261	2.957188504	0.003104583	0.052643521	0	11.49643137	6.50317272	20.64138571	7.569639126	8.203257482	3.257766312	1.899824013	1.830930008	6.122689888	7.328853805	4.329144691	7.370821193	12.8527673	15.5054464	23.00010735	29.14100554	5.465325933	Ildr1
ENSMUSG00000073758	94.36368738	0.532849151	0.18030512	2.955263553	0.003124021	0.052914397	69.2330933	62.08072942	63.94786508	69.14864212	57.71849834	68.70228141	89.58857357	75.99296053	105.2784754	108.1675214	75.73148932	80.08917678	105.9555546	154.2332075	166.1297828	88.86405112	141.8195603	115.8649098	Sh3d21
ENSMUSG00000035273	74.25932816	-0.699693874	0.236908858	-2.953430613	0.003142632	0.053170697	74.09155599	65.52965883	61.78014084	90.82209711	54.87988367	75.88013171	95.28966462	64.59401645	72.3217353	109.1879697	116.4473438	108.2286173	69.10144868	68.28032626	28.79582902	77.36399744	41.7687746	62.30471563	Hpse
NewGene_8627	20.12712799	1.043907898	0.353529163	2.952819759	0.003148858	0.053217087	18.21923508	17.24464706	23.84496664	9.288623568	25.54753205	15.38110778	13.03106525	15.19859211	7.32372003	15.30672472	14.65770761	17.31657876	44.22492716	25.70553459	18.82804205	23.00010735	24.28417128	33.88502078	no_name
ENSMUSG00000029174	3667.563257	0.370297681	0.125437021	2.952060555	0.00315661	0.053283427	2995.242247	2990.2218	2880.905515	2883.601583	3583.277921	2147.202646	2927.103031	3498.52592	3463.204109	3863.417319	3335.442798	4084.548016	4572.673197	4204.461501	3565.145139	5775.117863	5532.905585	3713.142439	Tbc1d1
ENSMUSG00000049409	65.48124994	-0.715385918	0.242381772	-2.951483986	0.003162509	0.053283427	71.66232465	50.58429805	71.53489992	58.82794926	46.36403965	47.16873052	61.08311834	81.69243257	111.6867305	78.57452023	79.80307477	103.8994726	33.16869537	34.54181211	45.4088073	75.27307859	56.33927737	71.04923712	Prokr1
NewGene_2352	23.27642034	1.273607283	0.431524722	2.951412092	0.003163246	0.053283427	24.29231344	13.79571765	9.75475908	4.128277141	17.03168803	12.30488622	3.257766312	23.74780017	15.56290506	21.42941461	21.17224433	14.06972024	55.28115894	57.83745283	24.36570148	31.36378275	46.62560886	22.95436892	no_name
ENSMUSG00000029571	3589.239644	-0.210875765	0.071473789	-2.950392957	0.0031737	0.053400648	2978.237628	3153.471126	3032.646212	3081.758886	3383.628689	3207.473676	4003.794797	4325.899278	3956.639746	3914.439735	3887.549785	4468.759607	3551.814462	3863.05987	2922.776645	3724.971931	3283.219957	3866.171565	Tmem106b
ENSMUSG00000008658	5967.360805	-0.292182535	0.099103662	-2.948251642	0.003195768	0.053712811	7285.264801	5079.123381	4977.094855	6266.7247	5462.440835	4545.630052	6413.727426	6357.76106	6810.144163	7576.828737	6970.554286	6491.552464	5363.19377	4919.396682	5450.164408	6444.211895	5197.784021	5800.896945	Rbfox1
ENSMUSG00000016493	99.41837446	-0.750098366	0.254614289	-2.946018347	0.003218933	0.054042703	35.22385449	67.82894511	62.86400296	76.37312711	51.0950641	157.9127065	156.372783	134.8875049	121.7568455	142.8627641	124.5905147	159.0960674	87.52850166	90.77266902	69.77450878	62.72756549	88.39438347	99.46893197	Cd46
ENSMUSG00000021281	1365.059528	-0.423209265	0.143679738	-2.945504158	0.003224288	0.054073188	2103.714344	2160.179455	1548.83897	2077.555471	1942.558641	1658.083419	1947.329813	1388.771354	1202.00555	1015.346073	912.0351402	1026.007292	965.5775762	960.7443553	977.9506548	815.4583514	891.7147695	977.2002767	Tnfaip2
ENSMUSG00000022824	4.561713792	4.314693823	1.465917722	2.943339695	0.003246919	NA	17.00461941	0	0	15.48103928	0	8.203257482	0	0	0	0	1.628634179	0	0	4.819787736	14.39791451	4.1818377	8.742301661	7.651456306	Muc13
ENSMUSG00000025323	284.7265633	-1.127950832	0.383324958	-2.94254472	0.003255268	0.054532872	111.7446418	73.57716079	317.5716012	306.5245777	281.0228526	392.730952	347.7665538	353.3672665	424.7757618	394.9134978	495.1047904	482.699633	283.7766159	118.0847995	115.1833161	358.5925827	149.5904951	118.0510401	Sp4
ENSMUSG00000032182	222.3155977	-0.379687813	0.129099327	-2.941051849	0.003270998	0.054736368	272.0739105	189.6911177	230.8626316	276.5945685	190.1871831	237.894467	283.4256691	249.8268577	257.2456661	246.9484922	232.0803705	203.4698005	205.4616407	216.8904481	171.6674422	187.1372371	170.9605658	179.2626906	Yipf2
ENSMUSG00000033386	88.30248555	0.586663828	0.199513952	2.940465176	0.003277198	0.054780128	95.95463809	87.37287844	87.79283172	124.8803835	48.25644943	93.31205386	73.29974201	97.84093668	59.50522525	61.22689888	62.70241589	66.01945653	108.7196126	110.05182	101.8929335	99.31864537	110.735821	100.5619972	Frrs1
ENSMUSG00000038168	483.1145079	0.630994883	0.21467116	2.939355629	0.003288955	0.054916555	453.0516457	486.2990471	263.3784952	373.6090813	362.3964732	715.7342153	323.3333064	500.6036275	379.0025116	380.6272214	452.7603017	334.4264274	1044.813904	482.7820715	490.6366252	647.139384	603.2188146	402.2479886	P3h2
ENSMUSG00000036860	1324.961809	0.301543828	0.102619807	2.938456409	0.00329851	0.054971064	1615.438844	1768.151145	1812.217465	1372.652149	1576.377348	1561.695143	1121.486053	1315.628129	909.9722138	1088.818352	929.9501162	968.6461245	1166.432454	1259.571195	1427.6086	1099.823315	1432.766106	1422.077808	Mrpl55
ENSMUSG00000021704	286.0343641	-0.506810155	0.172479952	-2.938371389	0.003299415	0.054971064	303.653918	209.235051	244.9528391	281.7549149	308.4627944	289.1648263	310.3022412	240.3277377	353.3694915	347.9728753	390.0578858	421.0093212	246.0011573	352.6478027	165.0222509	280.1831259	217.5861747	186.9141469	Mtx3
ENSMUSG00000052155	1534.861152	-0.241899241	0.08234255	-2.937718608	0.00330637	0.055026925	1530.415747	1394.517126	1415.523929	1592.482907	1606.655905	1478.637161	1829.235784	1773.485716	1608.472012	1540.876955	1836.285037	1492.472632	1323.062404	1447.542917	1199.457032	1634.053081	1392.940065	1531.384326	Acvr2a
ENSMUSG00000028614	570.8962263	0.276395941	0.094158608	2.93542935	0.003330865	0.055327702	568.4401345	672.5412354	685.0008599	631.6264026	577.1849834	511.6781855	531.0159088	544.2995798	456.8170369	518.3877439	488.5902537	458.8893372	555.5756474	673.966985	681.1321095	583.3663591	551.7363715	585.88294	Ndc1
ENSMUSG00000044533	21961.41901	0.237104171	0.080775354	2.935352922	0.003331685	0.055327702	21031.07036	29310.15179	27879.10145	23418.68415	23819.76192	26181.72166	19483.88587	20910.413	19295.25588	16443.50414	17744.7837	17964.86818	21966.88986	22150.94114	23525.08478	19550.09125	22609.53483	22019.79818	Rps2
ENSMUSG00000027784	7024.969687	-0.25451374	0.086741357	-2.934168308	0.003344428	0.055404807	7569.484868	6134.495781	6568.204447	7994.408684	6881.748171	5404.921274	7299.025421	7388.415587	7501.320241	8157.463828	7800.3434	8579.282491	6321.400525	5852.025609	6905.461305	7333.897866	6112.811595	6644.743269	Ppm1l
ENSMUSG00000008090	1173.210447	0.296108022	0.100928576	2.933837309	0.003347996	0.055404807	1300.853385	1458.897141	1195.499918	1093.993442	1107.059722	1093.08406	1075.877324	1044.903207	989.6176691	1030.652798	1024.410899	1060.640449	1504.568876	1219.406297	1276.984264	1294.278768	1411.396035	935.6637997	Fgfrl1
ENSMUSG00000030842	2491.098056	0.230673031	0.07862692	2.933766589	0.003348759	0.055404807	2712.236796	2974.126797	3006.633521	2645.193578	2827.260214	2817.818945	2401.788213	2535.315146	2006.699288	2079.673665	1946.217844	1845.297924	2557.674954	2356.072905	2525.172699	2312.556248	2568.293955	2721.732314	Lamtor1
ENSMUSG00000025534	680.5108962	0.342334473	0.116695346	2.93357434	0.003350834	0.055404807	695.9747801	755.3155413	701.2587917	780.2443797	618.8179986	916.7140237	744.3996022	592.7450921	549.2790023	482.6720529	557.8072063	503.2630703	730.6326507	813.7408294	582.5617717	710.9124089	741.1529075	771.7040217	Gusb
ENSMUSG00000075271	114.0515138	-0.511436191	0.174364758	-2.933139685	0.003355529	0.055422454	121.4615672	164.3989687	117.057109	109.3993442	116.3832016	109.7185688	146.599484	138.687153	131.8269605	106.1266247	131.9193685	115.8046205	76.47226987	65.06713443	95.24774214	77.36399744	114.6212884	114.7718446	Ttc30a1
ENSMUSG00000040653	3032.998995	-0.243464448	0.083038345	-2.931952056	0.003368387	0.055574755	3105.772273	3025.860738	3684.047346	2998.161274	3164.109155	2957.274322	2981.670617	3389.28604	3417.430859	2968.484147	3347.657555	3221.965936	2328.258144	2323.940987	3002.518941	2866.649743	2720.79855	3090.095282	Ppp1r14c
ENSMUSG00000030876	944.7842746	0.29525441	0.100766936	2.93007231	0.003388831	0.055754427	836.870198	1042.726326	1152.145434	907.1889018	899.8408511	1169.989598	741.9562775	900.5165823	929.1969788	726.5592001	780.1157717	859.3352211	950.8359339	968.7773349	1126.359927	882.3677546	1039.362531	1091.972121	Mettl9
ENSMUSG00000037408	534.0963762	0.39058029	0.133306361	2.929944889	0.003390221	0.055754427	821.0801943	728.8737491	605.8789251	642.9791647	704.9226436	659.3368201	373.0142427	531.0008117	292.0333362	450.0177068	359.9281535	353.9075785	608.0927484	537.4063325	404.2491382	463.1385252	513.8530643	564.0216362	Cnnm4
ENSMUSG00000005950	490.5968897	0.400339537	0.136637242	2.929944514	0.003390225	0.055754427	388.677015	494.3465491	513.7506449	420.0521991	557.3146807	575.2534309	414.5507632	455.9577632	421.1139017	378.5863248	439.7312283	426.420752	725.1045348	590.4239976	536.0454325	504.9569022	625.5602522	362.8976419	P2rx5
ENSMUSG00000020334	146.7009946	0.572775157	0.195591342	2.928427964	0.003406808	0.05596689	116.6031045	147.1543216	156.0761453	138.2972842	139.0921189	190.7257365	121.3517951	150.086097	95.20836039	115.3106596	107.4898558	115.8046205	187.9559404	224.9234277	211.5385901	199.6827502	128.2204244	95.09667123	Slc22a4
ENSMUSG00000029861	330.2978567	-0.507752099	0.173432794	-2.927659099	0.003415243	0.056045198	250.2108284	369.0354471	470.3961601	303.4283699	372.804727	466.5602693	430.0251531	373.3154186	411.9592517	252.0507337	315.1407136	396.1167392	252.4506258	210.4640645	264.7001206	214.3191821	227.2998432	365.0837723	Fam131b
ENSMUSG00000070372	1458.841018	0.267824227	0.091560298	2.925113112	0.00344331	0.056445168	1526.7719	1696.873271	1475.136345	1489.275979	1522.443669	1927.765508	1493.685854	1274.781913	1190.104505	1280.662635	1204.374975	1096.355893	1277.916124	1646.76081	1417.640813	1529.507139	1580.413867	1628.667128	Capza1
ENSMUSG00000021007	93.32258574	-0.516154806	0.176486823	-2.924608177	0.003448902	0.056460522	86.23771271	95.42038041	105.1346256	108.367275	82.3198255	72.80391016	112.3929378	117.7890888	119.9259155	127.5560393	102.6039533	84.41832147	77.39362252	82.73968946	56.48412615	90.95496997	62.16747848	95.09667123	Spata7
ENSMUSG00000024063	786.6447285	0.354602726	0.121258177	2.924361342	0.003451638	0.056460522	703.2624741	946.1563021	655.7365826	745.154024	744.6632491	1010.026078	763.1317585	802.6756456	682.9368928	654.1073697	670.1829646	531.4025108	1073.375836	837.8397681	912.6062735	803.9582977	809.1485871	813.2404988	Lbh
ENSMUSG00000071342	754.0429102	-0.328080077	0.1122945	-2.921604162	0.003482338	0.056901777	740.9155599	692.0851687	825.9029355	807.0781811	870.5084995	983.3654907	814.4415779	961.3109507	789.1308333	650.0255765	776.8585033	822.5374912	611.778159	576.7679324	756.4442777	587.5481968	550.7650047	755.3080439	Lsmem1
NewGene_4250	155.1820913	-0.599417402	0.205195389	-2.921203085	0.003486825	0.056914215	157.9000374	119.5628863	86.7089696	163.0669471	110.7059722	135.3537485	207.6826024	209.9305535	194.0785808	151.0263506	199.5076869	255.4195368	198.0908196	118.8880975	69.77450878	141.1370224	147.6477614	126.7955616	no_name
ENSMUSG00000046598	3447.640418	0.47526672	0.162823009	2.918916217	0.003512506	0.057121639	3238.165382	5440.111326	3590.835204	3398.604157	3729.93968	3417.682149	2516.624476	3962.08298	1852.901168	3116.449153	2435.622415	2535.796503	5592.61058	3911.257748	3438.886504	3454.19794	3370.642974	3055.117196	Bdh1
ENSMUSG00000051444	35.15433934	-0.894888196	0.306590247	-2.918841038	0.003513353	0.057121639	30.3653918	44.83608236	55.27696812	43.34690998	40.6868103	35.88925149	40.7220789	42.7460403	34.78767014	43.87927753	35.82995194	49.78516394	12.89893709	12.04946934	23.25816959	25.0910262	16.51323647	44.81567265	Bbs12
ENSMUSG00000022529	399.8726228	-0.305488207	0.10466336	-2.918769354	0.003514161	0.057121639	353.4531606	365.5865177	321.9070497	381.8656356	333.0641216	305.5713412	418.622971	416.0614589	444.0005268	515.3263989	494.2904733	551.9659481	323.3947798	424.9446187	356.6252671	385.7745278	369.1194035	436.1330094	Zfp263
ENSMUSG00000042770	225.9581769	0.485111268	0.166219728	2.918493927	0.003517267	0.057121639	327.9462314	251.7718471	221.1078725	245.6324899	190.1871831	291.2156406	193.022654	111.1397048	203.2332308	173.4762135	200.322004	176.4126461	200.8548775	279.5476887	310.1089279	258.2284779	225.3571095	207.6823854	Hebp1
ENSMUSG00000041762	881.8978037	-0.29485535	0.101034709	-2.918357003	0.003518812	0.057121639	934.0394518	756.4651844	919.1150778	1050.646532	984.0530864	861.3420356	933.3500483	831.1730058	1040.883709	921.4648282	1030.111118	954.5764043	738.9248246	723.7714583	636.8308341	960.7772115	831.4900247	765.1456306	Gpr155
ENSMUSG00000027963	548.9141142	-0.262190328	0.089850357	-2.918077752	0.003521965	0.057121639	513.7824293	572.5222824	562.5244403	480.944287	526.0899193	658.311413	662.1410028	646.8900765	579.4893474	516.3468472	584.6796702	589.8459641	470.8112037	506.0777122	533.8303687	468.3658224	497.3398278	510.4614421	Extl2
NewGene_2981	103.4161453	0.840862405	0.288195863	2.917676879	0.003526496	0.057134467	85.02309704	59.78144315	111.6377984	98.0465821	114.4907918	92.28664668	74.92862517	107.3400567	63.16708526	48.98151911	74.91717223	97.40575554	137.2815447	292.400456	141.7640813	70.04578147	90.33711717	101.6550623	no_name
ENSMUSG00000022995	2172.14746	0.338885096	0.11617391	2.917049922	0.003533592	0.057148538	2742.602187	2140.635522	2273.942728	2388.208326	2173.432634	2222.057371	1535.222374	2400.427641	1464.744006	2168.452669	1684.007741	1857.203072	2875.541618	2082.148302	2269.332833	2473.556999	2320.595408	2026.542856	Enah
ENSMUSG00000003849	855.8998138	-0.341909399	0.11721897	-2.916843573	0.003535931	0.057148538	695.9747801	757.6148276	974.3920459	701.807114	731.4163806	834.6814488	886.9268783	1197.83904	842.2278035	978.6099338	1062.683802	1018.431288	824.6106209	744.6572052	655.6588761	696.275977	777.093481	1025.295145	Nqo1
ENSMUSG00000001416	3292.742044	0.180784618	0.0619858	2.916548916	0.003539272	0.057148538	3340.193098	3776.577706	3692.718243	3711.32115	3866.193184	3356.157717	3059.857008	3145.158654	2674.988741	2766.435381	2964.114206	2978.451547	3414.532917	3455.787807	3486.510375	3415.515941	3045.235079	3119.608042	Cct3
ENSMUSG00000071001	203.9567418	0.555301182	0.190414232	2.91627981	0.003542327	0.057148538	187.0508135	258.6697059	204.8499407	157.9066007	171.2630852	300.4443053	159.6305493	106.3901447	162.0373057	182.6602483	163.677735	194.8115111	174.1356507	339.7950354	224.8289727	195.5009125	235.070778	252.4980581	Hrct1
ENSMUSG00000027868	7538.017663	-0.221890785	0.076107173	-2.915504226	0.003551143	0.057178105	7027.766278	7411.749307	6647.326382	7510.368189	7557.338463	5731.000759	7973.383048	8964.319606	8598.962781	9069.744621	7292.209536	8600.928214	7318.304092	6724.407189	7002.924111	7947.582548	6831.623065	7474.379745	Tbx15
ENSMUSG00000020427	1650.768769	-0.381168401	0.13074039	-2.915460176	0.003551644	0.057178105	1328.789545	1476.141788	1428.530274	1268.413152	1460.940351	1832.40264	1571.057804	1429.61757	2342.674945	2098.041735	2088.723334	2305.269548	1321.219699	1968.079992	1484.092726	1369.551847	1649.380913	1290.909985	Igfbp3
ENSMUSG00000031490	1387.289528	-0.264044473	0.090587662	-2.914795088	0.003559222	0.057234572	1355.51109	1245.063518	1477.30407	1120.827244	1236.689792	1433.519245	1457.035983	1598.701907	1553.544111	1947.015384	1407.954248	1368.009722	1214.342791	1361.590035	1386.62992	1260.824066	1240.435469	1306.212898	Eif4ebp1
ENSMUSG00000051212	40.75196633	-1.017726967	0.34919495	-2.914495086	0.003562644	0.057234572	15.79000374	21.84321961	37.9351742	8.256554282	28.38614672	38.96547304	92.84633988	64.59401645	64.08255027	56.12465731	36.64426903	75.76003209	54.3598063	23.29564072	15.5054464	28.22740447	35.9405735	34.97808597	Gpr183
ENSMUSG00000024645	707.8972353	0.334049407	0.114753069	2.911028077	0.003602416	0.057812729	703.2624741	810.4984119	921.282802	608.9208783	840.229943	687.0228141	679.244276	563.2978199	630.7553876	603.084954	537.449279	600.6688258	711.2842451	872.3815802	882.7029126	641.9120869	629.4457196	818.7058247	Timm21
ENSMUSG00000032870	991.1684709	0.25841292	0.088801439	2.910008257	0.003614192	0.057940846	1327.574929	1241.614588	1113.126397	1155.9176	969.8600131	1030.534221	895.0712941	862.520102	714.978168	885.7491372	872.9479199	778.1637582	1105.623179	984.039996	908.176146	978.5500217	951.9395142	1064.645492	Smap2
ENSMUSG00000032306	2092.207556	0.252066212	0.086681282	2.90796589	0.00363788	0.058259468	2373.359023	2782.136393	2948.104967	2206.564132	2287.923426	2227.184406	1820.276927	1930.221197	1498.616211	1898.033865	1677.493204	1597.454391	2150.437083	2062.869151	2147.504326	1944.55453	1942.733703	2164.269069	Mpi
ENSMUSG00000036199	4747.400094	0.234647275	0.080703061	2.907538726	0.003642852	0.058278009	4664.12418	6234.514734	6167.175463	4933.291184	5571.254397	5455.166226	3964.701601	3839.544331	4005.159392	4370.580132	3990.153738	3915.711373	4438.155711	4322.546301	5235.303222	4313.565587	5338.632215	4693.621911	Ndufa13
ENSMUSG00000025085	5278.369881	0.574915452	0.197760047	2.907136508	0.00364754	0.05829196	4423.630277	5363.085236	3558.31934	4657.728685	4145.323627	7080.436614	3834.390949	3985.83078	4099.452287	4809.372907	4954.305172	4740.413436	10361.53189	6535.63217	5047.022802	6327.120439	6298.342664	4788.718582	Ablim1
ENSMUSG00000037138	219.5780015	-0.433956497	0.149319849	-2.906221108	0.003658228	0.058401687	218.630821	220.7314824	136.5666271	204.3497185	211.9498955	204.0560299	320.8899817	185.2328413	263.6539211	280.6232865	241.8521756	291.1349804	180.5851192	198.4145951	245.8720786	196.5463719	179.7028675	171.6112343	Aff3
ENSMUSG00000041912	237.6371443	-0.508444078	0.174973978	-2.905826822	0.003662841	0.058414286	188.2654292	206.9357647	179.9211119	219.8307578	239.3898374	198.9289939	323.3333064	274.5245699	318.5818213	298.9913562	271.9819079	299.7932698	183.3491772	203.2343829	279.0980351	295.8650172	189.416536	106.0273231	Tdrkh
ENSMUSG00000028708	860.0333224	-0.207691145	0.071497859	-2.904858242	0.003674195	0.05853425	859.9478958	871.4294982	883.3476278	994.914791	888.4863925	846.9863351	952.0822046	1017.355759	876.1000086	887.7900338	842.8181876	853.9237902	754.5878196	747.870397	791.885298	752.7307859	792.6353506	865.7076277	Mknk1
ENSMUSG00000078716	862.3182555	0.361656558	0.124556459	2.903555226	0.003689519	0.058717157	966.8340749	857.6337805	724.0198962	1024.8448	835.4989186	659.3368201	765.5750832	724.782861	637.1636426	909.2194484	743.4715027	796.5626231	1146.162695	1073.206069	950.2623576	1096.686937	886.8579352	723.6091535	Tmem8b
ENSMUSG00000040521	604.2218626	0.365806945	0.126014952	2.90288525	0.003697421	0.058722993	568.4401345	788.6551923	844.3285915	747.2181626	760.7487322	704.4547363	533.4592335	610.7934203	389.9880916	423.4860506	448.6887163	416.6801765	564.7891739	700.4758176	721.0032574	553.0480358	513.8530643	585.88294	Tsfm
ENSMUSG00000029298	459.3216604	-0.385245169	0.132711715	-2.902872368	0.003697573	0.058722993	602.4493733	636.9022981	444.3834692	488.1687719	558.2608856	620.3713471	466.6750241	478.7556513	448.5778519	420.4247057	368.8856415	603.9156844	322.4734272	436.1907901	282.4206308	403.547338	339.9783979	345.4085989	Gbp9
ENSMUSG00000034460	1140.554998	0.309094504	0.106510206	2.90201771	0.003707676	0.058822296	1508.552665	1245.063518	1273.537991	1175.526916	1254.667685	1219.209143	982.216543	1221.586841	867.8608236	870.4424124	820.0173091	979.4689863	1282.522888	1216.193105	1001.208824	1201.232879	1008.278792	1402.402634	Six4
ENSMUSG00000058799	2849.164641	0.190090337	0.065529983	2.900814697	0.003721939	0.058985449	2832.483747	2355.618789	2916.672965	2743.24016	2528.259468	3014.697125	2760.142508	2560.012858	2691.467111	2569.488856	2913.626546	2802.038901	2924.373308	3001.121163	3136.530299	3193.878543	3050.091913	3291.219277	Nap1l1
ENSMUSG00000036611	4678.011484	-0.227787188	0.078533773	-2.900499756	0.003725681	0.058985449	5077.093509	4677.897926	5508.187294	5506.089637	5105.721591	4280.049591	4472.098704	4261.305262	5331.668182	4906.315497	5416.022962	4764.223732	4245.593007	3924.110515	4407.976904	4278.019967	3706.735904	4335.09653	Eepd1
ENSMUSG00000048040	87.24200211	0.960580704	0.331361261	2.898892592	0.003744832	0.059227263	105.6715635	149.4536079	63.94786508	103.2069285	38.79440052	73.82931734	74.92862517	58.89454441	53.09697022	52.04286405	42.34448865	70.34860122	75.55091722	174.3156564	162.8071871	164.1371297	53.42517682	53.56019414	Arxes2
ENSMUSG00000026012	126.1856051	-0.640553706	0.221027059	-2.898078227	0.003754569	0.059319865	120.2469515	152.9025373	119.2248332	152.7462542	133.4148896	190.7257365	140.0839514	230.8286176	145.5589356	88.77900338	148.2057103	100.6526141	75.55091722	119.6913954	71.98957255	88.86405112	73.8238807	118.0510401	Cd28
ENSMUSG00000020653	569.0098192	0.269269746	0.09299873	2.895413161	0.003786598	0.059735803	330.3754628	435.7147491	447.6350556	387.025982	386.0515954	467.5856765	634.4499892	587.9955321	627.0935276	613.2894371	526.0488398	542.2253725	675.3514918	735.0176297	691.0998965	661.775816	678.0140622	815.4266291	Klf11
ENSMUSG00000022892	10990.74402	0.213466525	0.073736701	2.894983401	0.003791786	0.059735803	13222.30621	10875.62408	9881.570948	11164.92553	10009.90154	10464.28033	11051.15777	10007.32299	9589.495915	11114.72304	9605.684387	9858.544747	11794.23526	12779.66718	11845.05351	12249.64808	11665.14452	10654.10637	App
ENSMUSG00000038210	155.2367996	-0.57624993	0.19906472	-2.894786826	0.003794161	0.059735803	116.6031045	131.0593177	135.482765	94.95037425	221.4119444	171.2429999	190.5793292	203.2811694	223.3734609	210.2123528	170.1922717	153.6846365	142.8096606	104.4287343	115.1833161	162.0462109	160.2755305	87.44521492	Hoxa11
ENSMUSG00000054555	59.90993673	0.956409379	0.330427968	2.894456496	0.003798155	0.059735803	54.65770524	68.97858825	49.85765752	114.5596907	80.42741572	89.21042512	25.24768892	11.39894408	32.04127513	33.67479439	46.4160741	62.77259801	48.8316904	81.93639151	64.23684935	108.7277802	66.05294589	39.35034671	Adam12
ENSMUSG00000020023	1902.152865	0.287381561	0.099302415	2.894003741	0.003803636	0.059735803	1904.517374	1746.307926	1782.953187	1875.269891	1715.469467	1697.048892	1575.944453	1333.676457	1786.072222	1902.115659	1935.631722	2059.590587	2059.223171	2147.215436	1997.987521	2315.692626	2573.150789	1830.884187	Tmcc3
ENSMUSG00000029676	488.3994068	-0.304989104	0.105388722	-2.893944412	0.003804355	0.059735803	415.3985598	489.7479765	526.7569903	433.4690998	492.9727481	444.0013112	525.3148178	652.5895485	556.6027223	531.653572	517.9056689	524.9087937	406.3165182	455.469941	433.0449672	419.2292294	387.5753737	578.2314837	Pot1a
ENSMUSG00000038349	517.6604883	-0.395444874	0.136700414	-2.892784757	0.003818429	0.05989523	512.5678136	402.3750981	463.8929874	435.5332384	593.2704665	368.1211795	668.6565355	530.0508997	614.2770175	649.0051281	480.4470828	775.9991858	453.3055033	558.2920794	387.6361599	556.184414	415.7450123	452.5289872	Plcl1
ENSMUSG00000003031	1885.201098	-0.218321805	0.075521772	-2.890845884	0.003842065	0.060184081	1792.772732	1485.338934	1672.399251	1530.55875	1661.535788	1701.15052	2297.539691	1802.932989	2407.67296	2085.796355	2219.014069	2139.679763	1644.614479	1901.406262	1871.728886	1863.008695	1857.25342	1999.216226	Cdkn1b
ENSMUSG00000022661	1632.256556	0.287147138	0.099337265	2.890628589	0.003844722	0.060184081	1735.685795	1894.61189	1656.141319	1400.51802	1571.646324	1767.801987	1453.778217	1677.544604	1368.620181	1539.856507	1338.737295	1340.952568	1638.16501	2274.136513	1672.373147	1489.77968	1778.572705	1781.696254	Cd200
ENSMUSG00000028413	1721.224318	-0.230469663	0.079784258	-2.888660842	0.003868861	0.060499959	1432.031877	1683.077553	1754.772772	1585.258422	1685.190911	1646.80394	1939.185397	1930.221197	1839.169193	1848.031898	1876.186574	2009.805423	1464.950712	1582.496973	1515.103619	1891.2361	1878.62349	1419.891677	B4galt1
ENSMUSG00000056481	1168.28628	-0.454316193	0.157386148	-2.886633912	0.00389387	0.060710664	1474.543426	1414.061059	1109.874811	1598.675323	1451.478302	1584.254101	1758.379367	1412.519154	1112.28998	958.2009675	978.8091415	945.9181149	923.1953544	1139.879799	817.3585314	665.9576537	668.3003937	1015.457558	Cd248
ENSMUSG00000110104	136.5510671	-2.973537841	1.030326936	-2.886013881	0.003901549	0.060710664	511.3531979	11.49643137	40.10289844	23.73759356	512.8430508	14.35570059	627.120015	18.99824013	17.39383507	479.6107079	21.98656142	27.05715432	34.09004802	12.8527673	38.76361599	21.95464792	22.34143758	21.86130373	no_name
NewGene_6953	521.9832046	-0.496298427	0.171969913	-2.885960791	0.003902208	0.060710664	493.1339628	703.5816001	562.5244403	713.1598761	627.3338426	579.3550597	842.1325916	731.4322451	463.2252919	377.5658764	487.7759366	441.5727584	399.8670497	359.0741863	336.6896932	444.3202556	331.2360963	501.7169206	no_name
ENSMUSG00000028249	3149.427554	0.253472248	0.087841226	2.885572755	0.003907021	0.060710664	3179.863829	3674.259467	3690.550519	3104.46441	3142.346442	3734.532969	3019.134929	3147.058478	2469.009115	2502.139268	2697.832517	2662.423985	2950.171182	3880.732425	3222.917786	2981.65028	3053.006014	3577.602355	Sdcbp
ENSMUSG00000021025	1967.462642	0.425901606	0.14759994	2.885513419	0.003907758	0.060710664	2111.002038	2346.421643	3014.220556	2749.432576	2311.578548	2838.327089	1057.95961	971.7599828	1383.267621	1777.620964	1442.155565	1922.140243	1742.277859	2134.362669	2366.795639	1480.370546	1927.191833	1837.442579	Nfkbia
ENSMUSG00000032243	430.880472	-0.411696669	0.142679247	-2.885469881	0.003908299	0.060710664	488.2755001	454.1090393	353.3390511	452.046347	426.7384058	600.8886106	522.0570514	548.0992278	424.7757618	544.9194	365.6283732	439.4081861	459.7549719	393.6159984	275.7754395	322.0015029	339.0070311	345.4085989	Itga11
ENSMUSG00000026858	732.3637751	0.337228855	0.116877426	2.885320681	0.003910151	0.060710664	866.0209741	848.4366354	785.800037	925.7661489	775.8880105	665.4892633	586.3979361	729.5324211	522.7305172	627.5757135	622.9525734	585.5168194	821.846563	799.2814662	810.7133401	872.9586198	812.0626877	523.5782243	Miga2
ENSMUSG00000037010	90.34793686	-0.836941095	0.29012431	-2.884767202	0.003917032	0.06075575	48.58462688	139.1068196	123.5602817	141.3934921	112.598382	88.18501794	115.6507041	118.7390008	86.96917536	102.0448315	101.7896362	98.48804171	43.30357451	54.624261	17.72051017	99.31864537	71.88114699	62.30471563	Apln
ENSMUSG00000022136	2589.659441	0.202522689	0.070252527	2.882781558	0.003941807	0.061021407	2126.792042	2522.317044	2561.16619	2644.161509	2482.841633	2591.203957	2317.086289	2486.869633	2438.79877	2249.068086	2626.986931	2612.638821	2666.394566	2575.373247	2734.496225	2964.922929	3177.34097	2835.411094	Dnajc3
ENSMUSG00000030474	30.33787721	-1.203349822	0.417471382	-2.882472606	0.003945674	0.061021407	7.287694032	27.5914353	36.85131208	42.3148407	43.52542498	19.48273652	23.61880576	59.84445642	32.04127513	66.32914046	26.05814686	49.78516394	10.13487914	24.09893868	14.39791451	33.4547016	19.42733703	9.837586679	Siglece
ENSMUSG00000020561	562.8067875	-0.333347229	0.115660528	-2.882117473	0.003950124	0.061021407	439.6908733	562.1754942	760.8712083	494.3611877	558.2608856	575.2534309	588.8412608	586.0957081	713.1472379	581.6555394	641.6818665	646.1248451	402.6311076	548.6525039	507.2496035	501.820524	506.0821295	515.926768	Polr1f
ENSMUSG00000029627	392.2967838	-0.320742851	0.111288453	-2.882085622	0.003950524	0.061021407	445.7639516	358.6886589	382.6033284	331.2942406	313.1938189	395.8071735	442.2417768	493.9542434	538.2934222	430.6291888	364.8140561	415.5978903	348.2713014	400.84568	376.560841	343.9561508	348.7206996	330.1056863	Zkscan14
ENSMUSG00000048826	191.3353296	-0.57664187	0.20009794	-2.881798137	0.00395413	0.061021407	162.7585	204.6364785	125.7280059	222.9269656	175.0479048	196.8781796	321.7044233	258.3760658	254.4992711	194.9056281	210.9081262	169.9189291	204.5402881	183.151934	155.054464	86.77313227	128.2204244	188.0072121	Dact2
ENSMUSG00000025938	1824.320704	0.256281292	0.089027788	2.878666278	0.003993607	0.061568442	2012.618168	2316.530922	1946.616368	2332.476585	2154.508536	2159.507532	1492.871412	1653.796804	1399.745991	1545.979197	1504.857981	1480.567484	2323.651381	1803.403911	1589.308255	1636.144	1871.823922	1613.364215	Slco5a1
ENSMUSG00000020009	2990.004691	0.273210323	0.094971567	2.876759135	0.004017822	0.061879312	2325.989012	2408.502373	2644.623573	2633.840816	2233.043542	2893.699077	2765.029157	2195.246647	2855.335347	3394.011095	3170.950746	3135.383042	3481.791661	3893.585192	3558.499948	3064.241574	3610.570586	3555.741052	Ifngr1
ENSMUSG00000031242	395.2734125	-0.283043731	0.098414388	-2.87604014	0.004026985	0.061957982	348.5946979	354.0900863	327.3263603	392.1863284	391.7288248	353.7654789	456.9017252	370.4656826	433.0149468	452.0586034	523.6058885	477.2882021	365.7770017	326.9422681	392.0662874	412.9564728	344.8352322	391.3173368	2610002M06Rik
ENSMUSG00000022704	225.1819968	-0.405756117	0.141120153	-2.875252821	0.004037041	0.062024608	194.3385075	239.1257726	229.7787695	174.4197092	242.228452	238.9198742	275.2812533	303.9718421	225.2043909	280.6232865	234.5233218	238.102958	147.4164239	216.8904481	252.5172699	171.4553457	179.7028675	208.7754506	Qtrt2
ENSMUSG00000049313	3517.104724	-0.282898706	0.098397303	-2.875065664	0.004039435	0.062024608	3709.436262	3239.694361	3401.159333	3988.947788	3398.767968	2391.249556	3626.708346	4334.448486	3514.47015	4362.416545	3587.881096	4275.030382	3214.599393	3346.539284	3191.906894	3487.652641	3080.204285	3156.772259	Sorl1
ENSMUSG00000029179	282.043668	-0.311318756	0.108330519	-2.873786246	0.004055834	0.062213881	286.6492986	316.1518628	346.8358784	251.8249056	274.3994183	279.9361616	314.3744491	256.4762418	321.3282163	289.8073214	298.8543718	359.3190093	262.585505	255.44875	248.0871423	239.4102083	254.498115	220.7991677	Zcchc4
ENSMUSG00000029438	543.1092538	-0.333931051	0.116221467	-2.873230395	0.004062977	0.062260945	541.7185897	472.5033295	539.7633358	551.1249984	572.4539589	507.5765567	711.8219391	606.0438602	488.858312	707.1706821	589.5655728	572.5293853	620.9916855	494.8315409	518.3249224	462.0930658	437.1150831	381.4797501	Bcl7a
ENSMUSG00000026413	14.01337073	2.298620528	0.800309324	2.872165124	0.004076699	0.062408623	41.29693285	26.44179216	10.8386212	9.288623568	5.677229345	4.101628741	0	0	11.90104505	0	9.771805073	4.329144691	24.87652153	27.3121305	18.82804205	39.72745815	14.57050277	3.27919556	Pkp1
NewGene_2292	10.23377034	-1.75148375	0.609909248	-2.871712071	0.004082548	0.062435596	12.14615672	17.24464706	22.76110452	13.41690071	8.515844017	2.050814371	10.58774051	18.04832813	10.07011504	13.26582809	6.514536716	24.89258197	3.685410596	2.409893868	6.645191312	4.1818377	7.77093481	0	no_name
NewGene_6023	1703.189637	-0.280984261	0.097879386	-2.870719483	0.004095388	0.062560925	1683.457321	1400.265341	1430.697998	1229.194519	1356.857813	1727.811107	1989.680775	1720.290644	2014.938473	2067.428286	1963.318503	2220.851226	1728.45757	1849.995193	1317.962944	1519.052544	1635.781778	1801.371427	no_name
ENSMUSG00000102252	1734.265736	0.262292321	0.091376853	2.870445989	0.004098932	0.062560925	1691.959631	2388.95844	2237.091416	1938.226118	2035.28672	1766.77658	1502.644711	1623.399619	1461.997611	1492.915884	1324.893905	1303.072552	1644.614479	1580.890377	1978.051947	1790.871995	1623.154008	1831.977253	Snrpn
ENSMUSG00000036968	215.9970367	0.411130355	0.143268296	2.869653422	0.004109219	0.062655341	218.630821	232.2279138	293.7266345	210.5421342	242.228452	216.3609161	232.9302913	166.2346012	148.3053306	143.8832124	190.5501989	178.5772185	240.4730414	225.7267256	304.5712685	203.8645879	220.5002752	218.6130373	Cnpy4
ENSMUSG00000018677	2151.470773	0.2881271	0.100450777	2.868341186	0.004126303	0.062853098	2523.971366	2763.742102	2889.576412	2302.546576	2356.996383	2028.255413	2076.826024	2119.253687	1603.894687	1862.318174	1496.71481	1583.384671	2138.459499	2139.985755	2453.183126	2039.691338	2124.379304	2223.294589	Slc25a39
ENSMUSG00000045573	509.9693018	-0.338031232	0.117900095	-2.867098887	0.004142536	0.063022373	331.5900785	431.1161765	416.2030541	353.9997649	292.3773113	419.3915388	690.6464581	515.8022196	656.3884077	620.4325753	724.7422096	662.3591377	447.7773875	502.8645204	478.4537745	480.9113355	505.1107627	649.2807208	Penk
ENSMUSG00000075254	2688.502379	0.280336313	0.097785149	2.866859817	0.004145666	0.063022373	2479.030587	2449.889526	1994.306301	2901.146761	2737.370749	2498.917311	2655.079544	2370.030456	2761.957916	1958.240316	2595.228564	2712.209149	3302.127894	3438.115251	2631.49576	2978.513902	2909.24372	3020.13911	Heg1
ENSMUSG00000073838	4461.288162	0.227598452	0.079408628	2.866167776	0.00415474	0.063097531	4909.476546	5610.258511	5512.522743	5000.375687	5069.765805	4249.287376	4330.38587	4298.35183	3358.841099	3852.192388	3451.890142	3717.653003	4573.59455	4498.468553	4872.032764	4241.428887	4326.467956	4430.193201	Tufm
ENSMUSG00000031400	409.0557682	0.377029515	0.131571309	2.865590675	0.004162321	0.063112362	461.5539554	412.7218863	505.0797479	419.0201298	366.1812927	416.3153172	442.2417768	284.02369	346.0457714	355.1160135	358.2995194	294.381839	450.5414454	581.5877201	434.1524991	478.8204166	344.8352322	412.0855753	G6pdx
ENSMUSG00000023068	1733.948066	0.235183326	0.082075111	2.865464594	0.004163978	0.063112362	1620.297306	1910.706894	1927.106849	1837.083328	2048.533589	2370.741412	1610.965441	1607.251115	1424.463546	1378.625673	1439.712614	1493.554918	1859.289646	1619.448679	1787.556463	1667.507783	1866.967088	1741.252842	Nus1
ENSMUSG00000044083	8.622391419	2.785037683	0.972275363	2.864453621	0.004177293	0.063251423	4.858462688	9.197145099	19.50951816	10.32069285	2.838614672	32.81302993	0	0	0	2.040896629	7.328853805	0	19.34840563	16.86925707	15.5054464	0	5.828201108	8.744521492	Efcab8
ENSMUSG00000026819	4621.997965	0.948383832	0.331308249	2.862542164	0.004202573	0.063546996	5566.583625	4097.328142	5830.094344	7349.365381	6693.453398	6445.709567	1044.114103	910.0157023	2428.728655	3701.166037	3485.277143	4546.684211	5372.407297	4276.758317	7064.945897	4824.795246	5560.103857	3998.432452	Slc25a25
ENSMUSG00000003623	1727.401275	-0.236091947	0.082484803	-2.862247796	0.004206479	0.063546996	1783.055806	1670.431479	1648.554285	1777.223309	1630.311027	1666.286676	1861.813447	2155.350343	1972.827083	1612.308337	1868.85772	1838.804207	1447.445012	1476.461643	1466.372216	1675.871458	1590.127536	1951.121358	Crot
ENSMUSG00000030826	2133.845557	-0.283110993	0.09891944	-2.862035933	0.004209292	0.063546996	1625.155769	2384.359867	2349.813076	2276.744843	2204.657396	2305.115353	2466.943539	2481.170161	2082.682884	2149.064151	2387.577706	2299.858117	1946.818148	2168.101183	1985.80467	1638.234919	1572.642932	2084.475311	Bcat2
ENSMUSG00000035105	2646.994364	0.696330272	0.24334663	2.861474889	0.004216749	0.063596735	3229.663072	3940.976675	3213.651186	2908.371246	2884.032507	2576.848257	1541.737907	3497.576008	1113.205445	2099.062183	1240.204927	1534.681793	3181.430697	2555.290798	2742.248948	4242.474346	2901.472785	2242.969763	Egln3
ENSMUSG00000020571	2175.912782	0.191646474	0.06698716	2.860943413	0.004223824	0.06364062	2092.782803	2126.839804	2456.031564	2377.887633	2217.904264	2536.857376	2005.969606	2012.863542	2077.190094	1978.649282	1962.504186	1802.006477	2289.561333	2527.175369	2170.762495	2279.101546	2091.352831	2160.989874	Pdia6
ENSMUSG00000033392	2191.408082	-0.212081571	0.074143784	-2.860409306	0.004230946	0.063656874	2012.618168	2072.806577	2002.977198	2211.724478	2124.22998	1831.377233	2550.01658	2428.925001	2187.961359	2126.614288	2631.872833	2665.670843	2126.481914	2119.100008	2085.48254	2188.146576	1831.997881	2247.342023	Clasp2
ENSMUSG00000038695	747.2173025	0.290315323	0.10150042	2.860237662	0.004233236	0.063656874	757.9201793	790.9544785	864.9219718	883.4513082	951.8821201	825.4527842	715.0797054	687.7362928	648.1492227	578.5941944	636.795964	498.9339256	734.3180613	759.1165684	807.3907444	615.7756013	809.1485871	884.2897359	Josd2
ENSMUSG00000045140	148.0507203	-0.49062193	0.171634123	-2.858533725	0.004256039	0.063936832	132.3931082	149.4536079	141.9859377	216.7345499	146.6617581	139.4553772	202.7959529	202.3312574	163.8682357	145.924109	171.0065888	129.8743407	124.3826076	159.0529953	107.4305929	127.5460498	90.33711717	113.6787794	Pigw
ENSMUSG00000042826	155.7995845	0.556034639	0.194569849	2.857763632	0.004266381	0.064029237	273.2885262	236.8264863	169.0824907	179.5800556	193.9720026	135.3537485	127.8673277	91.19155263	121.7568455	83.67676181	96.90373365	133.1211992	162.1580662	149.4134198	160.5921234	128.5915093	233.1280443	127.8886268	Fgf11
ENSMUSG00000028917	1293.103832	0.234713686	0.082205739	2.855198304	0.004300996	0.064485401	1305.711847	1201.377079	1154.313158	1289.054537	1110.844542	1020.280149	1128.816027	1236.785433	1190.104505	1409.239123	1258.119903	1218.65423	1572.748972	1448.346215	1501.813237	1533.688976	1488.134016	1207.837031	Plekhm2
ENSMUSG00000037808	399.0853933	-0.34478126	0.12088503	-2.852141911	0.004342571	0.0650449	324.3023844	302.3561451	420.5385026	369.4808041	351.0420145	419.3915388	512.2837525	401.8127788	448.5778519	420.4247057	456.0175701	556.2950928	400.7884024	346.221419	292.3884177	359.6380422	351.6348002	450.3428568	Fam76b
ENSMUSG00000042734	439.9912395	0.64801642	0.227244413	2.851627511	0.004349604	0.065070759	388.677015	503.5436942	352.255189	372.577012	443.7700938	638.8286764	308.673358	538.6001077	216.9652059	363.2796	304.5545915	301.9578422	881.7344852	375.9434434	495.0667528	590.6845751	567.2782411	275.452427	Ttc9
ENSMUSG00000031355	267.9077103	-0.344848715	0.120940444	-2.85139284	0.004352816	0.065070759	281.7908359	294.3086432	209.1853892	239.4400742	280.0766477	324.0286706	275.2812533	301.1221061	324.9900763	264.2961135	314.3263965	306.2869869	202.6975828	257.0553459	239.2268872	230.0010735	204.9584056	273.2662966	Arhgap6
ENSMUSG00000039652	2432.435261	-0.223974343	0.07857452	-2.850470409	0.004365461	0.065196008	2050.271254	2374.013079	2278.278176	2225.141379	2060.834252	2012.874305	2328.488471	2400.427641	2955.121032	2784.803451	2947.827864	3168.933914	2487.652153	2403.467484	2244.967132	2283.283384	2288.540302	2488.90943	Cpeb3
NewGene_3085	6.839862755	2.166542548	0.760113264	2.850289096	0.004367951	NA	10.93154105	0	7.58703484	7.224484997	1.892409782	11.27947904	1.628883156	1.899824013	0	5.102241573	6.514536716	0	9.213526491	7.229681604	14.39791451	11.50005367	13.59913592	13.11678224	no_name
ENSMUSG00000020374	28.93304909	-0.934339211	0.327903795	-2.849430915	0.004379752	0.065345552	35.22385449	24.14250589	22.76110452	26.83380142	19.87030271	14.35570059	35.83542943	17.09841612	42.11139017	43.87927753	53.7449279	55.19659481	33.16869537	15.26266116	19.93557394	23.00010735	16.51323647	21.86130373	Rasgef1c
ENSMUSG00000024168	1603.714973	0.314884277	0.110533407	2.848770196	0.004388857	0.065417517	1766.051187	1939.447973	1868.578295	1341.690071	1550.829816	1940.070395	1329.168655	1717.440908	1178.20346	1513.324851	1368.05271	1121.248475	1645.535831	1924.701902	1608.136298	1492.916059	1821.312846	1740.159777	Tmem204
ENSMUSG00000039542	375.3033002	0.506988226	0.178069179	2.847141925	0.004411369	0.065688983	337.6631568	363.2872314	226.5271831	340.5828642	304.6779748	397.8579879	250.0335644	321.0702582	383.5798366	297.9709079	392.5008371	331.1795688	683.6436656	364.697272	438.5826266	614.7301418	377.8617051	329.0126211	Ncam1
ENSMUSG00000034570	230.2807157	0.513612062	0.180434694	2.846526074	0.004419911	0.065752093	257.4985225	344.8929412	250.3721497	266.2738756	250.7442961	247.1231317	171.8471729	265.9753619	115.3485905	203.0692146	156.3488812	128.7920545	311.4171954	208.0541706	275.7754395	268.6830722	228.27121	194.5656032	Inpp5j
ENSMUSG00000044338	503.2392954	-0.51053461	0.179408005	-2.845662372	0.004431916	0.065843064	541.7185897	690.9355256	450.8866419	532.5477512	615.033179	550.6436585	728.9252122	832.1229178	546.5326073	452.0586034	466.6036923	308.4515592	400.7884024	447.4369615	375.4533091	356.5016639	306.951925	454.7151176	Aplnr
ENSMUSG00000057948	38.94979963	0.961042447	0.337762347	2.845321437	0.004436663	0.065843064	13.36077239	17.24464706	17.34179392	48.50725641	26.49373694	42.0416946	31.76322154	21.84797615	28.37941512	30.61344944	46.4160741	22.72800963	101.3487914	64.26383648	44.30127541	52.27297124	40.79740775	51.37406377	Unc13d
ENSMUSG00000005615	4882.246989	-0.217129989	0.076315646	-2.845156909	0.004438955	0.065843064	4650.763408	4295.066761	4793.922157	5256.32887	4686.552824	3827.845023	5277.581425	5188.41938	5223.643312	5680.835768	5508.040793	5572.691503	4440.919769	4306.480342	4520.945156	5539.889493	4529.483627	4581.036197	Pcyt1a
ENSMUSG00000105504	213.9120163	-0.497340859	0.174830802	-2.844698144	0.004445353	0.065874006	162.7585	157.5011098	137.6504892	133.1369378	253.5829107	173.2938143	353.4676448	358.1168265	204.1486958	222.4577326	223.9371996	295.4641251	179.6637666	183.9552319	183.850293	222.6828575	198.1588377	206.5893203	Gbp5
ENSMUSG00000051225	16.37808022	1.435900744	0.504893776	2.843966023	0.00445558	0.065927028	19.43385075	26.44179216	18.42565604	16.51310856	16.08548314	8.203257482	6.515532623	11.39894408	11.90104505	5.102241573	5.700219626	10.82286173	14.74164239	36.95170597	11.07531885	54.36389009	14.57050277	6.558391119	Fam83a
ENSMUSG00000092416	179.6188044	-0.440477969	0.154889301	-2.843824363	0.004457561	0.065927028	153.0415747	137.9571765	170.1663528	222.9269656	118.2756113	158.9381137	184.0637966	204.2310814	207.8105559	210.2123528	259.7671515	241.3498165	130.8320762	151.8233137	145.086677	184.0008588	160.2755305	192.3794728	Zfp141
NewGene_4470	171.2959262	-0.421084568	0.148117486	-2.842909223	0.00447038	0.066052676	207.6992799	155.2018236	139.8182135	147.5859078	140.0383238	132.2775269	227.2292002	185.2328413	194.0785808	201.028318	219.0512971	211.0458037	136.3601921	172.7090605	122.9360393	164.1371297	200.1015714	126.7955616	no_name
NewGene_1336	49.28443801	-0.899908819	0.316645231	-2.842009705	0.004483013	0.066175331	95.95463809	80.47501962	61.78014084	69.14864212	66.23434236	23.58436526	81.44415779	61.74428043	46.68871519	38.77703596	38.2729032	51.94973629	35.93275331	27.3121305	16.61297828	29.2728639	20.39870388	41.53647709	no_name
ENSMUSG00000005161	4422.198746	0.317868301	0.111864948	2.841536205	0.004489675	0.066209711	4100.542509	6147.141856	5916.803313	4519.4314	4890.933081	5398.768831	4057.547941	4645.069712	3262.717273	3093.99929	3257.268358	3328.029981	4855.528461	4457.500358	4687.074939	3801.290469	4289.556015	4890.373644	Prdx2
ENSMUSG00000000567	169.5222936	0.803114434	0.282687612	2.840996214	0.004497285	0.06625797	131.1784926	160.9500392	134.3989029	178.5479864	148.5541679	229.6912095	79.00083306	250.7767697	76.89906032	119.3924528	139.2482223	88.74746616	379.5972914	292.400456	182.7427611	144.2734006	172.9032995	142.0984742	Sox9
ENSMUSG00000033416	2386.720194	0.237057999	0.083494487	2.839205417	0.004522603	0.066566794	2152.298971	2098.098726	2113.531134	1971.252335	2076.919735	1809.843682	2095.55818	1905.523485	2376.54715	2535.814062	2472.266684	2726.278869	2909.631666	2703.097622	2742.248948	2845.740555	2981.124867	2445.186822	Gucd1
ENSMUSG00000028247	1016.362648	0.249375327	0.087844306	2.838833127	0.004527883	0.066580361	833.226351	1269.206024	1070.855775	1057.871017	1086.243215	955.6794967	1032.711921	948.0121826	844.9741985	847.9925495	885.9769933	931.8483947	1131.421053	1049.10713	1117.499672	1091.45964	1045.190732	1095.251317	Coq3
ENSMUSG00000115232	25.53437829	-1.412524628	0.49784724	-2.837265154	0.004550181	0.066843904	4.858462688	12.64607451	10.8386212	12.38483142	9.462048908	23.58436526	13.84550682	54.14498438	49.4351102	129.596936	13.02907343	20.56343728	11.97758444	17.67255503	16.61297828	19.86372907	19.42733703	19.67517336	no_name
ENSMUSG00000027272	2034.987711	-0.223732747	0.078881358	-2.836319649	0.004563675	0.066942499	1764.836571	1650.887545	1616.038421	2066.202709	1874.431889	1686.79482	2058.908309	2249.391632	2409.50389	2355.19471	2322.432339	2597.486814	2021.447712	2107.853836	1714.459359	2176.646523	1907.764496	2049.497225	Ubr1
ENSMUSG00000032410	793.771568	-0.328446816	0.115808146	-2.836128783	0.004566403	0.066942499	644.9609218	543.781204	630.8077539	774.051964	719.115717	598.8377962	792.4516553	769.4287254	996.0259241	1054.123109	1044.768826	1120.166189	827.3746789	668.3438994	711.0354704	893.8678083	827.6045573	671.1420245	Xrn1
ENSMUSG00000000876	808.8873234	0.293638459	0.103544229	2.835874706	0.004570037	0.066942499	974.1217689	1041.576683	1004.740185	680.133659	804.2741572	832.6306345	778.6061485	619.3426283	644.4873627	770.4384776	703.5699653	625.5614078	786.8351623	804.9045519	876.0577213	923.1406722	814.0054214	875.5452144	Pxmp4
ENSMUSG00000026939	183.2780665	0.459335335	0.162150986	2.832763132	0.004614757	0.067484915	266.0008322	269.0164942	261.2107709	201.2535106	212.8961004	206.1068442	152.3005751	129.1880329	155.6290506	100.0039348	108.3041729	146.1086333	158.4726556	156.6431014	248.0871423	173.5462645	147.6477614	206.5893203	Tmem141
ENSMUSG00000020107	1548.650656	0.232911131	0.082222776	2.832683872	0.004615901	0.067484915	1435.675724	1340.483898	1546.671245	1355.106972	1420.253541	1338.156377	1311.25094	1339.375929	1472.067726	1635.778648	1570.003348	1611.524111	1663.962884	2012.26138	1729.964805	1473.05233	1867.938455	1752.183494	Anapc16
ENSMUSG00000024066	4551.533296	0.387659303	0.13690944	2.831501637	0.004633	0.067670142	3051.114568	3068.397534	2364.987146	3164.324429	2637.073031	2749.116664	3962.258277	2667.352915	4769.57267	5941.050088	4980.363319	5794.560168	6221.894439	6910.772315	5742.552826	5823.208997	6608.208689	5470.791258	Xdh
ENSMUSG00000019891	212.2049312	0.466013257	0.164749395	2.828618928	0.004674933	0.068217405	233.206209	288.5604275	226.5271831	129.0086607	236.5512227	237.894467	216.6414597	157.6853931	158.3754457	181.6398	169.3779546	152.6023503	210.9897566	290.7938601	232.5816959	270.773991	234.0994112	192.3794728	Dcbld1
ENSMUSG00000028085	879.9105919	0.265419363	0.093865931	2.827643229	0.004689203	0.068360352	902.4594443	994.4413139	1186.829021	937.1189111	859.1540408	824.427377	844.5759163	798.8759976	682.0214278	780.6429607	711.7131362	784.6574752	1060.476899	881.2178577	891.5631677	858.3221878	870.3446987	969.5488204	Gatb
ENSMUSG00000013858	3549.729833	0.214162862	0.075781767	2.826047361	0.00471263	0.068636372	4088.396352	4043.294914	3908.406805	3823.816702	3704.392147	3296.684101	3422.28351	3439.631376	2818.716747	3412.379164	3001.572792	2901.609229	4081.592235	3719.269536	3678.113391	3438.516048	3825.24266	3291.219277	Tmem259
ENSMUSG00000033420	1120.450017	-0.281197957	0.099598379	-2.823318599	0.004752931	0.069132258	1156.31412	993.2916707	996.0692883	1181.719332	1032.309536	1357.639113	1332.426421	1095.248544	1272.496355	1141.881664	1343.623198	1191.597076	1252.11825	888.4475393	1008.961548	1005.731967	890.7434026	1027.481275	Antxr1
NewGene_2360	1252779.793	0.338188707	0.11979211	2.823130064	0.004755727	0.069132258	1940756.647	1622003.911	1797228.735	1078586.712	1383073.366	1473287.612	1035832.861	1057124.775	799075.5296	1148146.196	851495.5505	962615.626	1004360.995	1201065.398	1227072.232	1248947.647	1279766.113	1439596.363	no_name
ENSMUSG00000007872	1248.130942	0.428154033	0.151757454	2.821304788	0.004782874	0.069460784	723.9109405	1525.576443	1415.523929	1052.710671	1039.879175	1300.216311	1301.477642	1370.723026	1084.826029	859.217481	1039.068606	913.4495297	1348.860278	1743.156564	1468.58728	1190.778285	1435.680206	1652.714562	Id3
ENSMUSG00000018604	475.0885413	0.412449765	0.146253309	2.820105538	0.004800786	0.069654705	341.3070038	472.5033295	510.4990585	391.1542591	389.836415	481.9413771	399.8908148	548.0992278	414.7056467	486.7538461	389.2435688	321.4389933	548.2048262	807.3144457	533.8303687	527.9570096	489.568893	497.3446599	Tbx3
ENSMUSG00000035000	445.5253265	-0.433678615	0.153826703	-2.819267437	0.00481334	0.069770591	410.5400971	387.4297373	395.6096738	457.2066934	389.836415	399.9088023	643.4088466	379.0148906	536.4624922	567.369263	538.2635961	541.1430863	361.1702384	472.3391981	264.7001206	378.4563118	320.5510609	576.0453533	Dpp4
NewGene_1121	111.8466183	-0.670636131	0.238051045	-2.817194653	0.004844516	0.070155932	167.6169627	128.7600314	83.45738324	80.50140425	135.3072994	99.46449697	97.73298935	79.79260856	184.0084658	139.8014191	131.9193685	176.4126461	91.21391226	57.83745283	80.84982763	85.72767284	118.5067559	74.32843268	no_name
ENSMUSG00000044024	6.632716716	-2.835788326	1.007487995	-2.814711778	0.0048821	NA	3.643847016	3.448929412	13.00634544	0	5.677229345	9.228664668	25.24768892	0	20.14023008	5.102241573	4.885902537	18.39886494	0	0	3.322595656	0	2.914100554	4.372260746	Rell2
ENSMUSG00000038302	762.7989761	0.285091555	0.101292803	2.814529227	0.004884874	0.070647576	988.697157	895.5720041	849.7479021	782.3085183	932.9580223	678.8195567	697.9764323	721.933125	617.9388776	706.1502338	618.0666709	514.085932	839.3522633	718.9516706	805.1756807	736.0034351	792.6353506	834.0087373	Afg1l
ENSMUSG00000000739	99.00616191	-0.525196536	0.186628407	-2.81412966	0.00489095	0.070647576	78.95001868	106.9168118	118.1409711	127.9765914	78.53500594	135.3537485	124.6095614	110.1897928	124.5032405	96.9425899	110.7471242	102.8171864	77.39362252	75.51000786	66.45191312	62.72756549	72.85251385	111.492649	Sult5a1
ENSMUSG00000023019	17173.22798	-0.316396016	0.112434859	-2.814038446	0.004892338	0.070647576	19705.92466	14296.96206	14787.1309	18439.98192	17780.1361	11448.67122	17690.48551	17640.81587	21314.77168	21030.41932	19532.20971	20733.35621	14331.64046	13554.04641	16557.60169	18794.22408	16999.89126	14479.83453	Gpd1
ENSMUSG00000075588	35.79497024	0.941957844	0.334833646	2.813211439	0.004904939	0.070762657	43.72616419	42.53679608	47.68993328	42.3148407	12.30066358	60.49902393	24.43324734	28.4973602	21.97116009	28.57255281	14.65770761	17.31657876	33.16869537	57.03415487	48.73140296	26.13648562	37.8833072	56.8393897	Hoxb2
ENSMUSG00000019997	4258.776116	0.587214825	0.208841308	2.811775271	0.004926891	0.071012307	3192.009986	5843.636068	4248.739511	4652.568338	3939.05096	6297.025525	1693.22404	3729.354538	2636.539211	4158.326882	3459.218996	3700.336424	6059.736373	4551.486218	5339.411219	3574.425774	5828.201108	3754.678916	Ccn2
ENSMUSG00000032006	553.4121245	0.365428548	0.12999306	2.811138895	0.004936647	0.071085856	372.8870113	565.6244236	321.9070497	408.699437	486.3493139	568.0755807	554.6347146	496.8039795	469.6335469	613.2894371	518.719986	510.8390735	638.4973858	780.8056132	555.9810065	719.2760843	689.6704644	689.7241327	Pdgfd
ENSMUSG00000021411	494.5832749	0.293194386	0.104310179	2.81079363	0.004941947	0.07109517	512.5678136	431.1161765	521.3376797	461.3349705	572.4539589	495.2716705	481.3349725	477.8057393	436.6768068	417.3633607	456.8318872	384.2115913	545.4407683	575.1613365	469.5935194	450.5930121	557.5645726	655.8391119	Pxdc1
ENSMUSG00000027002	3602.77801	0.14365023	0.051164136	2.807635184	0.004990673	0.071728598	3332.905404	3645.518389	3904.071356	3308.814129	3565.300029	3586.874334	3514.315409	3667.610258	3379.896794	3255.230124	3523.550046	3329.112267	3830.062962	3859.846678	3822.092536	3824.290576	3743.647845	3756.865046	Nckap1
ENSMUSG00000029272	38.57314443	-1.214576023	0.432770105	-2.806515535	0.00500805	0.071910699	9.716925376	12.64607451	42.27062268	33.02621713	38.79440052	57.42280238	30.13433838	37.99648026	75.98359531	53.06331236	75.73148932	76.84231826	20.26975828	33.73851415	27.68829713	34.50016102	3.885467405	30.60582522	Sult1e1
ENSMUSG00000079442	695.783113	0.274929444	0.097979495	2.805989584	0.005016231	0.071960547	666.8240039	713.9283883	744.6132765	791.5971418	747.5018637	824.427377	706.9352896	624.0921883	520.8995872	655.127818	566.7646943	561.7065236	875.2850166	673.1636871	802.9606169	700.4578147	714.9260025	632.884743	St6galnac4
ENSMUSG00000038244	3926.389651	0.322400427	0.11494659	2.804784621	0.005035021	0.072124108	4654.407255	3366.155106	3545.312995	4801.186315	3744.132753	3607.382478	2897.783134	3549.821169	3797.348836	3878.724044	3629.411268	3111.572746	3873.366537	3392.327268	4219.696483	5440.570847	4873.347493	4292.466987	Mical2
ENSMUSG00000034154	748.2044466	-0.299333039	0.106727292	-2.804653194	0.005037074	0.072124108	766.422489	590.9165726	589.6209933	763.7312711	630.1724573	546.5420298	819.3282274	803.6255576	958.491859	899.0149652	861.5474806	944.8358287	728.7899454	753.4934827	658.9814718	864.5949444	715.8973694	571.6730925	Ino80
ENSMUSG00000038022	137.2253139	0.438969491	0.156544643	2.804116978	0.00504546	0.072176528	119.0323359	104.6175255	113.8055226	141.3934921	105.0287429	127.150491	105.8774051	95.94111267	135.4888206	133.6787292	115.6330267	161.2606397	143.7310133	188.7750196	201.5708031	134.8642658	173.8746664	168.3320387	Mindy4
ENSMUSG00000019295	507.5477047	0.260026531	0.092792013	2.802251217	0.005074734	0.072527395	575.7278285	546.0804903	447.6350556	430.372892	500.5423872	478.8651555	461.7883747	493.9542434	438.5077368	473.488018	465.7893752	469.7121989	627.441154	612.9163404	584.7768355	492.4113891	526.4808334	509.3683769	Tmem129
ENSMUSG00000026879	77344.92077	-0.257684326	0.091999254	-2.800939287	0.00509541	0.072693598	66065.37563	65782.58032	65343.87949	78743.79026	73131.2298	90328.11895	104721.7125	88328.51785	79175.82178	83693.08898	82779.40373	80142.2088	75534.33288	82749.32904	66399.85912	67675.72495	65683.82648	75929.77318	Gsn
ENSMUSG00000037035	152.7871825	0.562839455	0.200948811	2.800909597	0.005095879	0.072693598	122.6761829	156.3514667	93.21214232	191.9648871	102.1901282	93.31205386	180.8060303	99.74076069	162.9527707	123.4742461	141.6911736	94.15889702	223.8886937	222.5135338	198.2482075	162.0462109	204.9584056	175.983495	Inhbb
ENSMUSG00000020160	121.8640297	-0.552790106	0.197443214	-2.799742244	0.005114343	0.072888924	197.9823545	185.0925451	112.7216605	106.3031364	129.63007	151.7602634	140.0839514	145.336537	133.6578906	82.65631349	139.2482223	137.4503439	95.8206755	81.93639151	115.1833161	62.72756549	87.42301661	88.53828011	Meis1
ENSMUSG00000003423	945.220359	0.242668103	0.086725878	2.798104868	0.005140342	0.073156497	886.6694406	1104.807055	1245.357576	1017.620315	977.4296522	1099.236503	842.9470331	876.7687821	811.1019934	844.9312046	781.7444059	733.7900251	970.1843395	873.9881761	1093.133971	901.1860243	935.4262778	1017.643689	Pih1d1
ENSMUSG00000030598	153.9241849	-0.583388596	0.208505195	-2.797957123	0.005142694	0.073156497	123.8907985	132.2089608	197.2629058	139.3293535	206.2726662	120.9980479	210.9403687	227.9788816	164.7837007	152.0467989	175.0781742	178.5772185	147.4164239	71.49351808	109.6456567	97.22772652	186.5024354	128.981692	Fbxo17
ENSMUSG00000074006	2.46472451	4.822643152	1.723919687	2.797487138	0.005150182	NA	0	0	0	6.192415712	0	9.228664668	0	0	0	0	0	0	11.05623179	4.01648978	0	2.09091885	1.942733703	9.837586679	Omp
ENSMUSG00000043639	1821.508462	-0.288081494	0.102989838	-2.797183688	0.005155022	0.073207352	1971.321236	1801.490796	1657.225182	1928.937494	1818.6058	1416.087323	1566.171154	2198.096383	1905.998138	2167.43222	2135.139409	2228.42723	1688.839406	1383.27908	1527.28647	1918.418045	1800.914142	1673.482801	Rbm20
ENSMUSG00000022297	437.0109878	0.265436054	0.094895803	2.797131636	0.005155852	0.073207352	455.480877	442.6126079	429.2093995	348.8394184	373.7509319	409.1374669	478.0772062	394.2134827	429.3530868	388.7908079	373.7715441	391.7875945	513.1934255	551.8656957	471.8085832	445.365715	484.7120588	484.2278776	Fzd6
ENSMUSG00000027075	629.304568	-0.345249395	0.123486937	-2.795837386	0.005176544	0.073432905	630.3855338	450.6601099	696.9233432	576.9267305	604.6249252	530.1355148	776.9772653	678.2371727	814.7638534	569.4101596	776.8585033	767.3408964	463.4403825	572.7514426	658.9814718	582.3208997	483.7406919	693.0033282	Slc43a1
NewGene_1969	2.578869565	-3.792234781	1.356470636	-2.79566301	0.005179337	NA	0	0	2.16772424	0	0	0	13.03106525	5.69947204	3.661860015	9.184034832	6.514536716	3.246858518	0	0	0	0	2.914100554	0	no_name
ENSMUSG00000024045	1190.157731	-0.209439878	0.074936374	-2.794902738	0.005191533	0.073577221	1116.231803	1248.512447	1285.460474	1279.765914	1144.907918	1351.48667	1316.13759	1084.799512	1278.90461	1302.09205	1257.305586	1266.274822	1185.780859	1102.928094	1147.403033	971.2318057	992.736922	1090.879056	Akap8
ENSMUSG00000024276	785.1780792	-0.286832089	0.10264525	-2.794401971	0.00519958	0.073622972	780.9978771	603.5626471	738.1101038	856.6175068	758.8563224	897.2312871	776.1628238	717.183565	954.8299989	922.4852765	935.6503358	912.3672436	683.6436656	637.0152791	698.8526197	824.8674862	710.0691683	724.7022187	Zfp397
ENSMUSG00000032548	335.9372615	-0.418462057	0.149849096	-2.792556427	0.005229335	0.073944576	493.1339628	320.7504353	306.73298	313.7490627	376.5895465	402.9850238	431.6540363	268.8250979	401.8891367	417.3633607	368.0713244	305.2047007	258.9000944	355.0576965	283.5281627	227.9101546	255.4694819	259.0564492	Slco2a1
NewGene_3253	24.3071845	1.317480988	0.471810695	2.792393224	0.005231973	0.073944576	32.79462314	49.43465491	18.42565604	20.64138571	20.8165076	19.48273652	17.91771471	2.84973602	10.98558005	19.38851798	13.02907343	15.15200642	36.85410596	59.44404874	6.645191312	17.77281022	48.56834256	27.32662966	no_name
ENSMUSG00000040562	1337.426025	-0.287068528	0.102870031	-2.790594358	0.005261136	0.074288022	1176.962586	1224.369941	1554.25828	1230.226588	1315.224798	1480.687976	1292.518784	1367.87329	1683.540142	1671.494339	1438.08398	1389.655446	1089.960184	1250.734917	1469.694812	1168.823637	991.7655551	1277.793203	Gstm2
NewGene_6420	19.48173924	-1.104134115	0.395706732	-2.790283877	0.005266185	0.074290644	27.93616046	18.3942902	32.5158636	17.54517785	14.19307336	13.33029341	14.6599484	27.54744819	30.21034512	25.51120787	22.8008785	33.55087135	6.449468544	4.819787736	13.29038262	19.86372907	11.65640222	16.3959778	no_name
ENSMUSG00000020432	1443.30149	0.216741622	0.077744691	2.787863966	0.005305682	0.074729292	1411.383411	1408.312843	1429.614136	1297.311092	1390.921189	1303.292533	1575.944453	1268.132529	1182.780785	1511.283954	1288.249636	1378.832584	1555.243272	1755.206034	1683.448466	1427.052115	1531.845524	1580.57226	Tcn2
ENSMUSG00000030272	1202.897194	0.181327758	0.065044804	2.787736257	0.005307774	0.074729292	1116.231803	1280.702455	1422.027102	1316.920408	1266.968349	1398.655401	1075.062883	1071.500743	1085.741494	1059.225351	1134.343706	1062.805022	1167.353806	1217.799701	1270.339073	1196.005582	1197.695328	1312.771289	Camk1
ENSMUSG00000035493	1967.602566	-0.255139669	0.091530541	-2.787481267	0.005311953	0.074729292	1530.415747	1458.897141	1464.297724	1807.153319	1586.785602	2070.297107	2344.777303	2069.858262	2264.860419	2490.914336	2175.855263	2529.302786	1892.458341	2073.312024	1674.588211	1944.55453	1887.365792	2151.152287	Tgfbi
ENSMUSG00000028989	3767.976996	0.35575178	0.127658971	2.786735459	0.005324192	0.074832576	1776.982728	2044.065498	1844.733328	2341.765208	2302.116499	1884.698407	3568.882994	3435.831728	3401.867954	5739.001322	4166.04623	4092.124019	6259.669898	4402.876097	5450.164408	4333.429316	6189.549576	4589.780718	Angptl7
ENSMUSG00000020961	2190.578365	-0.352312648	0.126503334	-2.785006823	0.00535266	0.075163543	2499.679053	1831.381518	2150.382446	2448.068345	2328.610236	1540.161592	2157.45574	2193.346823	2564.217476	2566.427511	2603.371735	2849.659493	2114.50433	1659.613577	1646.899914	2554.057375	2079.696429	1642.876975	Ston2
ENSMUSG00000019338	354.1534619	-0.399031317	0.143311647	-2.784360689	0.005363336	0.075244298	335.2339255	317.3015059	248.2044255	394.250467	335.9027362	208.1576586	377.9008922	355.2670905	417.4520417	446.9563618	521.1629373	461.0539096	331.6869537	322.1224803	343.3348845	343.9561508	362.3198355	252.4980581	Zfp687
ENSMUSG00000043154	9266.374989	-0.228604256	0.082118525	-2.783832964	0.005372069	0.075297682	9341.609133	8295.82488	8663.309926	8532.116782	9339.988477	8392.957812	9013.424943	9315.787049	9841.248791	11251.46312	10410.22967	11799.08385	9173.908327	7514.04908	7980.874766	10174.41112	9380.489683	8373.972394	Ppp2r3a
ENSMUSG00000027660	733.4698543	0.362944882	0.130445781	2.782342823	0.0053968	0.075574985	689.9017017	779.4580472	783.6323128	760.6350633	937.6890468	663.4384489	675.1720681	707.6844449	688.4296828	543.8989517	495.1047904	648.2894174	857.7793163	994.4828695	601.3898138	864.5949444	887.8293021	623.0471563	Skil
ENSMUSG00000002870	303.9059812	-0.354818431	0.127553133	-2.781730419	0.005406993	0.075648391	303.653918	306.9547177	292.6427724	312.7169934	357.6654487	193.801958	308.673358	391.3637467	331.3983314	354.0955652	330.6127383	362.5658678	246.0011573	292.400456	237.0118235	299.0013955	253.5267482	296.2206655	Mcm2
ENSMUSG00000044950	178.0127697	-0.569819749	0.204906585	-2.780875725	0.005421249	0.075778441	179.7631195	78.17573334	176.6695256	141.3934921	123.9528407	200.9798083	224.7858755	204.2310814	259.0765961	218.3759393	225.5658338	244.596675	174.1356507	157.4463994	79.74229575	145.3188601	169.989199	200.0309291	Pwwp2a
ENSMUSG00000051034	120.4653398	-0.518912862	0.186712295	-2.77921098	0.005449112	0.076055591	114.1738732	118.4132432	118.1409711	76.37312711	156.123807	127.150491	139.2695098	139.637065	129.9960305	139.8014191	113.1900754	198.0583696	105.034202	102.8221384	76.41970009	123.3642121	111.7071879	78.70069343	Zfp11
ENSMUSG00000031714	1222.274074	-0.215920286	0.077694417	-2.77909653	0.005451032	0.076055591	1230.405676	1017.434177	1165.151779	1117.731036	1027.578511	1015.153113	1378.03515	1381.172058	1319.18507	1421.484502	1293.135538	1496.801777	1089.960184	1215.389807	1406.565494	1189.732826	1076.274471	1159.742163	Gab1
ENSMUSG00000004207	37376.69057	0.174203132	0.06272084	2.777436216	0.005478959	0.076322377	45354.96381	39566.11822	40236.21348	42328.2576	38654.3622	33910.21562	35308.48573	34614.79352	32730.62028	35590.17587	33322.66962	31751.02945	38631.39522	39596.96614	39566.5766	36714.44408	36348.54757	38554.59526	Psap
ENSMUSG00000048078	124.6558857	0.732211415	0.263635198	2.777365921	0.005480144	0.076322377	137.2515709	140.2564628	72.61876204	118.6879678	177.8865195	130.2267125	49.68093625	82.64234458	150.1362606	102.0448315	98.53236782	68.18402888	129.9107235	174.3156564	186.0653567	227.9101546	99.07941883	98.37586679	Tenm4
ENSMUSG00000078201	223.7800389	-0.422876272	0.152330451	-2.776045552	0.00550245	0.076563232	176.1192724	280.5129255	280.7202891	245.6324899	241.2822472	283.0123831	312.7455659	273.5746579	223.3734609	259.1938719	189.7358818	185.0709355	208.2256987	179.1354442	189.3879524	163.0916703	178.7315006	158.494452	Tmem203
ENSMUSG00000041740	13147.84723	0.213806997	0.077056784	2.774668043	0.005525808	0.076818282	14223.14952	14825.7979	13443.14187	14472.70759	13084.12123	11528.65298	11137.48858	13518.19777	12054.84317	12085.16939	11857.27114	11152.95901	14869.7104	12266.35979	14826.52935	14395.97628	14768.66161	12150.51261	Rnf10
ENSMUSG00000047583	108.094572	-0.555342933	0.200413839	-2.77098096	0.005588769	0.077622927	95.95463809	106.9168118	108.386212	115.59176	111.6521771	66.65146704	154.7438998	140.586977	119.0104505	135.7196259	119.7046122	127.7097684	85.68579636	96.39575471	68.66697689	63.77302492	77.7093481	150.8429957	Tyw3
ENSMUSG00000027185	702.5965363	-0.258911878	0.093500187	-2.769105456	0.005621044	0.078000279	612.1662987	565.6244236	771.7098295	803.9819733	740.8784295	669.590892	784.3072395	835.9225658	842.2278035	737.7841315	718.2276729	703.4860122	675.3514918	701.2791155	584.7768355	654.4576	619.7320511	625.2332867	Nat10
NewGene_861	9.279569333	1.521409026	0.549766937	2.767370904	0.005651042	0.078344563	7.287694032	8.047501962	5.4193106	5.160346427	8.515844017	8.203257482	0	4.749560033	4.577325019	6.122689888	8.143170895	8.658289381	9.213526491	7.229681604	26.58076525	14.63643195	21.37007073	13.11678224	no_name
ENSMUSG00000028124	1017.372527	-0.291836498	0.105467365	-2.767078677	0.00565611	0.078344563	856.3040488	886.374859	1074.107361	861.7778532	1037.04056	1050.016958	1273.786628	1309.928657	1042.714639	1156.167941	964.965751	1158.046205	744.4529405	1008.942233	918.143933	905.367862	917.9416744	1146.625381	Gclm
ENSMUSG00000038150	1287.9707	0.208914564	0.075534312	2.765823355	0.005677928	0.078575532	1236.478754	1511.780726	1263.783232	1332.401447	1126.930025	1282.784389	1212.70351	1181.690536	1300.87577	1080.654765	1193.788853	1187.267931	1288.051003	1468.428663	1354.511496	1492.916059	1393.911432	1274.514007	Ormdl3
ENSMUSG00000039470	154.0967133	0.397983059	0.14391487	2.765406106	0.005685197	0.078604922	162.7585	189.6911177	156.0761453	190.9328178	166.5320608	173.2938143	137.6406267	112.0896168	135.4888206	100.0039348	136.805271	126.6274822	145.5737186	222.5135338	159.4845915	138.0006441	157.3614299	162.8667128	Zdhhc2
ENSMUSG00000001334	3859.375571	0.331126067	0.119751664	2.765106197	0.005690427	0.078606093	4068.962501	5386.078099	4517.537316	3623.595261	4325.102556	3986.783136	2960.495136	4023.82726	2447.037955	3585.855378	2840.338008	3436.258598	4836.180055	3781.926777	3910.695087	3696.744526	4679.074123	3362.268514	Fndc5
NewGene_101	1012.652768	0.324199412	0.117290758	2.764066122	0.005708597	0.078763613	1327.574929	1109.405628	1005.824047	1309.695923	1266.022144	972.0860117	657.2543534	796.9761735	911.8031438	829.6244798	749.9860394	1045.488443	893.7120696	959.9410574	1044.402568	1290.09693	1041.305265	1016.550623	no_name
ENSMUSG00000020363	809.5467498	-0.340966039	0.123365724	-2.763863637	0.005712141	0.078763613	846.5871234	917.4152237	961.3857005	1084.704819	812.7900012	937.2221674	936.6078146	866.31975	877.9309386	733.7023383	777.6728204	843.1009285	695.6212501	712.5252869	593.6370906	604.2755476	465.2847218	905.0579744	Gfpt2
ENSMUSG00000021619	362.4738077	0.262484688	0.09500728	2.762784993	0.00573105	0.078953101	400.8231718	438.0140354	442.215745	347.8073491	404.0294884	425.5439819	305.4155917	287.823338	297.5261262	348.9933236	284.1966642	325.768138	336.2937169	399.2390841	393.1738193	346.0470696	344.8352322	396.7826627	Atg10
ENSMUSG00000007944	3.438663683	2.925055229	1.058907931	2.762331967	0.005739009	NA	2.429231344	0	5.4193106	4.128277141	0	3.076221556	0	0	0	1.020448315	3.257268358	1.082286173	6.449468544	4.819787736	8.860255083	3.136378275	2.914100554	15.30291261	Ttc9b
ENSMUSG00000031785	3434.379657	0.377578056	0.136741033	2.761263744	0.005757816	0.079250369	4179.492527	3139.675408	3229.909118	3286.108604	2698.576349	2978.807873	2422.963694	2047.060374	2993.570562	4188.940332	3271.926065	3478.467759	4257.570591	4616.553353	4070.179679	3397.743131	4026.315599	3534.972813	Adgrg1
ENSMUSG00000025498	221.0170707	0.419356184	0.151898209	2.760771086	0.005766508	0.079298567	272.0739105	194.2896902	204.8499407	231.1835199	209.1112809	345.5622214	145.7850424	170.0342492	169.3610257	227.5599742	176.7068084	190.4823664	261.6641523	243.3992807	249.1946742	198.6372907	263.2404167	225.1714284	Irf7
ENSMUSG00000024120	4558.181171	0.20084879	0.072774795	2.759867474	0.005782481	0.079420243	4362.899494	4984.852644	5190.615693	4773.320445	4966.629472	4185.71213	4267.673868	4442.738455	3715.87245	4227.717368	3776.802661	4502.310478	5240.653868	5102.548616	4467.783626	4721.294763	4418.747806	4699.087237	Lrpprc
NewGene_6982	341.5775729	0.397649811	0.144092585	2.759682691	0.005785753	0.079420243	295.1516083	489.7479765	394.5258117	361.2242499	349.1496047	399.9088023	269.5801623	309.6713142	250.837411	198.9874214	320.8409332	314.9452762	271.7990315	400.84568	380.9909686	400.4109597	411.8595449	327.919556	no_name
ENSMUSG00000021120	140.7268028	-0.45920572	0.166445399	-2.758897057	0.00579968	0.079539958	167.6169627	113.8146706	95.37986656	159.9707392	145.7155532	128.1758982	156.372783	181.4331933	159.2909107	166.3330753	195.4361015	138.5326301	127.1466656	126.921077	78.63476386	134.8642658	135.0199923	122.4233009	Pigh
ENSMUSG00000006651	121.1397038	0.605044836	0.219367688	2.75813107	0.005813288	0.079655085	168.8315784	163.2493255	102.9669014	137.2652149	112.598382	74.85472453	108.3207299	83.59225658	86.05371036	95.92214158	112.3757583	76.84231826	118.8544917	152.6266116	184.9578249	128.5915093	188.4451691	84.16601936	Aplp1
NewGene_1291	4.346400977	-3.470960708	1.258664644	-2.757653299	0.005821791	NA	3.643847016	6.897858825	0	13.41690071	7.569639126	4.101628741	19.54659787	0	8.239185034	5.102241573	3.257268358	3.246858518	0	3.213191824	0	0	0	0	no_name
ENSMUSG00000058672	984.8855855	0.278717108	0.10113681	2.755842396	0.00585412	0.080117997	1166.031045	1145.044565	1114.210259	1045.486186	1031.363331	1414.036509	830.7304095	884.3680782	671.9513128	953.0987259	763.0151128	783.575189	933.3302335	1127.027032	1072.090865	836.3675399	988.8514546	967.3626901	Tubb2a
ENSMUSG00000024186	19.41387537	1.398134995	0.50737027	2.755650217	0.00585756	0.080117997	17.00461941	47.13536863	16.2579318	26.83380142	16.08548314	27.685994	0	7.599296053	14.64744006	6.122689888	15.4720247	10.82286173	26.71922682	21.68904481	23.25816959	32.40924217	32.05510609	7.651456306	Rgs11
ENSMUSG00000076432	2215.505639	0.293274017	0.106471645	2.754480008	0.005878548	0.080333147	2198.454366	2434.944165	2684.726471	2415.042128	2088.274194	2841.40331	1992.938541	2119.253687	1910.575463	1526.590679	1905.501989	1875.601937	2090.549161	2706.310814	2469.796104	1857.781398	2050.555423	2710.801663	Ywhaq
ENSMUSG00000079471	4.672422786	3.336366958	1.211310505	2.754344937	0.005880975	NA	0	2.299286275	0	0	1.892409782	5.127035926	0	0	0	3.061344944	1.628634179	2.164572345	4.606763245	5.623085692	8.860255083	44.95475527	3.885467405	0	Mymx
NewGene_4684	91.85832128	-0.650360271	0.236201854	-2.753408827	0.00589782	0.080524474	151.826959	134.5082471	102.9669014	73.27691926	99.35151353	72.80391016	66.78420939	120.6388248	89.71557037	148.9854539	118.075978	77.92460443	68.18009603	49.00117531	58.69918992	81.54583514	75.7666144	63.39778082	no_name
ENSMUSG00000005360	112.5450853	-0.755097758	0.274327892	-2.752537312	0.005913541	0.080667031	77.73540301	101.1685961	52.02538176	70.1807114	59.61090812	59.47361675	327.4055143	124.4384729	150.1362606	105.1061764	147.3913932	153.6846365	87.52850166	139.7738443	80.84982763	151.5916166	61.19611163	76.51456306	Slc1a3
ENSMUSG00000038178	1035.856073	0.405158654	0.147237184	2.751741396	0.005927931	0.080791198	1087.081026	1130.099204	946.2116308	1275.637637	949.0435055	1256.123802	693.0897828	1077.200215	703.0771229	921.4648282	944.6078238	825.7843497	1642.771773	1303.752583	949.1548258	1153.141746	933.4835441	853.6839107	Slc43a2
ENSMUSG00000002741	2254.245778	0.195078588	0.070916126	2.750835363	0.005944351	0.080942777	2097.641266	2648.777789	2404.006182	2187.986885	2489.465068	2085.678215	2210.394442	2209.495327	2068.035444	1859.256829	1993.448235	2090.976886	2475.674568	2360.892693	2262.687642	2325.101761	2515.840145	2291.064631	Ykt6
ENSMUSG00000071649	1058.890829	0.241571303	0.087864525	2.749361065	0.005971157	0.081198404	1140.524116	1205.975651	1173.822676	1006.267553	982.1606766	1029.508814	1080.763974	1121.84608	877.0154736	957.1805192	914.4780915	785.7397614	1117.600763	1205.750232	1088.703843	1095.641477	1123.871447	1153.183772	B3gat3
ENSMUSG00000046818	5468.672082	-0.396883891	0.144362436	-2.749218579	0.005973754	0.081198404	8054.116521	8323.416315	7945.793202	6912.800073	8004.893376	7688.503075	6573.357975	6384.358596	4892.24498	3239.923399	4254.806792	3926.534234	3408.083449	3494.346108	3736.812581	3717.653715	2855.818543	5022.634532	Ddit4l
ENSMUSG00000034471	1765.817522	0.270062101	0.098273942	2.748054016	0.005995013	0.081414943	1937.311997	1711.818632	1440.452758	2071.363056	1618.010363	1491.967455	1590.604402	1463.814402	1610.302942	1765.375584	1692.965229	1632.087548	2095.155924	2342.41684	1976.944415	1704.098863	1927.191833	1712.833147	Caskin2
ENSMUSG00000030825	22.46909378	-1.228424397	0.447329833	-2.746126697	0.006030347	0.081822062	4.858462688	19.54393334	24.92882876	26.83380142	17.97789293	15.38110778	26.06213049	22.79788816	36.61860015	33.67479439	51.30197664	36.79772987	7.370821193	32.13191824	13.29038262	20.9091885	10.68503536	3.27919556	Hsd17b14
ENSMUSG00000050148	1324.962497	-0.195003787	0.071031989	-2.745295323	0.006045647	0.081956867	1333.648008	1176.08493	1372.169444	1328.27317	1263.183529	1318.67364	1454.592658	1524.608771	1449.181101	1360.257603	1464.142127	1314.9777	1265.93854	1242.701938	1392.16758	1131.187098	1105.415477	1352.121636	Ubqln2
ENSMUSG00000060044	90.30617825	-0.75082856	0.273599115	-2.744265307	0.00606465	0.082141601	76.52078734	67.82894511	82.37352112	115.59176	65.28813747	143.5570059	88.77413199	82.64234458	102.5320804	113.2697629	164.4920521	122.2983375	64.49468544	79.52649764	27.68829713	78.40945687	48.56834256	101.6550623	Tmem26
NewGene_9556	2.387440725	4.736214482	1.727430198	2.741768952	0.006110931	NA	0	13.79571765	0	0	1.892409782	0	0	0	0	0	0	0	0	7.229681604	6.645191312	4.1818377	4.856834256	4.372260746	no_name
ENSMUSG00000030847	10046.78329	0.302102499	0.110204126	2.741299362	0.006119672	0.082744199	14598.46576	12127.58546	11170.28301	10549.81223	10180.21842	10167.93765	8463.676878	9925.630557	7022.532044	10033.04783	7218.106681	7517.559755	11750.93169	10724.83101	11495.07344	9372.543744	8884.121222	9639.74188	Bag3
ENSMUSG00000063904	869.9004045	0.281724703	0.102773322	2.741224062	0.006121075	0.082744199	767.6371047	1050.773828	907.1925945	1019.684454	996.35375	781.3602752	833.1737342	894.8171102	670.1203828	737.7841315	657.1538912	782.4929028	1045.735257	912.546478	860.5522749	946.1407795	969.4241176	825.2642158	Dpp3
ENSMUSG00000066037	1081.2984	-0.191704971	0.069939981	-2.740992597	0.006125389	0.082744199	1039.711015	971.4484511	1152.145434	956.7282275	1189.379548	1127.947904	1100.310572	1137.044672	1191.01997	1105.145525	1197.046122	1213.2428	968.3416342	947.891588	1004.53142	1065.323154	1041.305265	1054.807905	Hnrnpr
ENSMUSG00000061731	715.0217896	0.23937127	0.087342619	2.740600995	0.006132693	0.082769687	887.8840562	750.7169687	739.1939659	763.7312711	793.8659034	791.614347	670.2854186	659.2389326	641.7409677	613.2894371	580.6080848	569.2825268	860.5433742	748.6736949	753.121682	729.7306786	595.4478798	721.4230231	Ext1
ENSMUSG00000038481	2200.069708	-0.292929534	0.106946018	-2.739041044	0.006161868	0.083090044	1812.206583	1981.984769	1771.030704	1982.605097	2081.65076	1701.15052	2608.656374	2416.576145	3111.665548	2368.460538	2630.244199	2428.650171	1675.019116	2030.737233	1755.438038	2737.012774	2387.61972	2120.546462	Cdk19
ENSMUSG00000026977	1692.684131	-0.226769747	0.082806105	-2.738563154	0.006170831	0.083137524	1535.274209	1500.284294	1691.908769	1362.331457	1604.763495	1703.201335	1827.606901	1718.39082	2073.528234	1693.944202	1933.18877	2113.704895	1436.38878	1538.315586	1518.426215	1773.099185	1625.096742	1818.86047	Marchf7
ENSMUSG00000075227	412.9177814	0.289975088	0.105930433	2.737410581	0.006192495	0.083355896	439.6908733	497.7954785	496.408851	455.1425548	508.1120264	425.5439819	426.7673868	360.9665625	334.1447264	316.3389776	338.7559092	295.4641251	484.6314934	424.9446187	412.0018614	439.0929585	343.8638653	432.8538139	Znhit2
ENSMUSG00000019866	268.7939933	0.462681877	0.169061125	2.736772735	0.006204514	0.083444159	341.3070038	231.0782706	236.2819422	210.5421342	184.5099537	193.801958	253.2913307	231.7785296	218.7961359	287.7664247	228.008785	228.3623824	320.6307219	436.994088	211.5385901	408.7746351	318.6083272	296.2206655	Crybg1
ENSMUSG00000024851	239.237404	0.333125454	0.121898025	2.732820758	0.006279449	0.084377686	213.7723583	247.1732745	226.5271831	296.2038849	248.8518863	295.3172694	222.3425508	193.7820493	184.0084658	198.9874214	231.2660534	199.1406558	260.7427997	277.9410928	266.9151844	230.0010735	300.152357	213.1477114	Pitpnm1
ENSMUSG00000049184	82.97673439	0.528955362	0.193719506	2.730521948	0.006323412	0.084893754	88.66694406	111.5153843	56.36083024	77.4051964	69.07295703	60.49902393	66.78420939	56.9947204	79.64545533	64.28824383	86.31761148	67.10174271	98.58473345	92.37926493	111.8607204	83.63675399	126.2776907	96.18973641	Purg
ENSMUSG00000058093	215.3725528	-0.463318627	0.169752463	-2.729377939	0.006345393	0.085114066	258.7131381	180.4939726	170.1663528	195.0610949	169.3706755	166.115964	254.9202139	154.8356571	254.4992711	297.9709079	280.1250788	345.2492891	199.0121722	224.1201297	149.5168045	212.2282633	189.416536	174.8904298	Zfp729b
ENSMUSG00000027469	156.1529707	0.492961152	0.180675104	2.728439846	0.00636347	0.085226601	168.8315784	155.2018236	165.8309044	166.1631549	170.3168803	130.2267125	105.8774051	125.3883849	138.2352156	111.2288663	161.2347837	127.7097684	122.5399023	154.2332075	183.850293	169.3644268	289.4673217	165.0528432	Tpx2
ENSMUSG00000039958	287.3177923	-0.354664204	0.129992962	-2.728333897	0.006365514	0.085226601	280.5762202	219.5818392	347.9197405	279.6907763	294.269721	352.7400717	382.7875416	271.6748339	339.6375164	305.1140461	280.1250788	325.768138	221.1246358	228.1366195	233.6892278	291.6831795	242.8417128	274.3593618	Etfbkmt
ENSMUSG00000049090	1558.521684	-0.167165822	0.061276117	-2.728074684	0.006370518	0.085226601	1526.7719	1442.802137	1522.826279	1395.357674	1655.858559	1434.544652	1587.346635	1647.147419	1753.115482	1666.392098	1758.924913	1674.296709	1415.197669	1377.655994	1521.74881	1571.325516	1596.927103	1505.150762	Zadh2
ENSMUSG00000031574	84.94452826	-0.536492373	0.196909155	-2.724567954	0.006438568	0.086061628	98.38386943	71.27787452	86.7089696	56.76381069	69.07295703	88.18501794	111.5784962	82.64234458	97.0392904	97.96303821	118.8902951	119.051479	73.70821193	81.93639151	39.87114787	70.04578147	80.62344866	85.25908455	Star
ENSMUSG00000024870	4507.461678	0.179585243	0.065933137	2.723747899	0.006454576	0.086200179	4647.119561	5314.800224	4869.792505	4704.171802	4642.081194	4546.65546	4338.530286	4515.881679	3743.3364	4098.120432	3977.124665	3901.641652	4908.966914	4379.580456	5071.388503	4141.064782	4760.668938	4573.38474	Rab1b
ENSMUSG00000034320	346.7583841	-0.385555149	0.141750932	-2.719947899	0.00652922	0.087083756	233.206209	260.9689922	321.9070497	359.1601113	374.6971368	375.2990298	369.7564764	333.4191143	447.6623869	419.4042573	435.6596429	440.4904723	306.8104321	371.1236556	300.1411409	331.4106377	341.9211316	218.6130373	Slc26a2
ENSMUSG00000048175	3542.536877	-0.208069501	0.076501759	-2.719800225	0.006532137	0.087083756	3648.705479	3824.862718	3880.22639	3205.6072	3763.056851	3357.183125	4078.723422	4150.165557	3394.544234	3964.441703	3455.147411	3514.183203	3341.746058	3327.260134	3559.60748	2988.968496	2880.102714	3431.13162	Asb8
ENSMUSG00000032563	2023.802689	0.232915261	0.085654063	2.719255243	0.00654291	0.08715133	2041.768945	2570.602055	2535.153499	2071.363056	2285.084811	2180.015676	1887.875578	1924.521725	1496.785281	1735.782583	1550.459738	1860.449931	1958.795732	2003.425102	2280.408152	1961.281881	1867.938455	2216.736198	Mrpl3
ENSMUSG00000036158	622.4970897	0.272129083	0.100096842	2.718658013	0.006554734	0.087232775	666.8240039	618.5080079	606.9627872	527.3874048	545.960222	572.1772094	553.0058314	625.0421003	497.0974971	690.843509	596.8944266	510.8390735	656.9244388	718.9516706	653.4438124	813.3674326	744.0670081	606.6511785	Prickle1
ENSMUSG00000001576	1925.11147	0.17816062	0.065543976	2.7181845	0.006564122	0.08728169	2174.162053	1992.331557	1946.616368	2261.263804	1978.514427	2052.865185	1702.182898	1746.88818	1656.991657	1879.665796	1727.166547	1724.081873	2132.01003	1853.208384	2156.364581	2027.145825	1783.429539	1857.117752	Ergic1
NewGene_6739	635.965949	0.491244434	0.180815988	2.716819685	0.006591251	0.087486173	502.8508882	497.7954785	679.5815493	902.0285554	514.7354606	610.1172752	539.1603246	623.1422763	467.8026169	425.5269472	679.9547697	480.5350607	684.5650183	445.0270676	721.0032574	934.6407259	1056.847134	682.0726764	no_name
NewGene_808	10.07927715	-1.320104319	0.485956545	-2.716506926	0.006597481	0.087486173	7.287694032	8.047501962	17.34179392	6.192415712	9.462048908	11.27947904	15.47438998	7.599296053	13.73197506	14.28627641	18.72929306	17.31657876	7.370821193	4.819787736	3.322595656	3.136378275	11.65640222	4.372260746	no_name
ENSMUSG00000035239	145.6993056	-0.40694109	0.149816448	-2.716264441	0.006602316	0.087486173	149.3977277	128.7600314	192.9274574	162.0348778	126.7914554	164.0651496	162.073874	142.486801	188.5857908	166.3330753	135.1766368	175.33036	139.12425	146.200228	117.3983798	107.6823208	116.5640222	101.6550623	Neu3
ENSMUSG00000033965	378.759445	-0.325325666	0.119769711	-2.716259931	0.006602406	0.087486173	518.6408919	412.7218863	379.351742	444.821862	344.4185803	464.5094549	462.6028163	387.5640987	330.4828664	427.5678439	403.9012764	352.8252923	309.5744901	339.7950354	297.9260772	364.8653393	261.297683	314.8027737	Slc16a2
ENSMUSG00000027520	19.65055881	-1.359521161	0.501031284	-2.713445659	0.006658749	0.088156295	20.64846642	6.897858825	11.92248332	24.76966285	9.462048908	17.43192215	16.28883156	50.34533635	25.63302011	29.59300113	42.34448865	24.89258197	23.03381623	8.03297956	0	7.318215974	16.51323647	18.58210817	Zdbf2
ENSMUSG00000052738	10916.49746	0.233999165	0.086282981	2.711996754	0.006687925	0.0884659	12169.23442	13635.91725	15582.6857	11644.83775	12573.17059	11747.06471	9659.277114	10698.85893	8398.475945	9369.756426	8395.609192	8227.539485	9985.620011	10031.58487	11848.37611	10126.31999	10476.19149	11926.43425	Suclg1
NewGene_9432	1.718949425	4.421980268	1.631240006	2.71080911	0.006711925	NA	2.429231344	0	0	1.032069285	5.677229345	0	0	0	0	0	0	0	4.606763245	8.03297956	2.215063771	2.09091885	4.856834256	0	no_name
ENSMUSG00000028967	3783.153457	0.420833015	0.155255875	2.710577072	0.006716624	0.08871649	6268.631483	7808.376189	6188.852705	5407.010986	4802.936026	7321.407303	1386.994007	1556.905779	1924.307438	2695.003999	2377.805901	3016.331563	2459.09022	2952.119988	3292.692295	2637.694129	3195.796941	2804.805269	Errfi1
ENSMUSG00000032946	654.4612236	0.372790774	0.137536542	2.710485297	0.006718483	0.08871649	528.3578173	562.1754942	477.9831949	534.6118898	520.4126899	447.0775328	522.0570514	440.7591711	651.8110827	728.6000967	706.8272336	746.7774591	704.8347765	947.891588	878.2727851	635.6393303	1033.53433	712.6785016	Rasgrp2
ENSMUSG00000029513	420.5745814	-0.299225945	0.11045676	-2.708987172	0.006748895	0.089040385	532.0016643	519.6386981	440.0480207	403.5390906	373.7509319	416.3153172	491.1082715	486.3549474	418.3675067	445.9359135	445.4314479	406.9396009	406.3165182	351.0412068	324.5068424	370.0926364	313.751493	425.2023576	Prkab1
ENSMUSG00000051022	129.9233093	-0.460812172	0.17012544	-2.708661154	0.006755529	0.089040385	213.7723583	148.3039647	151.7406968	122.816245	168.4244706	196.8781796	153.1150166	133.9375929	141.8970756	132.6582809	128.6621001	83.3360353	92.13526491	96.39575471	84.17242329	87.81859169	101.9935194	100.5619972	Hs3st1
ENSMUSG00000039480	283.4110301	-0.346345853	0.127882705	-2.708308774	0.006762707	0.089040385	285.4346829	356.3893726	343.5842921	263.1776678	310.3552042	348.638443	299.7145007	343.8681464	315.8354263	231.6417674	255.6955661	340.9201444	213.7538146	240.9893868	213.7536539	237.3192895	211.7579736	288.5692092	Nt5dc1
ENSMUSG00000049122	18.90651974	-1.578647617	0.58293255	-2.708113684	0.006766684	0.089040385	52.2284739	3.448929412	16.2579318	14.44896999	3.784819563	5.127035926	40.7220789	28.4973602	45.77325019	13.26582809	28.50109813	27.05715432	18.42705298	15.26266116	4.430127541	10.45459425	3.885467405	8.744521492	Frmd3
ENSMUSG00000025172	7143.356542	0.558732417	0.206338356	2.707845635	0.006772151	0.089040385	6313.572263	9028.147558	6455.482787	5547.372409	7090.859452	7126.579938	4103.971111	8579.605244	3417.430859	7218.651378	6249.883662	5619.229809	11977.58444	8816.998365	7553.367458	6614.621781	9204.672283	7662.386957	Ankrd2
ENSMUSG00000075705	1981.000145	-0.276218134	0.102019106	-2.70751378	0.006778926	0.089052817	1608.15115	2353.319502	2236.007554	1766.902616	2107.198292	1857.012413	2157.45574	1988.16583	2243.804724	2168.452669	2026.835236	2412.415879	1561.69274	1626.678361	1687.878593	1729.189889	2255.513829	1871.327599	Msrb1
ENSMUSG00000034928	1661.383517	0.209613519	0.07744026	2.706777052	0.006793987	0.089150758	1866.864288	1921.053683	1623.625456	1777.223309	1730.608745	1613.99091	1509.974685	1501.810882	1387.844946	1599.042509	1548.831104	1438.358323	1940.368679	1919.882115	1719.997018	1594.325623	1756.231267	1454.869763	Rnf44
ENSMUSG00000030284	1773.604927	0.203709153	0.07527057	2.706358574	0.006802555	0.089150758	1696.818094	1954.393334	1725.508495	1826.762635	1662.481993	1611.940095	1658.203053	1955.868822	1433.618196	1644.962683	1588.732642	1686.201857	1975.38008	1835.535829	1922.675353	1984.281988	1742.632131	2018.891399	Creld1
ENSMUSG00000039157	360.3602902	-0.446941624	0.165148981	-2.706293568	0.006803887	0.089150758	429.9739479	405.8240275	327.3263603	378.7694277	437.1466595	270.7074969	493.5515962	514.8523076	420.1984367	323.4821158	316.7693478	374.4710157	302.2036689	261.0718357	210.4310582	411.9110134	278.7822863	329.0126211	Fam102a
ENSMUSG00000044707	15.02168709	1.356303155	0.501257852	2.705799321	0.006814021	0.089207037	9.716925376	20.69357647	14.09020756	16.51310856	15.13927825	4.101628741	12.21662367	0	5.492790023	13.26582809	10.58612216	11.9051479	26.71922682	25.70553459	33.22595656	15.68189137	23.31280443	12.02371705	Ccnjl
ENSMUSG00000090231	510.4783241	0.44466453	0.16436891	2.705283673	0.006824608	0.089269148	592.7324479	495.4961922	349.0036027	470.6235941	501.4885921	415.28991	495.1804794	341.9683224	552.9408623	339.8092888	504.8765955	461.0539096	592.4297534	886.0376454	567.0563253	679.5486262	473.0556566	470.0180302	Cfb
ENSMUSG00000035268	2246.701224	0.245007132	0.090584267	2.704742657	0.006835732	0.089338168	2550.692911	2789.034251	2814.789926	2126.062728	2451.616872	2615.81373	2107.774804	2153.450519	1713.750487	2133.757426	1771.953987	1601.783536	2360.505487	2105.443943	2318.064236	2022.963987	2423.560294	2379.602911	Pkig
ENSMUSG00000064345	462928.382	0.399756919	0.147974191	2.701531382	0.006902097	0.090034489	826105.0593	583648.5287	601328.8719	364601.1806	512658.5409	513985.3516	406949.5799	414866.4696	256034.5059	423033.992	297742.0147	327193.5089	417200.4571	484493.8995	431174.3458	442209.473	451565.1363	577919.9601	ND2
ENSMUSG00000020393	3610.633617	0.357350694	0.132285105	2.701367579	0.006905497	0.090034489	3268.530773	4365.194993	2667.384677	3522.452471	3283.330971	3473.054137	2797.60682	3691.358058	3028.358233	3069.508531	3582.995194	3300.972827	5671.846908	4034.162335	3836.490451	4244.565265	4436.23241	2717.360054	Kremen1
ENSMUSG00000020650	1315.112664	-0.259795581	0.096173919	-2.70131011	0.006906691	0.090034489	1202.469515	1397.966055	1465.381586	1125.98759	1439.177639	1511.450191	1536.851258	1510.360091	1364.042856	1178.617803	1390.039272	1480.567484	1048.499315	1141.486395	1068.768269	1213.778392	1164.668855	1431.915394	Bcap29
ENSMUSG00000029598	2100.536036	0.189109752	0.070025069	2.700600706	0.006921438	0.090149811	2304.12593	2465.98453	2075.59596	2143.607906	2091.112809	1949.299059	2035.289503	1973.91715	1843.746518	2141.921013	1813.484158	1771.702465	2414.865293	2198.626505	2143.074198	2128.555389	2204.031386	2110.708875	Plbd2
ENSMUSG00000038848	2258.727954	-0.148354943	0.054967928	-2.698936423	0.006956146	0.090524706	2221.532064	2107.295871	2462.534737	2142.575836	2095.843833	2155.405903	2336.632887	2586.610394	2350.91413	2434.789679	2431.550829	2299.858117	2161.493315	2136.772563	2258.257514	2058.509608	2168.090812	2248.435089	Ythdf1
NewGene_6900	665.1979273	0.284950206	0.105616475	2.697971178	0.006976348	0.090710337	500.4216569	638.0519413	750.0325871	683.2298669	768.3183713	700.3531076	566.0368966	623.1422763	574.9120224	550.0216416	618.0666709	643.9602727	795.1273362	619.342724	671.1643225	664.9121942	848.974628	757.4941743	no_name
ENSMUSG00000036040	187.0747132	0.576029033	0.21357749	2.697049358	0.00699569	0.090884483	167.6169627	174.7457569	228.6949073	272.4662913	132.4686847	140.4807844	118.9084704	160.5351291	117.1795205	206.1305596	154.720247	147.1909195	157.551303	317.3026926	268.0227163	204.9100473	248.6699139	149.7499306	Adamtsl2
ENSMUSG00000033808	1739.135403	-0.229750465	0.08521391	-2.696161517	0.007014365	0.090992325	1778.197344	1619.847181	1917.35209	1674.016381	1798.735497	1947.248245	1890.318902	1688.943548	2083.598349	1684.760168	1914.459477	1837.721921	1540.501629	1462.00228	1339.006049	1598.507461	1607.612139	1921.608598	Tmem87a
ENSMUSG00000029338	1376.347273	-0.246678794	0.091495066	-2.696088494	0.007015903	0.090992325	1457.538806	988.6930982	1374.337168	1320.016616	1302.924135	1466.332275	1654.130845	1306.129009	1562.698761	1493.936333	1552.088373	1581.220098	1297.26453	1241.89864	1224.930265	1259.778607	1210.323097	1480.010263	Antxr2
ENSMUSG00000058966	891.5055308	-0.302243746	0.112158645	-2.694787779	0.007043348	0.091270792	784.6417241	823.1444864	879.0121794	780.2443797	858.207836	658.311413	1035.969687	1040.153647	1011.588829	1110.247766	947.8650921	1072.545597	691.9358395	653.0812382	938.0795069	889.6859706	1099.587276	772.7970869	Tlcd3b
ENSMUSG00000018932	6750.380718	0.179590932	0.0666636	2.693987891	0.007060273	0.091412585	5630.958255	6744.956287	6622.397553	6588.730317	6234.544025	6335.990998	6439.789557	6831.767152	6356.073521	6284.94117	5992.559461	7180.968756	8240.578093	6950.133915	7907.777662	6897.941285	7424.156844	6842.588068	Map2k3
ENSMUSG00000061544	194.7984358	-0.449845165	0.167001197	-2.693664323	0.00706713	0.091423888	106.8861791	173.5961138	112.7216605	116.6238292	211.9498955	171.2429999	263.8790712	227.9788816	232.528111	274.5005967	238.5949072	271.6538293	190.7199984	187.9717217	158.3770596	242.5465866	157.3614299	167.2389735	Zfp229
ENSMUSG00000018593	19179.56359	0.241142303	0.089564994	2.692372232	0.007094571	0.091701236	22808.05309	18368.99805	16914.75225	18259.3698	18925.99023	21902.69748	17026.71563	16058.26247	17515.59192	17693.55333	19657.61454	16567.63673	19564.9235	24266.82795	22058.71256	20768.05148	20242.31381	16632.07988	Sparc
ENSMUSG00000025188	67.4196254	-0.67504216	0.250813109	-2.691414982	0.007114963	0.091887071	94.74002242	89.67216472	34.68358784	70.1807114	45.41783476	78.95635327	98.54743093	64.59401645	68.65987528	100.0039348	81.43170895	77.92460443	42.38222186	34.54181211	62.02178558	50.1820524	66.05294589	53.56019414	Hps1
ENSMUSG00000020234	1.886014819	4.027674626	1.497373703	2.689825939	0.00714893	NA	0	3.448929412	0	0	0	6.152443112	0	0.949912007	0	0	0	0	1.842705298	2.409893868	5.537659427	5.227297124	2.914100554	5.465325933	4930404N11Rik
ENSMUSG00000020773	884.0947444	0.362473965	0.134763864	2.689697036	0.007151691	0.092283396	795.5732652	1217.472083	989.5661156	925.7661489	742.7708393	959.7811254	892.6279694	942.3127106	606.9532975	712.2729237	743.4715027	600.6688258	958.206755	1076.419261	1080.95112	736.0034351	1017.99246	914.8955611	Trim47
ENSMUSG00000032606	477.8659999	-0.251870292	0.093658355	-2.689245318	0.007161377	0.092320708	507.7093509	443.762251	432.4609859	500.5536034	533.6595584	482.9667843	545.6758572	565.1976439	516.3222621	493.8969843	468.2323264	507.592215	470.8112037	363.893974	414.2169251	417.1383105	430.3155151	507.1822465	Nicn1
NewGene_9559	14.25292648	-1.360013309	0.505769406	-2.688998767	0.007166668	0.092320708	0	4.59857255	10.8386212	5.160346427	2.838614672	3.076221556	22.80436418	11.39894408	29.29488012	17.34762135	46.4160741	37.88001604	11.97758444	4.819787736	14.39791451	14.63643195	4.856834256	14.20984742	no_name
ENSMUSG00000041263	751.1819124	0.275872145	0.102631721	2.687981286	0.007188543	0.092524476	861.1625114	867.9805688	765.2066568	693.5505597	769.2645762	931.0697242	688.2031333	770.3786374	650.8956177	649.0051281	595.2657924	551.9659481	964.6562236	829.0034905	738.7237675	760.0490019	709.0978014	725.7952838	Rusc1
ENSMUSG00000025792	335.2780755	0.544610788	0.202737409	2.68628662	0.007225108	0.092883351	398.3939404	493.196906	415.119192	453.0784162	402.1370786	399.9088023	268.7657207	353.3672665	238.020901	165.312627	232.0803705	154.7669227	380.5186441	467.5194104	349.9800758	408.7746351	170.9605658	283.1038833	Slc25a10
ENSMUSG00000040543	170.4861012	-0.411733908	0.153300915	-2.685788974	0.007235877	0.092883351	177.3338881	156.3514667	118.1409711	155.8424621	150.4465776	171.2429999	180.8060303	208.9806415	190.4167208	241.8462506	197.8790527	201.3052281	152.0231871	146.200228	189.3879524	95.13680767	158.3327968	177.0765602	Pitpnm3
ENSMUSG00000014077	4215.275625	0.195712652	0.072872035	2.685703109	0.007237737	0.092883351	3918.350158	4575.579687	4607.497872	4117.956448	4433.916118	4426.682819	4017.640304	4587.12508	3704.88687	3505.239961	3745.858612	3648.386688	4237.300833	4450.270676	4860.957445	4331.338397	4015.630563	4690.342715	Chp1
ENSMUSG00000049804	279.0551728	-0.532288237	0.198203494	-2.685564352	0.007240743	0.092883351	259.9277538	286.2611412	207.0176649	327.1659634	226.1429689	213.2846945	364.0553853	281.173954	322.2436813	334.7070472	386.8006175	382.047019	350.1140067	156.6431014	196.0331437	357.5471233	225.3571095	146.470735	Armcx4
ENSMUSG00000005763	59.89625237	-0.833737637	0.310564359	-2.684588922	0.007261906	0.093076682	72.87694032	41.38715295	45.52220904	39.21863284	31.2247614	73.82931734	113.2073793	104.4903207	116.2640555	48.98151911	70.03126969	42.20916073	46.9889851	44.98468553	54.26906238	31.36378275	29.14100554	72.14230231	Cd247
NewGene_9015	348.0296917	1.023822678	0.381429333	2.684173946	0.007270927	0.09311418	292.722377	197.7386196	235.1980801	431.4049613	247.9056814	385.5531017	89.58857357	136.787329	419.2829717	391.8521528	252.4382977	185.0709355	274.5630894	367.1071659	672.2718544	798.7310006	620.703418	265.6148403	no_name
ENSMUSG00000024817	794.9077893	0.232613207	0.086674534	2.683754937	0.007280045	0.093128931	682.6140077	682.8880236	585.2855448	818.4309432	705.8688485	829.5544129	702.8630817	731.4322451	795.5390883	790.8474439	811.0598211	769.5054688	970.1843395	973.5971226	838.4016372	865.6404038	896.5716037	858.0561714	Uhrf2
ENSMUSG00000070469	429.1532975	-0.288723289	0.107589615	-2.683560946	0.00728427	0.093128931	462.768571	420.7693883	341.4165678	516.0346427	461.7479867	463.4840478	406.4063474	424.610667	453.1551769	463.2835349	487.7759366	547.6368034	386.04676	414.5017453	406.4642019	379.5017712	327.3506289	361.8045767	Adamtsl3
ENSMUSG00000045664	1150.102898	0.29635653	0.110462895	2.682860435	0.007299545	0.093246189	1462.397269	1492.236792	1459.962276	1245.707627	1496.896137	1429.417616	936.6078146	1076.250303	888.0010537	970.4463473	691.3552089	876.6517999	1273.309361	1233.062362	1242.650775	831.1402428	1000.507857	1095.251317	Cdc42ep2
ENSMUSG00000004264	4307.547985	0.191448147	0.071368304	2.682537425	0.007306598	0.093258311	4662.909565	5410.220605	4998.772098	4584.451765	4749.948552	4410.276304	3631.594996	4397.142679	3499.822709	4052.200258	3639.99739	3526.088351	4760.629138	4169.919689	4407.976904	4122.246512	4432.346942	4079.319276	Phb2
ENSMUSG00000063972	153.7123545	-0.429002793	0.159972576	-2.681727108	0.007324318	0.093406453	115.3884888	67.82894511	68.28331356	90.82209711	70.01916192	79.98176045	215.0125766	158.6353051	207.8105559	280.6232865	205.2079065	238.102958	141.888308	174.3156564	170.5599103	152.637076	142.7909271	186.9141469	Nr6a1
ENSMUSG00000019710	1349.573576	0.201650015	0.075222749	2.680705206	0.00734672	0.093614008	1446.607265	1416.360345	1522.826279	1252.932112	1455.263122	1580.152473	1351.973019	1243.434817	1148.90858	1286.785325	1205.189292	1024.925006	1410.590906	1296.522901	1414.318218	1466.779573	1352.142657	1416.612482	Mrpl24
ENSMUSG00000034675	402.5507242	-0.330222268	0.123272309	-2.678803292	0.007388579	0.094068919	547.7916681	377.0829491	403.1967087	454.1104855	504.3272068	476.8143412	467.4894657	410.3619869	411.0437867	489.8151911	372.1429099	346.3315753	306.8104321	389.5995086	356.6252671	257.1830185	334.1501968	341.0363382	Dbn1
ENSMUSG00000009079	1532.288672	-0.262819312	0.098134645	-2.678150141	0.007403003	0.0941324	1860.791209	1339.334255	1315.808614	1396.389743	1534.744333	1433.519245	1615.852091	1395.420738	1602.979222	1971.506144	1907.130624	1707.84758	1464.950712	1478.871537	1301.349965	1562.96184	1417.224236	1274.514007	Ewsr1
ENSMUSG00000007080	81.47208957	-0.592771063	0.221346793	-2.678019655	0.007405887	0.0941324	72.87694032	57.48215687	100.7991772	73.27691926	90.83566952	73.82931734	71.67085886	125.3883849	86.96917536	126.535591	99.34668491	90.9120385	71.86550663	74.7067099	60.9142537	63.77302492	90.33711717	34.97808597	Pole
ENSMUSG00000058173	370.960668	0.430867828	0.16091961	2.677534633	0.007416618	0.094190438	228.3477463	540.3322746	410.7837435	412.8277141	485.403109	507.5765567	287.497877	320.1203462	275.5549661	235.7235607	302.1116402	321.4389933	351.0353593	420.124831	458.5182005	339.7743131	334.1501968	445.9705961	Smco4
ENSMUSG00000021477	4648.377704	0.150357568	0.056161458	2.677237631	0.007423197	0.094195679	4050.743266	4605.470409	4744.064499	4436.865858	4715.885176	5113.705633	4577.161668	4522.531063	4426.273293	4207.308401	4350.081892	4459.019031	4652.830878	4818.984438	4804.473319	5097.660156	4930.658137	5157.08155	Ctsl
ENSMUSG00000064030	298.4257127	-0.314918782	0.117723194	-2.675078473	0.007471176	0.094725832	366.8139329	246.0236314	273.1332543	353.9997649	330.2255069	352.7400717	375.4575674	268.8250979	303.0189163	326.5434607	331.4270554	306.2869869	249.6865679	284.3674764	258.0549293	247.7738837	236.0421449	261.2425796	Pym1
ENSMUSG00000060429	304.7118928	-0.466014689	0.17422959	-2.674716106	0.007479255	0.09474964	250.2108284	272.4654236	349.0036027	201.2535106	273.4532134	275.8345328	390.1175158	340.0684984	389.0726266	343.8910821	368.8856415	408.0218871	216.5178725	289.1872641	421.9696483	307.3650709	222.4430089	165.0528432	Sntb1
ENSMUSG00000007659	1841.343493	0.660403509	0.246965126	2.674075972	0.007493547	0.094852043	1966.462773	1785.395792	1862.075122	2043.497185	1656.804764	1883.672999	757.4306675	743.7811012	1122.360095	2165.391324	1758.924913	1957.855686	2543.854664	2595.455696	2545.108273	1663.325945	2448.815832	1643.970041	Bcl2l1
ENSMUSG00000027284	282.9575001	-0.307261552	0.114921037	-2.673675418	0.007502503	0.094886785	289.0785299	247.1732745	276.3848406	292.0756077	220.4657396	251.2247604	325.7766312	273.5746579	360.6932115	305.1140461	334.6843238	346.3315753	273.6417368	274.7279009	232.5816959	269.7285316	307.9232919	212.0546462	Cdan1
ENSMUSG00000030557	5728.545933	-0.213123669	0.079765282	-2.671885116	0.007542647	0.095285402	6223.690703	5058.429805	5152.680519	5618.585189	5317.671486	4670.729729	5984.516714	5911.302417	6170.234126	6980.886921	6413.561397	6697.186836	5153.125366	5669.676973	4664.924301	6325.029521	5501.821846	5599.77295	Mef2a
ENSMUSG00000001441	3260.064612	0.183407014	0.068647698	2.671713981	0.007546494	0.095285402	3541.8193	3732.891267	3194.141668	3536.901441	3143.292647	2889.597448	3037.052644	2994.122645	2885.545692	3137.878568	2962.485571	3079.104161	3807.950499	3320.83375	3332.563443	3619.380529	3349.272903	3116.328847	Npepps
ENSMUSG00000050192	144.6634819	-0.467166138	0.174934645	-2.670518117	0.007573428	0.095546523	165.1877314	123.0118157	93.21214232	125.9124528	170.3168803	87.15961075	193.8370955	173.8338972	154.7135856	173.4762135	168.5636375	203.4698005	126.2253129	131.7408648	101.8929335	131.7278875	167.0750984	112.5857142	Eif5a2
ENSMUSG00000060600	159687.5565	-0.229584831	0.086064648	-2.667585768	0.007639839	0.096304831	146861.6101	164759.9566	173053.7615	175087.458	176467.2121	141373.914	171493.7053	199145.2525	173607.8679	144535.2788	165768.9013	169134.2716	128464.1999	127632.799	163554.7712	142060.163	150298.6215	161076.272	Eno3
ENSMUSG00000028528	11.45684817	1.334254946	0.500315698	2.666826066	0.007657129	0.096427691	14.57538806	4.59857255	8.67089696	11.35276214	12.30066358	17.43192215	14.6599484	3.799648026	3.661860015	4.081793259	8.143170895	4.329144691	15.66299503	24.90223663	8.860255083	10.45459425	22.34143758	16.3959778	Dnajc6
ENSMUSG00000025777	573.1727758	-0.329483133	0.123559117	-2.666603182	0.007662208	0.096427691	426.3301009	481.7004746	448.7189177	592.4077698	598.9476959	510.6527783	606.7589755	650.6897245	710.4008429	603.084954	734.5140147	735.9545974	442.2492716	481.9787736	425.292244	612.639223	672.1858611	582.6037444	Gdap1
ENSMUSG00000049538	17.93079469	-1.305191944	0.489544479	-2.666135558	0.007672875	0.096482453	25.50692911	20.69357647	10.8386212	28.89793999	17.03168803	27.685994	22.80436418	31.34709622	29.29488012	6.122689888	22.8008785	24.89258197	14.74164239	16.06595912	0	8.363675399	5.828201108	9.837586679	Adamts16
ENSMUSG00000020744	1226.807907	0.219823658	0.082569419	2.662289022	0.007761121	0.097511843	1503.694202	1514.080012	1392.762824	1365.427664	1407.952878	1145.379826	1022.12418	1193.08948	1093.065215	1042.898178	1077.341509	923.1901053	1164.589748	1147.109481	1374.44707	1207.505636	1323.001651	1184.882662	Slc25a19
ENSMUSG00000039087	1205.173378	-0.278089632	0.104478125	-2.661701968	0.007774668	0.097601793	1483.045736	1269.206024	1276.789577	1295.246953	1055.964658	1092.058652	1042.48522	1261.483145	1377.774831	1455.159297	1379.45315	1278.17997	1232.769844	990.4663797	1047.725164	1221.096608	1051.018933	883.1966707	Rreb1
ENSMUSG00000001674	687.2412471	-0.238893631	0.089783192	-2.660783442	0.007795908	0.097788081	632.8147651	833.4912746	708.8458265	743.0898854	633.9572768	744.4456165	797.3383048	758.0297813	715.893633	743.9068214	722.2992583	630.9728387	653.2390282	594.4404874	611.3576007	623.0938172	532.3090345	690.8171979	Ddx18
ENSMUSG00000027961	2667.855211	0.197744437	0.074335417	2.660164516	0.007810249	0.097887602	3104.557658	3197.157565	2949.188829	2798.971902	2890.655941	2622.99158	2169.672364	2818.388924	2171.482989	2578.672891	2185.627068	2264.142673	2649.810219	2703.097622	2743.35648	2707.73991	2604.234528	2861.644658	Lrrc39
ENSMUSG00000035085	90.30401937	0.710712866	0.267230924	2.659545747	0.00782461	0.09793877	76.52078734	74.72680393	71.53489992	99.07865139	98.40530864	82.03257482	92.84633988	49.39542434	77.81452532	74.49272697	65.95968425	64.93717036	84.76444372	116.4782036	221.5063771	47.04567412	126.2776907	101.6550623	1700020L24Rik
ENSMUSG00000034271	403.9410912	0.372524752	0.140076583	2.659436313	0.007827153	0.09793877	559.9378248	408.1233138	515.9183691	501.5856727	430.5232253	539.3641795	333.1066054	227.0289696	248.091016	392.8726012	337.127275	343.0847167	462.5190298	435.3874921	407.5717338	325.1378811	339.0070311	464.5527043	Jdp2
ENSMUSG00000003352	132.8114237	0.444741015	0.16725104	2.659122576	0.007834445	0.097949801	184.6215821	180.4939726	133.3150408	159.9707392	112.598382	122.023455	134.3828604	84.54216859	109.8558005	93.88124495	96.90373365	114.7223343	137.2815447	163.872783	153.9469321	113.9550773	155.4186962	138.8192787	Cacnb3
ENSMUSG00000043496	455.0945753	0.31807239	0.119638771	2.658606309	0.007846459	0.09795752	342.5216195	410.4226001	355.5067754	452.046347	391.7288248	433.7472394	482.1494141	396.1133068	433.0149468	444.9154652	439.7312283	389.6230222	498.4517832	730.197842	427.5073078	512.2751182	565.3355074	486.414008	Tril
ENSMUSG00000045333	541.1566876	0.274854082	0.103387244	2.658491238	0.007849139	0.09795752	657.1070786	584.0187138	511.5829207	449.9822084	603.6787203	503.474928	480.520531	511.0526596	482.450057	557.1647798	440.5455454	438.3258999	593.351106	555.8821855	656.766408	641.9120869	561.45004	511.5545073	Zfp423
ENSMUSG00000010663	589.5630519	-0.287749093	0.108246758	-2.658269839	0.007854298	0.09795752	653.4632315	572.5222824	453.0543662	637.8188183	563.9381149	509.6273711	734.6263033	587.9955321	706.7389829	557.1647798	650.6393545	732.7077389	627.441154	524.5535652	485.0989658	599.0482505	495.3970941	520.2990288	Fads1
ENSMUSG00000037098	3820.089726	0.279276877	0.10510202	2.657198003	0.007879315	0.098189376	4831.741143	3949.024177	3377.314366	4058.09643	3429.992729	2983.934909	3243.106363	3414.933664	3228.845068	3958.319013	3575.66634	3420.024306	4599.392424	3935.356686	4456.708307	4474.566339	4515.884492	3308.70832	Rab11fip3
ENSMUSG00000033020	562.6967226	0.280436262	0.105573251	2.656319273	0.007899878	0.098365395	530.7870487	749.5673256	718.6005856	586.2153541	626.3876377	742.3948022	530.2014672	478.7556513	422.0293667	447.9768102	433.2166916	475.1236298	610.8568063	501.2579245	629.0781109	480.9113355	584.7628445	580.417614	Polr2f
ENSMUSG00000020137	372.6499946	0.255984346	0.096398585	2.655478248	0.007919604	0.098458372	369.2431643	370.1850902	328.4102224	348.8394184	352.9344243	419.3915388	342.8799043	320.1203462	332.3137964	321.4412191	377.8431295	363.648154	407.2378709	400.84568	427.5073078	357.5471233	379.8044388	487.5070732	Thap2
ENSMUSG00000024679	137.8079575	0.568826422	0.214213306	2.65542058	0.007920958	0.098458372	82.5938657	80.47501962	100.7991772	173.3876399	58.66470323	150.7348562	91.21745673	129.1880329	112.6021955	126.535591	147.3913932	132.0389131	209.1470513	208.0541706	168.3448466	172.5008051	155.4186962	181.448821	Ms4a6d
ENSMUSG00000029128	2868.088456	0.228967812	0.086234479	2.655177075	0.007926679	0.098458372	3058.402262	3431.684765	3396.823884	2761.817407	3263.460668	3008.544682	2414.004837	3033.069037	2476.332835	2222.536429	2492.624611	2416.745024	2677.450798	2732.819646	3382.402378	2677.421587	2911.186453	3268.264908	Rab28
ENSMUSG00000022150	1291.152734	-0.356608358	0.134354053	-2.654243396	0.007948647	0.098651038	1268.058762	913.9662942	1184.661297	1352.010764	1146.800328	1570.923808	2101.259271	1646.197507	1204.751945	1378.625673	1283.363733	1258.698819	1071.533131	1202.53704	1008.961548	1231.551203	1116.100512	1300.747572	Dab2
ENSMUSG00000020719	15228.13612	-0.209060955	0.078773684	-2.653944111	0.0079557	0.098658432	14036.09871	14101.52272	16624.2772	14255.97304	16080.75212	17361.16905	15449.14229	14653.34261	17065.18314	15806.74439	16392.20301	18026.55849	12999.36453	14846.55282	12782.02549	13739.42776	13352.40874	16533.70401	Ddx5
ENSMUSG00000029415	821.3906637	-0.258013213	0.097241974	-2.653311145	0.007970636	0.098743535	753.0617166	716.2276746	687.1685841	831.847844	843.0685577	692.1498501	777.7917069	860.620278	974.054764	1040.857281	1034.997021	900.4620957	803.41951	739.8374174	673.3793863	937.7771041	784.8644158	733.4467401	Sdad1
ENSMUSG00000003882	19.15373362	1.312392451	0.494723282	2.652780856	0.007983168	0.098743535	2.429231344	6.897858825	22.76110452	27.8658707	6.623434236	24.60977245	18.73215629	9.499120066	11.90104505	8.163586518	12.21475634	11.9051479	22.11246358	11.24617138	43.19374353	52.27297124	27.19827184	25.14049929	Il7r
ENSMUSG00000030682	1572.799593	0.180321268	0.067979517	2.652582374	0.007987863	0.098743535	1519.484206	1502.583581	1711.418288	1615.188432	1675.728862	1644.753125	1593.862168	1464.764314	1420.801686	1524.549782	1462.513493	1271.686253	1566.299503	1811.436891	1710.029231	1671.68962	1640.638612	1502.964631	Cdipt
ENSMUSG00000029998	2938.911362	0.156538829	0.059014268	2.65255905	0.007988415	0.098743535	3025.607639	2937.338216	2921.008414	3079.694747	2952.159259	2705.024155	2870.906562	2885.832676	2816.885817	2448.055507	2948.642181	2708.96229	3015.58722	2844.478062	3086.691365	3159.378382	3313.33233	3180.819693	Pcyox1
ENSMUSG00000056204	544.8876908	0.28525974	0.107605666	2.650973224	0.00802602	0.099128165	632.8147651	598.9640746	560.3567161	546.9967212	637.7420964	651.1335627	579.0679619	501.5535395	427.5221568	383.6885663	504.8765955	386.3761636	644.0255017	535.7997366	594.7446224	579.1845214	546.8795373	496.2515947	Pgpep1
ENSMUSG00000054648	418.4055149	-0.326854231	0.12332896	-2.650263414	0.008042904	0.099239165	405.6816344	364.4368746	299.1459451	294.1397463	318.8710482	341.4605927	414.5507632	418.9111949	598.7141125	502.0605708	502.4336442	628.8082663	410.0019288	390.4028066	385.4210961	489.2750109	412.8309118	354.1531204	Zfp869
ENSMUSG00000010095	2029.932164	0.185827483	0.07012227	2.65004946	0.008047999	0.099239165	2112.216654	2085.452651	2221.917346	2205.532063	1949.182075	2313.31861	1898.463318	1696.542844	1815.367103	1953.138074	1942.960575	1757.632744	2138.459499	2119.100008	2349.075129	1777.281022	2152.548942	2050.59029	Slc3a2
ENSMUSG00000021510	223.4963892	-0.385290571	0.145407116	-2.649736695	0.008055452	0.099250969	168.8315784	163.2493255	165.8309044	184.7404021	222.3581493	218.4117305	272.8379286	255.5263298	272.8085711	277.5619416	256.5098832	308.4515592	247.8438626	227.3333215	127.3661668	244.6375054	193.3020034	215.3338417	Zfp729a
ENSMUSG00000033653	434.9938228	-0.284312151	0.107370482	-2.647954505	0.008098042	0.099607362	465.1978024	441.4629648	357.6744996	484.0404948	383.2129808	328.1302993	529.3870256	467.3567073	487.027382	482.6720529	476.3754973	506.5099288	433.9570977	420.124831	369.9156497	471.5022006	352.606167	372.7352286	Vps8
ENSMUSG00000003644	501.2062206	-0.297913651	0.112514116	-2.647789109	0.008102005	0.099607362	562.3670561	441.4629648	476.8993328	513.9705041	493.918953	377.3498442	598.6145598	592.7450921	496.1820321	530.6331236	568.3933284	609.3271152	541.7553577	505.2744143	382.0985005	398.3200409	418.6591129	513.7406377	Rps6ka1
ENSMUSG00000014813	102.1517554	0.548729371	0.207246898	2.647708493	0.008103937	0.099607362	145.7538806	139.1068196	133.3150408	138.2972842	114.4907918	124.0742694	45.60872836	50.34533635	52.18150522	89.79945169	75.73148932	111.4754758	111.4836705	100.4122445	121.8285074	81.54583514	113.6499216	89.63134529	Stc1
ENSMUSG00000027215	470.7830452	-0.319081425	0.120534516	-2.647220351	0.008115645	0.099671083	518.6408919	518.489055	447.6350556	485.0725641	466.4790112	471.6873052	615.7178329	621.2424523	521.8150522	381.6476697	450.3173505	496.7693533	334.4510116	391.2061045	489.5290933	452.683931	395.3463085	415.3647709	Cd82
ENSMUSG00000064370	631587.9713	0.335318832	0.126702363	2.646508127	0.008132755	0.09980099	1014223.52	787110.0719	806538.6548	511524.4999	685824.4441	712296.025	556259.5255	553338.9424	399110.7004	609120.9058	439959.2371	471436.2808	573649.8223	639462.1246	586195.5838	629990.7131	631473.9336	761068.4974	CYTB
ENSMUSG00000040158	668.4174785	0.318585065	0.120395322	2.646158167	0.008141174	0.099824123	694.7601644	823.1444864	706.6781023	623.3698483	788.188674	862.3674428	669.470977	668.7380527	515.4067971	474.5084663	508.1338638	516.2505044	721.4191242	845.0694497	777.4873835	568.7299271	646.9303229	620.8610259	Tax1bp3
NewGene_6798	32.05279954	-0.991207606	0.374705977	-2.645294358	0.008161988	0.099999081	57.08693658	40.23750981	30.34813936	22.70552428	18.92409782	64.60065267	35.02098785	45.59577632	46.68871519	32.65434607	35.01563485	32.46858518	19.34840563	4.819787736	31.01089279	19.86372907	16.51323647	24.0474341	no_name
ENSMUSG00000025269	187.0255923	0.412818258	0.156091888	2.644713084	0.008176021	0.100090745	235.6354404	234.5272	164.7470422	148.6179771	166.5320608	235.8436526	138.4550682	160.5351291	143.7280056	183.6806966	161.2347837	148.2732057	234.0235729	232.9564072	238.1193554	187.1372371	153.4759625	198.9378639	Apex2
ENSMUSG00000024986	125.2135382	-0.626733021	0.237100331	-2.643324108	0.008209641	0.100421851	78.95001868	98.86930982	73.70262416	69.14864212	90.83566952	124.0742694	276.0956949	175.7337212	208.7260209	96.9425899	136.805271	148.2732057	128.9893709	121.2979913	69.77450878	95.13680767	101.9935194	158.494452	Hhex
ENSMUSG00000030189	47026.8423	-0.214679285	0.081245224	-2.642361897	0.008233003	0.10062706	47023.84574	46079.99623	52455.67502	39739.82783	45577.74338	48972.42176	50409.04702	52625.12517	55052.40347	50911.18687	49520.25084	45835.9017	39047.84662	36686.61765	45401.05458	42810.51799	48880.15132	49453.54823	Ybx3
ENSMUSG00000004931	2849.665044	0.259846228	0.098355037	2.641920892	0.008243731	0.100647197	3116.703814	3406.392616	2999.046486	3134.394419	3068.542461	2290.759652	2577.707594	2509.667521	2309.718205	3050.120013	2344.418901	2353.972426	3358.330406	2875.003384	3222.917786	3084.105303	3157.913633	2434.25617	Apba3
ENSMUSG00000046798	757.4345311	-0.243458884	0.092158092	-2.641752662	0.008247826	0.100647197	545.3624367	543.781204	652.4849963	577.9587998	667.074448	637.8032693	909.7312425	975.5596308	916.3804688	830.6449282	859.1045294	935.0952532	651.3963229	863.5453026	681.1321095	745.41257	736.2960733	905.0579744	Cldn12
ENSMUSG00000001946	2191.385717	0.232286749	0.087969761	2.640529488	0.008277659	0.100930624	1881.439676	2416.549875	2639.204262	2103.357203	2103.413472	2165.659975	1982.350801	1681.344252	2119.301484	1988.853765	2012.177528	2236.003233	2303.381623	2715.147091	2305.881385	2120.191714	2320.595408	2350.090151	Esam
ENSMUSG00000059734	4889.074209	0.272920156	0.103390153	2.63971131	0.008297668	0.101093913	5296.938946	7049.611719	7242.366686	5154.154011	5857.008274	5714.594244	4400.427845	4666.917688	3412.853534	3651.16407	3514.592558	3759.862164	4531.212328	4540.240047	5277.389434	4080.428135	4478.972551	5374.601522	Ndufs8
ENSMUSG00000020176	2001.666928	0.336706011	0.12759066	2.638955011	0.008316202	0.101238987	2428.016728	1923.352969	1847.984915	1784.447794	1492.165113	2346.13164	1370.705176	1497.061322	1726.566997	1882.727141	2329.761193	1891.83623	2687.585677	2240.397999	2019.030627	2255.05598	2334.194544	1972.982662	Grb10
ENSMUSG00000096606	3435.002474	-0.309853742	0.117516019	-2.636693668	0.00837184	0.101835163	4044.670188	3131.627906	3627.686516	4107.635756	4061.111391	3213.626119	4610.553773	4166.314061	3632.565135	3234.821158	3364.758214	2929.748669	2753.923068	2413.10706	3304.875146	3063.196115	2560.52302	3609.301246	Tpbgl
ENSMUSG00000026147	42.84677353	-0.900175663	0.341460945	-2.636247791	0.008382849	0.101887962	24.29231344	78.17573334	36.85131208	39.21863284	51.0950641	41.01628741	51.30981941	37.04656826	78.72999033	39.79748427	39.90153738	80.08917678	48.8316904	37.75500393	15.5054464	27.18194505	29.14100554	15.30291261	Col9a1
ENSMUSG00000067279	38083.26322	0.747036264	0.283475422	2.635277012	0.008406864	0.102098627	30848.80884	22472.07441	27484.57564	30430.56288	26801.25353	23313.65776	9381.552536	11047.47664	35550.25249	45667.10298	45070.82227	48982.1076	50120.66276	45589.56889	62824.7462	59613.14187	65955.8092	44344.56155	Ppp1r3c
ENSMUSG00000063884	2716.322871	0.17615579	0.066865336	2.634485988	0.008426478	0.102255547	2997.671478	3196.007922	2983.872416	2879.473306	2921.880703	2862.936861	2449.025825	2635.055906	2089.091139	2582.754684	2304.517363	2519.56221	2722.597078	2678.195385	2609.345122	3025.559576	2526.52518	2909.739526	Ptcd3
ENSMUSG00000044716	961.2847464	0.333702563	0.126701875	2.63376184	0.00844447	0.102392546	761.5640263	897.8712903	758.703484	801.9178347	861.0464506	867.4944788	637.7077555	762.7793413	950.2526739	1063.307144	915.2924085	1139.64734	1389.399795	1209.766722	1192.811841	973.3227246	1206.437629	913.8024959	Dok7
[truncated: 19,694 more rows]
