# Supplementary material for: Transcriptomic insights into aerobic exercise-mediated attenuation of high-fat diet–induced muscle wasting
Source: Front Physiol. 2026 Feb 27;17:1796142. doi: 10.3389/fphys.2026.1796142 (PMC12982024; doi:10.3389/fphys.2026.1796142)
Supplement: Supplementary file 6 [file DataSheet1.csv]

term	ONTOLOGY	log10.q_value.
fatty acid metabolic process	BP	17.97231919
fatty acid oxidation	BP	17.18155922
lipid oxidation	BP	16.65921865
lipid modification	BP	14.35120187
fatty acid catabolic process	BP	13.71759583
fatty acid beta-oxidation	BP	12.60695111
monocarboxylic acid catabolic process	BP	12.08541402
lipid catabolic process	BP	12.04767796
cellular lipid catabolic process	BP	11.21006038
carboxylic acid catabolic process	BP	10.71473985
organic acid catabolic process	BP	10.66353725
small molecule catabolic process	BP	9.561319754
regulation of small molecule metabolic process	BP	9.293641308
regulation of lipid metabolic process	BP	7.596895065
cellular carbohydrate metabolic process	BP	6.497440929
regulation of carbohydrate metabolic process	BP	6.497440929
regulation of fatty acid metabolic process	BP	6.325542934
positive regulation of lipid metabolic process	BP	6.24912495
temperature homeostasis	BP	6.122191748
brown fat cell differentiation	BP	6.104992815
regulation of carbohydrate biosynthetic process	BP	6.08632661
fatty acid beta-oxidation using acyl-CoA dehydrogenase	BP	5.752657364
positive regulation of cold-induced thermogenesis	BP	5.750626886
regulation of lipid biosynthetic process	BP	5.693281413
regulation of cellular carbohydrate metabolic process	BP	5.454142725
regulation of fatty acid oxidation	BP	5.45343608
regulation of cold-induced thermogenesis	BP	5.391428236
response to temperature stimulus	BP	5.391428236
positive regulation of lipid biosynthetic process	BP	5.377976817
cold-induced thermogenesis	BP	5.354864866
cellular carbohydrate biosynthetic process	BP	5.158019586
regulation of cellular ketone metabolic process	BP	5.149433308
acyl-CoA binding	MF	4.97321814
adaptive thermogenesis	BP	4.833018472
regulation of polysaccharide biosynthetic process	BP	4.538891132
carbohydrate biosynthetic process	BP	4.461133372
lipid storage	BP	4.442908689
polysaccharide biosynthetic process	BP	4.400513332
regulation of glucose metabolic process	BP	4.400513332
triglyceride metabolic process	BP	4.36743036
fatty-acyl-CoA binding	MF	4.348027538
fatty acid derivative binding	MF	4.348027538
cellular ketone metabolic process	BP	4.128627387
regulation of epithelial cell migration	BP	4.114014062
regulation of polysaccharide metabolic process	BP	4.048336186
positive regulation of small molecule metabolic process	BP	4.033795713
response to cold	BP	3.993953479
cellular polysaccharide biosynthetic process	BP	3.946072211
glucose metabolic process	BP	3.839140602
hexose metabolic process	BP	3.762833328
fat cell differentiation	BP	3.72605994
glycerolipid metabolic process	BP	3.72547871
ameboidal-type cell migration	BP	3.72547871
polysaccharide metabolic process	BP	3.67275616
positive regulation of epithelial cell migration	BP	3.67275616
regulation of lipid storage	BP	3.600209931
negative regulation of fatty acid oxidation	BP	3.584939369
regulation of cholesterol metabolic process	BP	3.499466634
regulation of angiogenesis	BP	3.474822976
monosaccharide metabolic process	BP	3.470867938
regulation of vasculature development	BP	3.411049773
negative regulation of small molecule metabolic process	BP	3.35562968
alcohol metabolic process	BP	3.330403387
cellular polysaccharide metabolic process	BP	3.330403387
collagen-containing extracellular matrix	CC	3.308555247
acylglycerol metabolic process	BP	3.306083042
purine ribonucleotide metabolic process	BP	3.294248789
long-chain fatty acid metabolic process	BP	3.293309687
glycogen biosynthetic process	BP	3.293309687
glucan biosynthetic process	BP	3.293309687
response to peptide	BP	3.293309687
neutral lipid metabolic process	BP	3.285710306
positive regulation of carbohydrate metabolic process	BP	3.271480846
regulation of glycogen biosynthetic process	BP	3.271480846
regulation of glucan biosynthetic process	BP	3.271480846
contractile fiber	CC	3.234832543
positive regulation of angiogenesis	BP	3.166843598
positive regulation of vasculature development	BP	3.166843598
peroxisome	CC	3.04144721
microbody	CC	3.04144721
ribonucleotide metabolic process	BP	3.037708083
nucleoside bisphosphate metabolic process	BP	3.034906962
ribonucleoside bisphosphate metabolic process	BP	3.034906962
purine nucleoside bisphosphate metabolic process	BP	3.034906962
energy reserve metabolic process	BP	3.034906962
acyl-CoA metabolic process	BP	3.034906962
thioester metabolic process	BP	3.034906962
epithelial cell migration	BP	3.01404198
purine nucleotide metabolic process	BP	2.988288938
epithelium migration	BP	2.988288938
tissue migration	BP	2.957475792
extracellular matrix organization	BP	2.926928431
extracellular structure organization	BP	2.914285847
ribose phosphate metabolic process	BP	2.914155443
external encapsulating structure organization	BP	2.90662817
regulation of steroid metabolic process	BP	2.886544345
muscle cell migration	BP	2.859121459
regulation of glycogen metabolic process	BP	2.83017059
response to peptide hormone	BP	2.827865284
cholesterol metabolic process	BP	2.808824842
CoA hydrolase activity	MF	2.779690126
myofibril	CC	2.742795677
I band	CC	2.742795677
sarcomere	CC	2.742795677
A band	CC	2.742795677
triglyceride biosynthetic process	BP	2.709532568
purine-containing compound metabolic process	BP	2.707505222
positive regulation of lipid localization	BP	2.700494835
positive regulation of keratinocyte migration	BP	2.680939255
acyl-CoA dehydrogenase activity	MF	2.679463331
glycogen metabolic process	BP	2.677276235
cellular glucan metabolic process	BP	2.677276235
glucan metabolic process	BP	2.677276235
positive regulation of lipid storage	BP	2.670000671
sterol metabolic process	BP	2.608121007
lipid localization	BP	2.607154237
steroid metabolic process	BP	2.595367005
potassium ion transport	BP	2.595367005
synaptic transmission GABAergic	BP	2.594980208
regulation of keratinocyte migration	BP	2.583288438
carbohydrate transport	BP	2.581903044
secondary alcohol metabolic process	BP	2.56445858
positive regulation of cellular carbohydrate metabolic process	BP	2.56445858
cellular response to peptide	BP	2.529398334
lipid droplet	CC	2.502505307
negative regulation of cell adhesion	BP	2.500525135
one-carbon compound transport	BP	2.478146448
glucose import	BP	2.466745289
sulfur compound binding	MF	2.460760704
positive regulation of endothelial cell migration	BP	2.455604429
positive regulation of glucose metabolic process	BP	2.386387672
muscle cell proliferation	BP	2.381093204
tissue regeneration	BP	2.374899414
response to xenobiotic stimulus	BP	2.36747265
transmembrane receptor protein serine/threonine kinase signaling pathway	BP	2.345005836
positive regulation of protein kinase activity	BP	2.326303086
positive regulation of fatty acid metabolic process	BP	2.306243324
glucose transmembrane transport	BP	2.306243324
mitochondrial inner membrane	CC	2.305288847
wound healing	BP	2.299141442
negative regulation of fatty acid metabolic process	BP	2.299141442
negative regulation of cell migration	BP	2.299141442
positive regulation of glycogen biosynthetic process	BP	2.299141442
hexose transmembrane transport	BP	2.294930168
cellular response to peptide hormone stimulus	BP	2.248882704
potassium ion transmembrane transport	BP	2.248683103
monosaccharide transmembrane transport	BP	2.248683103
carbohydrate transmembrane transport	BP	2.230028814
regulation of smooth muscle cell migration	BP	2.230028814
regulation of endothelial cell migration	BP	2.230028814
maintenance of location	BP	2.210933307
negative regulation of cell-cell adhesion	BP	2.188640597
regulation of generation of precursor metabolites and energy	BP	2.185965813
neutral lipid biosynthetic process	BP	2.165044786
acylglycerol biosynthetic process	BP	2.165044786
regulation of smooth muscle cell proliferation	BP	2.163419277
regulation of cysteine-type endopeptidase activity involved in apoptotic process	BP	2.158226223
glycerolipid biosynthetic process	BP	2.158226223
bone mineralization	BP	2.158226223
keratinocyte migration	BP	2.158226223
positive regulation of glycogen metabolic process	BP	2.158226223
negative regulation of cell motility	BP	2.158226223
nucleotide metabolic process	BP	2.158226223
regeneration	BP	2.14910878
response to toxic substance	BP	2.142714762
reactive oxygen species metabolic process	BP	2.125145491
response to insulin	BP	2.110849174
regulation of lipid localization	BP	2.095658734
morphogenesis of an endothelium	BP	2.091687952
endothelial tube morphogenesis	BP	2.091687952
nucleoside phosphate metabolic process	BP	2.086701866
smooth muscle cell proliferation	BP	2.086701866
M band	CC	2.081910124
regulation of protein serine/threonine kinase activity	BP	2.077893813
regulation of cell-cell adhesion	BP	2.070193735
voltage-gated potassium channel complex	CC	2.067462419
response to wounding	BP	2.065871128
negative regulation of cellular component movement	BP	2.06332708
positive regulation of blood vessel endothelial cell migration	BP	2.050938109
smooth muscle cell migration	BP	2.040613636
acyl-CoA hydrolase activity	MF	2.033339454
oxidoreductase activity acting on the CH-CH group of donors	MF	2.033339454
BMP binding	MF	2.033339454
protein serine/threonine kinase inhibitor activity	MF	2.033339454
regulation of endopeptidase activity	BP	1.986000613
regulation of carbohydrate catabolic process	BP	1.975613657
generation of precursor metabolites and energy	BP	1.971076397
regulation of purine nucleotide metabolic process	BP	1.96968729
acute inflammatory response	BP	1.96968729
Z disc	CC	1.960435426
phospholipid metabolic process	BP	1.946406552
regulation of nucleotide metabolic process	BP	1.94324904
negative regulation of phosphorylation	BP	1.939537889
collagen trimer	CC	1.929119321
negative regulation of protein serine/threonine kinase activity	BP	1.925542406
regulation of synaptic transmission GABAergic	BP	1.899237446
regulation of receptor binding	BP	1.897834991
regulation of potassium ion transport	BP	1.880066547
regulation of peptidase activity	BP	1.880066547
acute-phase response	BP	1.860164323
biomineral tissue development	BP	1.860164323
negative regulation of protein transport	BP	1.855968828
regulation of metal ion transport	BP	1.85573404
regulation of triglyceride biosynthetic process	BP	1.844118338
low-density lipoprotein particle clearance	BP	1.844118338
biomineralization	BP	1.832403506
regulation of inflammatory response	BP	1.831159131
negative regulation of hormone secretion	BP	1.8249527
tissue remodeling	BP	1.820344779
acylglycerol O-acyltransferase activity	MF	1.81540822
thiolester hydrolase activity	MF	1.81540822
vascular process in circulatory system	BP	1.810720728
polyol metabolic process	BP	1.808542994
extracellular matrix assembly	BP	1.793009609
lipid droplet organization	BP	1.793009609
negative regulation of locomotion	BP	1.784431103
regulation of glucose transmembrane transport	BP	1.784431103
regulation of potassium ion transmembrane transport	BP	1.784431103
negative regulation of establishment of protein localization	BP	1.783197055
ossification	BP	1.783197055
regulation of cysteine-type endopeptidase activity	BP	1.783197055
cellular detoxification	BP	1.762513435
cellular response to insulin stimulus	BP	1.743372796
response to decreased oxygen levels	BP	1.742643992
carnitine metabolic process	BP	1.729345151
ERK1 and ERK2 cascade	BP	1.715801801
regulation of fat cell differentiation	BP	1.714227849
potassium channel complex	CC	1.712943725
regulation of hemostasis	BP	1.697597934
negative regulation of protein phosphorylation	BP	1.697597934
regulation of blood vessel endothelial cell migration	BP	1.697597934
muscle system process	BP	1.694028632
regulation of cell cycle G1/S phase transition	BP	1.683806586
positive regulation of fat cell differentiation	BP	1.675271034
regulation of glucose import	BP	1.675271034
response to hypoxia	BP	1.668933842
regulation of glycolytic process	BP	1.660587264
regulation of blood pressure	BP	1.656769775
positive regulation of steroid biosynthetic process	BP	1.653259996
negative regulation of lipid catabolic process	BP	1.653259996
response to heat	BP	1.637471654
cell cycle G1/S phase transition	BP	1.632646866
regulation of fatty acid biosynthetic process	BP	1.631072311
positive regulation of kinase activity	BP	1.620921487
connective tissue development	BP	1.615486541
mitochondrial matrix	CC	1.612409269
low-density lipoprotein particle receptor activity	MF	1.609210665
amide binding	MF	1.609210665
C-acyltransferase activity	MF	1.609210665
response to dexamethasone	BP	1.606681708
nucleoside diphosphate metabolic process	BP	1.597069186
regulation of ERK1 and ERK2 cascade	BP	1.592924732
endothelial cell migration	BP	1.584860368
regulation of transmembrane receptor protein serine/threonine kinase signaling pathway	BP	1.584860368
amino-acid betaine metabolic process	BP	1.576908731
hyaluronan biosynthetic process	BP	1.576908731
alanine transport	BP	1.576908731
regulation of epithelial cell proliferation	BP	1.573671867
insulin receptor signaling pathway	BP	1.571629293
negative regulation of smooth muscle cell migration	BP	1.571629293
positive regulation of triglyceride metabolic process	BP	1.571629293
kinase regulator activity	MF	1.571368455
hydro-lyase activity	MF	1.571368455
voltage-gated potassium channel activity	MF	1.571368455
regulation of apoptotic signaling pathway	BP	1.570293967
positive regulation of peptidyl-tyrosine phosphorylation	BP	1.554709013
response to oxygen levels	BP	1.551403487
regulation of triglyceride metabolic process	BP	1.548427628
cellular response to toxic substance	BP	1.548427628
olefinic compound metabolic process	BP	1.547948584
symporter activity	MF	1.542124345
cellular response to transforming growth factor beta stimulus	BP	1.519735972
positive regulation of glucose transmembrane transport	BP	1.516044134
regulation of sequestering of triglyceride	BP	1.514015073
regulation of lipoprotein metabolic process	BP	1.514015073
nucleoside diphosphate phosphorylation	BP	1.514015073
SMAD protein signal transduction	BP	1.514015073
positive regulation of osteoblast differentiation	BP	1.4959192
regulation of cellular response to growth factor stimulus	BP	1.494374054
response to transforming growth factor beta	BP	1.474807088
positive regulation of smooth muscle cell proliferation	BP	1.473424938
negative regulation of phosphorus metabolic process	BP	1.473037979
negative regulation of phosphate metabolic process	BP	1.473037979
regulation of gluconeogenesis	BP	1.464192739
negative regulation of carbohydrate metabolic process	BP	1.464192739
negative regulation of lipid metabolic process	BP	1.463322211
nucleotide phosphorylation	BP	1.463322211
gluconeogenesis	BP	1.463322211
regulation of insulin receptor signaling pathway	BP	1.463322211
positive regulation of reactive oxygen species metabolic process	BP	1.463322211
chaperone cofactor-dependent protein refolding	BP	1.463322211
response to fatty acid	BP	1.463322211
intestinal cholesterol absorption	BP	1.463322211
regulation of peroxisome proliferator activated receptor signaling pathway	BP	1.463322211
vasculogenesis involved in coronary vascular morphogenesis	BP	1.463322211
regulation of cAMP-dependent protein kinase activity	BP	1.463322211
energy derivation by oxidation of organic compounds	BP	1.462848265
heat shock protein binding	MF	1.458951989
regulation of ion transmembrane transport	BP	1.457487464
regulation of extrinsic apoptotic signaling pathway	BP	1.452324374
solute:cation symporter activity	MF	1.439654144
regulation of reproductive process	BP	1.406197945
regulation of tube diameter	BP	1.406197945
blood vessel diameter maintenance	BP	1.406197945
glycerophospholipid metabolic process	BP	1.406197945
hexose biosynthetic process	BP	1.402708525
extrinsic apoptotic signaling pathway	BP	1.402708525
phosphoric ester hydrolase activity	MF	1.399273094
carboxylic ester hydrolase activity	MF	1.399273094
regulation of tube size	BP	1.395052446
cellular response to lipoprotein particle stimulus	BP	1.392307721
myristoyl-CoA hydrolase activity	MF	1.383702328
BMP signaling pathway	BP	1.383005047
nitric oxide biosynthetic process	BP	1.383005047
organic anion transport	BP	1.370804776
monocarboxylic acid biosynthetic process	BP	1.360821264
epithelial cell proliferation	BP	1.357672632
bone growth	BP	1.356422119
sodium ion transport	BP	1.355026491
chaperone-mediated protein folding	BP	1.355026491
detoxification	BP	1.355026491
positive regulation of triglyceride biosynthetic process	BP	1.355026491
gas transport	BP	1.355026491
bicarbonate transport	BP	1.355026491
sequestering of triglyceride	BP	1.355026491
negative regulation of protein import into nucleus	BP	1.355026491
cellular response to cold	BP	1.355026491
negative regulation of protein import	BP	1.355026491
regulation of cysteine-type endopeptidase activity involved in apoptotic signaling pathway	BP	1.355026491
organic hydroxy compound transport	BP	1.351944344
chondrocyte differentiation	BP	1.345463181
O-acyltransferase activity	MF	1.343524858
regulation of hemopoiesis	BP	1.33926213
glucose homeostasis	BP	1.331741829
carbohydrate homeostasis	BP	1.320986011
blood vessel endothelial cell migration	BP	1.309562973
negative regulation of peptide hormone secretion	BP	1.309262254
regulation of vascular associated smooth muscle cell proliferation	BP	1.309262254
'de novo' protein folding	BP	1.309262254
response to activity	BP	1.309262254
plasma lipoprotein particle clearance	BP	1.309262254
'de novo' posttranslational protein folding	BP	1.309262254
negative regulation of homotypic cell-cell adhesion	BP	1.309262254
protein refolding	BP	1.309262254
lipid digestion	BP	1.309262254
positive regulation of glycolytic process	BP	1.309262254
nitric oxide metabolic process	BP	1.304560176
muscle tissue development	BP	1.301888571
