# Supplementary material for: Transcriptomic insights into aerobic exercise-mediated attenuation of high-fat diet–induced muscle wasting
Source: Front Physiol. 2026 Feb 27;17:1796142. doi: 10.3389/fphys.2026.1796142 (PMC12982024; doi:10.3389/fphys.2026.1796142)
Supplement: Supplementary file 7 [file DataSheet2.csv]

term	ONTOLOGY	log10.q_value.
regulation of peptidyl-tyrosine phosphorylation	BP	3.0819936
response to peptide hormone	BP	3.0819936
sprouting angiogenesis	BP	3.0819936
response to insulin	BP	3.0819936
ameboidal-type cell migration	BP	3.0819936
cellular response to fibroblast growth factor stimulus	BP	3.0819936
monosaccharide metabolic process	BP	3.0819936
response to fibroblast growth factor	BP	3.045226201
hexose metabolic process	BP	3.043961471
cellular response to peptide hormone stimulus	BP	2.914693617
response to peptide	BP	2.914693617
positive regulation of cytosolic calcium ion concentration	BP	2.809900446
innervation	BP	2.809900446
peptidyl-tyrosine phosphorylation	BP	2.809900446
peptidyl-tyrosine modification	BP	2.775321776
response to electrical stimulus	BP	2.705171957
fat cell differentiation	BP	2.705171957
positive regulation of kinase activity	BP	2.705171957
regulation of glucose metabolic process	BP	2.665921979
glucose metabolic process	BP	2.433680087
response to glucocorticoid	BP	2.414619704
cellular response to insulin stimulus	BP	2.338093774
regulation of cellular carbohydrate metabolic process	BP	2.338093774
regulation of vasculature development	BP	2.320024004
cellular response to peptide	BP	2.297516472
regulation of cytosolic calcium ion concentration	BP	2.292315605
positive regulation of cell adhesion	BP	2.271907566
regulation of fat cell differentiation	BP	2.271907566
regulation of carbohydrate biosynthetic process	BP	2.271907566
response to corticosteroid	BP	2.259698634
negative regulation of peptidyl-tyrosine phosphorylation	BP	2.239937338
cellular carbohydrate metabolic process	BP	2.239937338
inositol lipid-mediated signaling	BP	2.237521052
regulation of carbohydrate metabolic process	BP	2.211761046
carbohydrate biosynthetic process	BP	2.199127255
regulation of cell-cell adhesion	BP	2.181237086
kidney development	BP	2.159454353
cellular response to glucocorticoid stimulus	BP	2.131820663
positive regulation of cellular carbohydrate metabolic process	BP	2.120735017
regulation of angiogenesis	BP	2.120735017
urogenital system development	BP	2.1181166
positive regulation of glucose metabolic process	BP	2.11211127
positive regulation of protein kinase activity	BP	2.106459875
response to starvation	BP	2.071825815
cellular response to extracellular stimulus	BP	2.066318911
positive regulation of carbohydrate metabolic process	BP	2.061057852
regulation of cysteine-type endopeptidase activity involved in apoptotic process	BP	2.061057852
platelet-derived growth factor receptor signaling pathway	BP	2.053373439
cellular response to starvation	BP	2.04948252
cell chemotaxis	BP	2.04948252
Wnt signaling pathway	BP	2.046872841
glomerulus development	BP	2.046872841
renal system development	BP	2.046872841
cellular response to corticosteroid stimulus	BP	2.041568848
cell-cell signaling by wnt	BP	2.041568848
regulation of cysteine-type endopeptidase activity	BP	2.041568848
regulation of hemopoiesis	BP	2.041568848
peptide transport	BP	2.041568848
positive regulation of peptidyl-tyrosine phosphorylation	BP	2.030113683
regulation of transcription from RNA polymerase II promoter in response to stress	BP	2.030113683
phosphatidylinositol-mediated signaling	BP	1.990458251
vascular endothelial growth factor production	BP	1.990458251
peptide secretion	BP	1.982499843
cellular calcium ion homeostasis	BP	1.941802342
positive regulation of catabolic process	BP	1.908093137
regulation of glucose transmembrane transport	BP	1.899109122
circadian regulation of gene expression	BP	1.880754928
cellular response to nutrient levels	BP	1.880754928
regulation of ion transmembrane transport	BP	1.880754928
nephron development	BP	1.871031329
positive regulation of transmembrane transport	BP	1.851113377
regulation of DNA-templated transcription in response to stress	BP	1.843941234
regulation of protein catabolic process	BP	1.80730175
cellular carbohydrate biosynthetic process	BP	1.754941433
negative regulation of locomotion	BP	1.718324982
regulation of small molecule metabolic process	BP	1.718324982
regulation of peptide secretion	BP	1.700030694
regulation of protein tyrosine kinase activity	BP	1.699043025
amide transport	BP	1.690858536
regulation of peptide transport	BP	1.67787425
regulation of epithelial cell proliferation	BP	1.677714678
positive regulation of glucose import	BP	1.674757277
regulation of epithelial cell migration	BP	1.674666906
negative regulation of cell migration	BP	1.66017711
gluconeogenesis	BP	1.66017711
bone development	BP	1.654994248
glycogen biosynthetic process	BP	1.654994248
glucan biosynthetic process	BP	1.654994248
alpha-beta T cell proliferation	BP	1.654994248
positive regulation of proteolysis	BP	1.640058485
positive regulation of glycogen biosynthetic process	BP	1.630009965
cellular response to external stimulus	BP	1.630009965
establishment of planar polarity	BP	1.630009965
regulation of glycogen biosynthetic process	BP	1.62131149
regulation of glucan biosynthetic process	BP	1.62131149
positive regulation of cellular response to insulin stimulus	BP	1.62131149
hexose biosynthetic process	BP	1.614294692
establishment of tissue polarity	BP	1.614294692
endothelial cell migration	BP	1.614294692
positive regulation of protein catabolic process	BP	1.614294692
positive regulation of secretion	BP	1.614294692
gland development	BP	1.614294692
regulation of MAP kinase activity	BP	1.614294692
ossification	BP	1.608202094
regulation of hormone secretion	BP	1.608202094
cellular polysaccharide biosynthetic process	BP	1.608202094
positive regulation of regulated secretory pathway	BP	1.608202094
endothelial cell chemotaxis	BP	1.608202094
response to sterol	BP	1.608202094
positive regulation of secretion by cell	BP	1.601580674
epithelial cell migration	BP	1.601580674
canonical Wnt signaling pathway	BP	1.601580674
regulation of endothelial cell migration	BP	1.597216412
epithelium migration	BP	1.581313081
negative regulation of cell motility	BP	1.581313081
response to steroid hormone	BP	1.579895846
morphogenesis of a branching epithelium	BP	1.579895846
regulation of vascular endothelial growth factor production	BP	1.579053007
pattern specification process	BP	1.579053007
positive regulation of MAP kinase activity	BP	1.572200468
tissue migration	BP	1.572200468
muscle cell proliferation	BP	1.572200468
negative regulation of gluconeogenesis	BP	1.572200468
positive regulation of glycogen metabolic process	BP	1.572200468
axon guidance	BP	1.572200468
extracellular matrix organization	BP	1.572200468
muscle system process	BP	1.572200468
positive regulation of cellular catabolic process	BP	1.572200468
gastrulation	BP	1.572200468
regulation of chemotaxis	BP	1.572200468
nerve development	BP	1.572200468
neuron projection guidance	BP	1.572200468
extracellular structure organization	BP	1.572200468
negative regulation of cardiac muscle hypertrophy	BP	1.572200468
response to fatty acid	BP	1.572200468
regulation of autophagy	BP	1.564053061
external encapsulating structure organization	BP	1.564053061
positive regulation of protein serine/threonine kinase activity	BP	1.562847237
regulation of peptide hormone secretion	BP	1.562847237
morphogenesis of a polarized epithelium	BP	1.562847237
regulation of animal organ morphogenesis	BP	1.562847237
alcohol metabolic process	BP	1.558384081
developmental maturation	BP	1.558384081
peptide hormone secretion	BP	1.558384081
connective tissue development	BP	1.550728638
monosaccharide biosynthetic process	BP	1.550728638
negative regulation of cellular component movement	BP	1.550728638
regulation of mitotic cell cycle	BP	1.550728638
positive regulation of cell-cell adhesion	BP	1.541391581
regulation of Wnt signaling pathway	BP	1.527868833
regulation of cation transmembrane transport	BP	1.508207961
negative regulation of muscle hypertrophy	BP	1.505233728
ERK1 and ERK2 cascade	BP	1.505233728
regulation of protein serine/threonine kinase activity	BP	1.505233728
artery development	BP	1.505233728
positive regulation of glucose transmembrane transport	BP	1.505233728
respiratory system development	BP	1.491760395
regulation of insulin secretion	BP	1.490492311
regionalization	BP	1.490492311
polysaccharide biosynthetic process	BP	1.478881673
hard palate development	BP	1.478881673
positive regulation of cell proliferation involved in kidney development	BP	1.478881673
regulation of regulatory T cell differentiation	BP	1.47739997
glucose transmembrane transport	BP	1.475824489
positive regulation of epithelial cell proliferation	BP	1.467376242
hexose transmembrane transport	BP	1.454650275
regulation of gluconeogenesis	BP	1.448083331
cell proliferation involved in kidney development	BP	1.444793425
Wnt signaling pathway planar cell polarity pathway	BP	1.440704681
regulation of glycogen metabolic process	BP	1.440704681
positive regulation of hormone secretion	BP	1.439148747
cell cycle G1/S phase transition	BP	1.431111932
monosaccharide transmembrane transport	BP	1.420635368
regulation of protein binding	BP	1.418922503
morphogenesis of a branching structure	BP	1.418922503
regulation of myeloid cell differentiation	BP	1.40748391
positive regulation of cell cycle process	BP	1.40748391
carbohydrate transmembrane transport	BP	1.40748391
regulation of endothelial cell chemotaxis	BP	1.400083523
endothelial cell apoptotic process	BP	1.400083523
osteoblast differentiation	BP	1.400083523
positive regulation of cell maturation	BP	1.398509014
positive regulation of endopeptidase activity	BP	1.38737809
positive regulation of cell cycle	BP	1.38737809
G1/S transition of mitotic cell cycle	BP	1.385832232
response to interleukin-1	BP	1.385832232
response to extracellular stimulus	BP	1.385832232
regulation of polysaccharide biosynthetic process	BP	1.385832232
regulation of alpha-beta T cell proliferation	BP	1.385832232
regulation of sprouting angiogenesis	BP	1.385832232
somatic stem cell population maintenance	BP	1.385832232
non-canonical Wnt signaling pathway	BP	1.385832232
axonogenesis	BP	1.376401917
myeloid cell differentiation	BP	1.37391424
regulation of inflammatory response	BP	1.371639861
neuronal stem cell population maintenance	BP	1.365196387
fibroblast growth factor receptor signaling pathway	BP	1.360982106
negative regulation of fat cell differentiation	BP	1.360273878
regulation of signaling receptor activity	BP	1.360273878
regulation of binding	BP	1.360273878
regulatory T cell differentiation	BP	1.3588609
protein localization to cell periphery	BP	1.353316376
positive regulation of cysteine-type endopeptidase activity	BP	1.34674617
positive regulation of protein binding	BP	1.345146405
regulation of muscle adaptation	BP	1.345146405
cell cycle phase transition	BP	1.345146405
positive regulation of ERK1 and ERK2 cascade	BP	1.345146405
mitral valve morphogenesis	BP	1.345146405
artery smooth muscle contraction	BP	1.345146405
regulation of glomerular mesangial cell proliferation	BP	1.345146405
protein localization to cell cortex	BP	1.345146405
glucose homeostasis	BP	1.343258295
regulation of platelet-derived growth factor receptor signaling pathway	BP	1.338723136
cellular response to sterol	BP	1.338723136
positive regulation of insulin receptor signaling pathway	BP	1.338723136
cellular response to interleukin-1	BP	1.338723136
carbohydrate homeostasis	BP	1.338723136
regulation of lipid biosynthetic process	BP	1.328035184
heart valve development	BP	1.328035184
calcium ion transport	BP	1.323547763
positive regulation of exocytosis	BP	1.320756941
hormone transport	BP	1.318788879
positive regulation of peptide secretion	BP	1.316308292
positive regulation of cysteine-type endopeptidase activity involved in apoptotic process	BP	1.316308292
muscle adaptation	BP	1.316308292
long-term memory	BP	1.316308292
regulation of establishment of planar polarity	BP	1.316308292
mitotic cell cycle phase transition	BP	1.31103507
negative regulation of cellular response to growth factor stimulus	BP	1.31103507
regulation of smooth muscle cell proliferation	BP	1.31103507
anatomical structure maturation	BP	1.31103507
positive regulation of vascular endothelial growth factor production	BP	1.31103507
response to cholesterol	BP	1.31103507
liver development	BP	1.31103507
insulin receptor signaling pathway	BP	1.31103507
MAP kinase tyrosine/serine/threonine phosphatase activity	MF	1.310280662
alcohol binding	MF	1.310280662
transcription coregulator binding	MF	1.310280662
Wnt-activated receptor activity	MF	1.310280662
FAD binding	MF	1.310280662
positive regulation of peptidase activity	BP	1.308812464
positive regulation of angiogenesis	BP	1.308812464
positive regulation of vasculature development	BP	1.308812464
lung development	BP	1.308812464
negative regulation of developmental growth	BP	1.308812464
regulation of leukocyte differentiation	BP	1.308812464
epithelial cell proliferation	BP	1.308812464
negative regulation of alpha-beta T cell activation	BP	1.308812464
mitral valve development	BP	1.308812464
toxin metabolic process	BP	1.308812464
positive regulation of heat generation	BP	1.308812464
negative regulation of alpha-beta T cell proliferation	BP	1.308812464
glomerular mesangial cell proliferation	BP	1.308812464
regulation of lipid metabolic process	BP	1.308812464
alpha-beta T cell activation	BP	1.308812464
regulation of cation channel activity	BP	1.308812464
